# Supplementary material for: Comparative Studies on the Structural, Optical, and Electrical Properties of Two [Co(II) and Ni(II)] Complexes: Insights through Theoretical Analysis
Source: J Phys Chem B. 2025 Jul 3;129(28):7389–405. doi: 10.1021/acs.jpcb.5c02577 (PMC12278210; doi:10.1021/acs.jpcb.5c02577)
Supplement: Supplementary file 4 [file jp5c02577_si_004.cif]

 
data_smss_sp_0m_a

_audit_creation_method           SHELXL-2014
_chemical_name_systematic        ?
_chemical_name_common            ?
_chemical_formula_moiety         'C34 H26 Co N14, 2(N O3), 6(H2 O)'
_chemical_formula_sum            'C34 H38 Co N16 O12'
_chemical_melting_point          ?

_exptl_crystal_description       block
_exptl_crystal_colour            red


_diffrn_ambient_temperature      100(2)
_chemical_formula_weight         921.73

loop_
_atom_type_symbol
_atom_type_description
_atom_type_scat_dispersion_real
_atom_type_scat_dispersion_imag
_atom_type_scat_source
C C 0.0033 0.0016 'International Tables Vol C Tables 4.2.6.8 and 6.1.1.4'
H H 0.0000 0.0000 'International Tables Vol C Tables 4.2.6.8 and 6.1.1.4'
Co Co 0.3494 0.9721 'International Tables Vol C Tables 4.2.6.8 and 6.1.1.4'
N N 0.0061 0.0033 'International Tables Vol C Tables 4.2.6.8 and 6.1.1.4'
O O 0.0106 0.0060 'International Tables Vol C Tables 4.2.6.8 and 6.1.1.4'

_space_group_crystal_system      triclinic
_space_group_IT_number           2
_space_group_name_H-M_alt        'P -1'
_space_group_name_Hall           '-P 1'
_chemical_absolute_configuration ?

loop_
_space_group_symop_operation_xyz
'x, y, z'
'-x, -y, -z'

_shelx_space_group_comment       
;
The symmetry employed for this shelxl refinement is uniquely defined
by the following loop, which should always be used as a source of
symmetry information in preference to the above space-group names.
They are only intended as comments.
;

_cell_length_a                   9.96(3)
_cell_length_b                   13.76(7)
_cell_length_c                   14.67(5)
_cell_angle_alpha                95.47(18)
_cell_angle_beta                 98.52(12)
_cell_angle_gamma                101.31(15)
_cell_volume                     1932(13)
_cell_formula_units_Z            2
_cell_measurement_temperature    100(2)
_cell_measurement_reflns_used     9926
_cell_measurement_theta_min       2.1
_cell_measurement_theta_max       25.1
_exptl_crystal_density_meas      ?
_exptl_crystal_density_method    ?
_exptl_crystal_density_diffrn    1.584
_exptl_crystal_F_000             954
_exptl_transmission_factor_min   ?
_exptl_transmission_factor_max   ?
_exptl_crystal_size_max          0.18
_exptl_crystal_size_mid          0.15
_exptl_crystal_size_min          0.12
_exptl_absorpt_coefficient_mu    0.531
_shelx_estimated_absorpt_T_min   ?
_shelx_estimated_absorpt_T_max   ?
_exptl_absorpt_correction_type   multi-scan
_exptl_absorpt_correction_T_max  0.7455
_exptl_absorpt_correction_T_min  0.4720
_exptl_absorpt_process_details   
;
 SADABS 2016/2: Krause, L., Herbst-Irmer, R., Sheldrick G.M. & Stalke D.,
 J. Appl. Cryst. 48 (2015) 3-10
;

_exptl_special_details           
;
 The following wavelength and cell were deduced by SADABS from the
 direction cosines etc. They are given here for emergency use only:
 CELL 0.71078   10.048   13.724   14.626   94.938   98.343  101.704
;


_diffrn_radiation_probe          neutron
_diffrn_radiation_type           MoK\a
_diffrn_radiation_wavelength     0.71073
_diffrn_source                   ?
_diffrn_measurement_device_type  'Bruker APEXII CCD area-detector'
_diffrn_measurement_method       ?
_diffrn_detector_area_resol_mean ?
_diffrn_reflns_number            74958
_diffrn_reflns_av_unetI/netI     0.1275
_diffrn_reflns_av_R_equivalents  0.2127
_diffrn_reflns_limit_h_min       -12
_diffrn_reflns_limit_h_max       12
_diffrn_reflns_limit_k_min       -16
_diffrn_reflns_limit_k_max       16
_diffrn_reflns_limit_l_min       -18
_diffrn_reflns_limit_l_max       18
_diffrn_reflns_theta_min         1.941
_diffrn_reflns_theta_max         25.999
_diffrn_reflns_theta_full        25.242
_diffrn_measured_fraction_theta_max 0.998
_diffrn_measured_fraction_theta_full 0.998
_diffrn_reflns_Laue_measured_fraction_max 0.998
_diffrn_reflns_Laue_measured_fraction_full 0.998
_diffrn_reflns_point_group_measured_fraction_max 0.998
_diffrn_reflns_point_group_measured_fraction_full 0.998
_reflns_number_total             7581
_reflns_number_gt                5078
_reflns_threshold_expression     'I > 2\s(I)'
_reflns_Friedel_coverage         0.000
_reflns_Friedel_fraction_max     .
_reflns_Friedel_fraction_full    .

_reflns_special_details          
;
 Reflections were merged by SHELXL according to the crystal
 class for the calculation of statistics and refinement.
 
 _reflns_Friedel_fraction is defined as the number of unique
 Friedel pairs measured divided by the number that would be
 possible theoretically, ignoring centric projections and
 systematic absences.
;

_computing_data_collection       ?
_computing_cell_refinement       ?
_computing_data_reduction        ?
_computing_structure_refinement  'SHELXL-2014 (Sheldrick, 2014)'
_computing_molecular_graphics    ?
_computing_publication_material  ?
_computing_structure_solution    'SHELXT 2014/5 (Sheldrick, 2014)'

_refine_special_details          
;
 ?
;
_refine_ls_structure_factor_coef Fsqd
_refine_ls_matrix_type           full
_refine_ls_weighting_scheme      calc
_refine_ls_weighting_details     
'w=1/[\s^2^(Fo^2^)+(0.0676P)^2^] where P=(Fo^2^+2Fc^2^)/3'
_atom_sites_solution_primary     ?
_atom_sites_solution_secondary   ?
_atom_sites_solution_hydrogens   mixed
_refine_ls_hydrogen_treatment    constr
_refine_ls_extinction_method     none
_refine_ls_extinction_coef       .
_refine_ls_number_reflns         7581
_refine_ls_number_parameters     588
_refine_ls_number_restraints     1
_refine_ls_R_factor_all          0.1008
_refine_ls_R_factor_gt           0.0640
_refine_ls_wR_factor_ref         0.1727
_refine_ls_wR_factor_gt          0.1552
_refine_ls_goodness_of_fit_ref   1.030
_refine_ls_restrained_S_all      1.030
_refine_ls_shift/su_max          0.000
_refine_ls_shift/su_mean         0.000

loop_
_atom_site_label
_atom_site_type_symbol
_atom_site_fract_x
_atom_site_fract_y
_atom_site_fract_z
_atom_site_U_iso_or_equiv
_atom_site_adp_type
_atom_site_occupancy
_atom_site_site_symmetry_order
_atom_site_calc_flag
_atom_site_refinement_flags_posn
_atom_site_refinement_flags_adp
_atom_site_refinement_flags_occupancy
_atom_site_disorder_assembly
_atom_site_disorder_group
Co1 Co 0.48082(5) 0.22644(4) 0.72681(3) 0.01876(17) Uani 1 1 d . . . . .
O50 O 0.6044(3) 0.7044(2) 0.5961(2) 0.0331(7) Uani 1 1 d . . . . .
O58 O 0.3315(3) 0.6840(2) 0.6524(2) 0.0346(7) Uani 1 1 d G . . . .
H58B H 0.4177 0.7073 0.6479 0.052 Uiso 1 1 d DG U . . .
H58A H 0.2947 0.6510 0.5979 0.052 Uiso 1 1 d G U . . .
O53 O 0.7824(3) 0.8288(2) 0.6329(2) 0.0361(8) Uani 1 1 d . . . . .
N22 N 0.5830(3) 0.1615(2) 0.6297(2) 0.0185(7) Uani 1 1 d . . . . .
O61 O 0.4104(3) 0.8703(2) 0.8074(2) 0.0374(8) Uani 1 1 d G . . . .
H61A H 0.3297 0.8359 0.8135 0.056 Uiso 1 1 d G U . . .
H61B H 0.4327 0.8374 0.7603 0.056 Uiso 1 1 d G U . . .
O54 O 1.0333(3) 0.3417(2) 0.8790(2) 0.0335(7) Uani 1 1 d . . . . .
N2 N 0.3863(3) 0.3010(2) 0.6501(2) 0.0171(7) Uani 1 1 d . . . . .
O59 O 0.1448(3) 0.8176(2) 0.8390(2) 0.0367(8) Uani 1 1 d G . . . .
H59B H 0.1333 0.7744 0.8783 0.055 Uiso 1 1 d G U . . .
H59A H 0.1531 0.8752 0.8720 0.055 Uiso 1 1 d G U . . .
N9 N 0.3055(3) 0.1242(2) 0.6849(2) 0.0193(7) Uani 1 1 d . . . . .
N33 N 0.6187(3) 0.3572(2) 0.7499(2) 0.0185(7) Uani 1 1 d . . . . .
O52 O 0.5842(3) 0.8442(2) 0.6673(2) 0.0337(7) Uani 1 1 d . . . . .
N10 N 0.5759(3) 0.1462(2) 0.8018(2) 0.0182(7) Uani 1 1 d . . . . .
O57 O 1.0918(3) 0.3235(2) 0.7429(2) 0.0385(8) Uani 1 1 d . . . . .
O60 O 0.3849(3) 0.5668(2) 0.7919(2) 0.0357(8) Uani 1 1 d G . . . .
H60B H 0.3712 0.6077 0.7515 0.054 Uiso 1 1 d DG U . . .
H60A H 0.4534 0.6009 0.8337 0.054 Uiso 1 1 d G U . . .
N38 N 0.8261(3) -0.1175(2) 0.9438(2) 0.0226(8) Uani 1 1 d . . . . .
N48 N 0.0720(3) 0.4342(2) 0.3978(2) 0.0222(8) Uani 1 1 d . . . . .
N51 N 0.6583(4) 0.7922(3) 0.6321(2) 0.0269(8) Uani 1 1 d . . . . .
N16 N 0.4306(3) 0.2654(2) 0.8604(2) 0.0186(7) Uani 1 1 d . . . . .
N46 N 0.2116(3) 0.5687(2) 0.4826(2) 0.0228(8) Uani 1 1 d . . . . .
N36 N 0.8145(3) -0.0094(2) 1.0619(2) 0.0248(8) Uani 1 1 d . . . . .
N30 N 0.7721(3) 0.5545(2) 0.7826(2) 0.0283(8) Uani 1 1 d . . . . .
O62 O 0.1938(4) 0.5320(2) 0.9069(3) 0.0565(11) Uani 1 1 d G . . . .
H62B H 0.1406 0.4764 0.8871 0.085 Uiso 1 1 d G U . . .
H62A H 0.2491 0.5440 0.8668 0.085 Uiso 1 1 d G U . . .
N19 N 0.4287(4) 0.3180(2) 1.0471(2) 0.0290(8) Uani 1 1 d . . . . .
N42 N 0.0435(4) 0.0046(2) 0.6176(2) 0.0280(8) Uani 1 1 d . . . . .
O63 O 0.1289(5) 0.6970(2) 0.9806(3) 0.0565(10) Uani 1 1 d G . . . .
H63A H 0.1569 0.6425 0.9656 0.085 Uiso 1 1 d G U . . .
H63B H 0.0884 0.6851 1.0282 0.085 Uiso 1 1 d G U . . .
N25 N 0.7280(4) 0.0600(3) 0.5205(2) 0.0289(8) Uani 1 1 d . . . . .
N55 N 1.0172(4) 0.2920(3) 0.7987(3) 0.0287(8) Uani 1 1 d . . . . .
C3 C 0.4455(4) 0.3961(3) 0.6396(2) 0.0161(8) Uani 1 1 d . . . . .
C15 C 0.5675(4) 0.1453(3) 0.8936(3) 0.0186(8) Uani 1 1 d . . . . .
C7 C 0.2581(4) 0.2585(3) 0.6040(3) 0.0183(8) Uani 1 1 d . . . . .
O56 O 0.9273(3) 0.2140(2) 0.7806(3) 0.0524(10) Uani 1 1 d . . . . .
C5 C 0.2473(4) 0.4086(3) 0.5322(3) 0.0204(9) Uani 1 1 d . . . . .
C11 C 0.6504(4) 0.0863(3) 0.7642(3) 0.0190(9) Uani 1 1 d . . . . .
C27 C 0.6547(4) 0.0963(3) 0.6646(3) 0.0168(8) Uani 1 1 d . . . . .
C28 C 0.5802(4) 0.4294(3) 0.7020(3) 0.0186(8) Uani 1 1 d . . . . .
C12 C 0.7190(4) 0.0267(3) 0.8152(3) 0.0193(9) Uani 1 1 d . . . . .
H12 H 0.7734 -0.0129 0.7868 0.023 Uiso 1 1 calc R U . . .
C13 C 0.7087(4) 0.0243(3) 0.9094(3) 0.0194(9) Uani 1 1 d . . . . .
C8 C 0.2107(4) 0.1565(3) 0.6251(3) 0.0180(8) Uani 1 1 d . . . . .
C40 C 0.2679(4) 0.0329(3) 0.7089(3) 0.0234(9) Uani 1 1 d . . . . .
H40 H 0.3319 0.0080 0.7503 0.028 Uiso 1 1 calc R U . . .
C4 C 0.3791(4) 0.4510(3) 0.5814(2) 0.0180(8) Uani 1 1 d . . . . .
H4 H 0.4230 0.5173 0.5749 0.022 Uiso 1 1 calc R U . . .
C14 C 0.6314(4) 0.0848(3) 0.9470(3) 0.0213(9) Uani 1 1 d . . . . .
H14 H 0.6218 0.0849 1.0105 0.026 Uiso 1 1 calc R U . . .
C21 C 0.4913(4) 0.2182(3) 0.9263(3) 0.0182(8) Uani 1 1 d . . . . .
C31 C 0.8086(4) 0.4819(3) 0.8288(3) 0.0275(10) Uani 1 1 d . . . . .
H31 H 0.8899 0.4983 0.8750 0.033 Uiso 1 1 calc R U . . .
C32 C 0.7336(4) 0.3840(3) 0.8126(3) 0.0255(9) Uani 1 1 d . . . . .
H32 H 0.7653 0.3354 0.8471 0.031 Uiso 1 1 calc R U . . .
C37 C 0.7812(4) -0.0346(3) 0.9698(3) 0.0204(9) Uani 1 1 d . . . . .
C43 C 0.0813(4) 0.0957(3) 0.5926(3) 0.0230(9) Uani 1 1 d . . . . .
H43 H 0.0165 0.1195 0.5509 0.028 Uiso 1 1 calc R U . . .
C41 C 0.1378(4) -0.0259(3) 0.6748(3) 0.0248(9) Uani 1 1 d . . . . .
H41 H 0.1150 -0.0907 0.6930 0.030 Uiso 1 1 calc R U . . .
C23 C 0.5849(4) 0.1758(3) 0.5399(3) 0.0241(9) Uani 1 1 d . . . . .
H23 H 0.5365 0.2221 0.5133 0.029 Uiso 1 1 calc R U . . .
C6 C 0.1857(4) 0.3111(3) 0.5455(3) 0.0201(9) Uani 1 1 d . . . . .
H6 H 0.0941 0.2812 0.5144 0.024 Uiso 1 1 calc R U . . .
C20 C 0.4871(4) 0.2448(3) 1.0199(3) 0.0242(9) Uani 1 1 d . . . . .
H20 H 0.5274 0.2092 1.0652 0.029 Uiso 1 1 calc R U . . .
C17 C 0.3689(4) 0.3370(3) 0.8874(3) 0.0234(9) Uani 1 1 d . . . . .
H17 H 0.3240 0.3705 0.8422 0.028 Uiso 1 1 calc R U . . .
C44 C 0.0378(4) 0.5170(3) 0.3629(3) 0.0260(10) Uani 1 1 d . . . . .
H44 H -0.0330 0.5174 0.3119 0.031 Uiso 1 1 calc R U . . .
C45 C 0.1239(4) 0.5977(3) 0.4148(3) 0.0272(10) Uani 1 1 d . . . . .
H45 H 0.1237 0.6651 0.4054 0.033 Uiso 1 1 calc R U . . .
C47 C 0.1777(4) 0.4687(3) 0.4714(3) 0.0217(9) Uani 1 1 d . . . . .
C29 C 0.6577(4) 0.5262(3) 0.7173(3) 0.0239(9) Uani 1 1 d . . . . .
H29 H 0.6291 0.5741 0.6805 0.029 Uiso 1 1 calc R U . . .
C35 C 0.8842(4) -0.0787(3) 1.0936(3) 0.0270(10) Uani 1 1 d . . . . .
H35 H 0.9215 -0.0799 1.1568 0.032 Uiso 1 1 calc R U . . .
C18 C 0.3689(4) 0.3642(3) 0.9808(3) 0.0266(10) Uani 1 1 d . . . . .
H18 H 0.3253 0.4169 0.9984 0.032 Uiso 1 1 calc R U . . .
C26 C 0.7266(4) 0.0472(3) 0.6096(3) 0.0240(9) Uani 1 1 d . . . . .
H26 H 0.7777 0.0022 0.6359 0.029 Uiso 1 1 calc R U . . .
C34 C 0.8924(4) -0.1448(3) 1.0227(3) 0.0268(10) Uani 1 1 d . . . . .
H34 H 0.9361 -0.2001 1.0264 0.032 Uiso 1 1 calc R U . . .
C24 C 0.6563(4) 0.1238(3) 0.4872(3) 0.0299(10) Uani 1 1 d . . . . .
H24 H 0.6541 0.1340 0.4239 0.036 Uiso 1 1 calc R U . . .
C49 C 0.0106(5) 0.3316(3) 0.3552(3) 0.0321(10) Uani 1 1 d . . . . .
H49A H -0.0592 0.3012 0.3906 0.048 Uiso 1 1 calc R U . . .
H49B H 0.0834 0.2929 0.3556 0.048 Uiso 1 1 calc R U . . .
H49C H -0.0337 0.3319 0.2910 0.048 Uiso 1 1 calc R U . . .
C39 C 0.8078(5) -0.1746(3) 0.8524(3) 0.0314(11) Uani 1 1 d . . . . .
H39A H 0.7129 -0.1797 0.8198 0.047 Uiso 1 1 calc R U . . .
H39B H 0.8238 -0.2418 0.8594 0.047 Uiso 1 1 calc R U . . .
H39C H 0.8743 -0.1409 0.8165 0.047 Uiso 1 1 calc R U . . .

loop_
_atom_site_aniso_label
_atom_site_aniso_U_11
_atom_site_aniso_U_22
_atom_site_aniso_U_33
_atom_site_aniso_U_23
_atom_site_aniso_U_13
_atom_site_aniso_U_12
Co1 0.0238(3) 0.0179(3) 0.0168(3) 0.0078(2) 0.0059(2) 0.0054(2)
O50 0.0409(19) 0.0223(16) 0.0364(19) 0.0068(14) 0.0058(15) 0.0068(14)
O58 0.0386(19) 0.0333(18) 0.0280(18) 0.0027(14) 0.0025(14) 0.0012(14)
O53 0.0310(19) 0.0321(17) 0.045(2) 0.0050(15) 0.0098(15) 0.0033(14)
N22 0.0217(18) 0.0185(16) 0.0183(17) 0.0074(14) 0.0059(14) 0.0071(14)
O61 0.049(2) 0.0379(19) 0.0302(19) 0.0114(14) 0.0111(15) 0.0154(15)
O54 0.0369(18) 0.0380(18) 0.0294(18) 0.0099(14) 0.0127(14) 0.0093(14)
N2 0.0222(18) 0.0167(16) 0.0142(17) 0.0025(13) 0.0074(14) 0.0052(13)
O59 0.052(2) 0.0284(17) 0.0292(18) 0.0068(14) 0.0061(16) 0.0053(16)
N9 0.0275(19) 0.0212(17) 0.0125(17) 0.0056(13) 0.0070(14) 0.0088(14)
N33 0.0221(18) 0.0172(16) 0.0169(17) 0.0034(13) 0.0041(14) 0.0047(14)
O52 0.0340(18) 0.0413(18) 0.0285(18) -0.0028(14) 0.0065(14) 0.0174(15)
N10 0.0231(18) 0.0169(16) 0.0153(17) 0.0040(13) 0.0063(14) 0.0024(13)
O57 0.0364(19) 0.053(2) 0.0326(19) 0.0179(16) 0.0122(15) 0.0137(15)
O60 0.042(2) 0.0376(18) 0.0273(18) 0.0077(15) 0.0079(15) 0.0050(15)
N38 0.032(2) 0.0211(18) 0.0181(18) 0.0062(14) 0.0053(15) 0.0116(15)
N48 0.0249(19) 0.0226(18) 0.0200(18) 0.0082(14) 0.0016(15) 0.0064(14)
N51 0.035(2) 0.028(2) 0.0195(19) 0.0092(15) 0.0019(16) 0.0085(17)
N16 0.0213(18) 0.0177(16) 0.0176(18) 0.0056(13) 0.0030(14) 0.0044(14)
N46 0.030(2) 0.0206(17) 0.0206(18) 0.0080(14) 0.0049(15) 0.0098(15)
N36 0.035(2) 0.0229(18) 0.0198(19) 0.0086(15) 0.0031(16) 0.0113(15)
N30 0.022(2) 0.0277(19) 0.035(2) 0.0059(16) 0.0044(16) 0.0048(15)
O62 0.064(3) 0.032(2) 0.085(3) 0.0045(19) 0.049(2) 0.0107(17)
N19 0.038(2) 0.031(2) 0.024(2) 0.0062(16) 0.0082(17) 0.0160(17)
N42 0.032(2) 0.0255(19) 0.026(2) 0.0071(16) 0.0073(16) 0.0008(16)
O63 0.102(3) 0.038(2) 0.051(2) 0.0215(18) 0.045(2) 0.035(2)
N25 0.036(2) 0.039(2) 0.0205(19) 0.0138(16) 0.0111(16) 0.0193(17)
N55 0.032(2) 0.028(2) 0.030(2) 0.0117(17) 0.0062(17) 0.0132(17)
C3 0.019(2) 0.0171(19) 0.0136(19) 0.0059(15) 0.0053(16) 0.0034(16)
C15 0.022(2) 0.0158(19) 0.020(2) 0.0069(16) 0.0074(17) 0.0036(16)
C7 0.023(2) 0.019(2) 0.016(2) 0.0044(16) 0.0077(17) 0.0078(17)
O56 0.045(2) 0.0311(19) 0.074(3) 0.0050(18) 0.0038(19) -0.0023(16)
C5 0.029(2) 0.021(2) 0.015(2) 0.0069(16) 0.0087(17) 0.0100(17)
C11 0.022(2) 0.0144(19) 0.020(2) 0.0061(16) 0.0045(17) -0.0015(16)
C27 0.022(2) 0.0143(19) 0.015(2) 0.0051(15) 0.0065(16) 0.0029(16)
C28 0.021(2) 0.0173(19) 0.021(2) 0.0080(16) 0.0097(17) 0.0072(16)
C12 0.026(2) 0.018(2) 0.016(2) 0.0068(16) 0.0067(17) 0.0073(16)
C13 0.023(2) 0.0168(19) 0.018(2) 0.0068(16) 0.0039(17) 0.0023(16)
C8 0.023(2) 0.020(2) 0.015(2) 0.0062(16) 0.0081(17) 0.0079(17)
C40 0.033(3) 0.021(2) 0.020(2) 0.0079(17) 0.0081(18) 0.0096(18)
C4 0.025(2) 0.0147(19) 0.015(2) 0.0045(15) 0.0056(17) 0.0041(16)
C14 0.027(2) 0.021(2) 0.016(2) 0.0062(16) 0.0016(17) 0.0054(17)
C21 0.021(2) 0.0161(19) 0.019(2) 0.0045(16) 0.0052(16) 0.0060(16)
C31 0.024(2) 0.031(2) 0.027(2) 0.0051(19) 0.0005(19) 0.0067(19)
C32 0.029(2) 0.029(2) 0.022(2) 0.0083(18) 0.0060(19) 0.0126(19)
C37 0.024(2) 0.0170(19) 0.022(2) 0.0088(16) 0.0049(17) 0.0032(16)
C43 0.027(2) 0.021(2) 0.023(2) 0.0081(17) 0.0068(18) 0.0066(17)
C41 0.034(3) 0.020(2) 0.024(2) 0.0093(17) 0.0115(19) 0.0057(18)
C23 0.032(2) 0.029(2) 0.017(2) 0.0141(17) 0.0071(18) 0.0122(19)
C6 0.023(2) 0.022(2) 0.018(2) 0.0062(16) 0.0067(17) 0.0058(16)
C20 0.035(3) 0.024(2) 0.019(2) 0.0083(17) 0.0096(19) 0.0128(18)
C17 0.026(2) 0.020(2) 0.026(2) 0.0073(17) 0.0034(18) 0.0062(17)
C44 0.029(2) 0.035(2) 0.018(2) 0.0142(18) 0.0025(18) 0.0120(19)
C45 0.036(3) 0.023(2) 0.029(2) 0.0133(19) 0.010(2) 0.0140(19)
C47 0.027(2) 0.025(2) 0.015(2) 0.0075(17) 0.0046(17) 0.0052(17)
C29 0.026(2) 0.024(2) 0.025(2) 0.0102(18) 0.0042(18) 0.0098(18)
C35 0.030(2) 0.031(2) 0.024(2) 0.0145(19) 0.0030(19) 0.0119(19)
C18 0.031(2) 0.027(2) 0.026(2) 0.0030(18) 0.0077(19) 0.0123(19)
C26 0.028(2) 0.024(2) 0.023(2) 0.0077(17) 0.0034(18) 0.0104(18)
C34 0.035(3) 0.028(2) 0.025(2) 0.0152(19) 0.0083(19) 0.0165(19)
C24 0.042(3) 0.036(3) 0.017(2) 0.0095(19) 0.009(2) 0.017(2)
C49 0.040(3) 0.029(2) 0.026(2) 0.0044(19) 0.001(2) 0.008(2)
C39 0.047(3) 0.027(2) 0.028(3) 0.0075(19) 0.013(2) 0.019(2)

_geom_special_details            
;
 All esds (except the esd in the dihedral angle between two l.s. planes)
 are estimated using the full covariance matrix.  The cell esds are taken
 into account individually in the estimation of esds in distances, angles
 and torsion angles; correlations between esds in cell parameters are only
 used when they are defined by crystal symmetry.  An approximate (isotropic)
 treatment of cell esds is used for estimating esds involving l.s. planes.
;

loop_
_geom_bond_atom_site_label_1
_geom_bond_atom_site_label_2
_geom_bond_distance
_geom_bond_site_symmetry_2
_geom_bond_publ_flag
Co1 N2 1.867(6) . ?
Co1 N10 1.912(6) . ?
Co1 N9 1.990(7) . ?
Co1 N33 2.002(8) . ?
Co1 N22 2.099(6) . ?
Co1 N16 2.138(7) . ?
O50 N51 1.251(7) . ?
O58 H58B 0.8699 . ?
O58 H58A 0.8701 . ?
O53 N51 1.237(6) . ?
N22 C27 1.343(6) . ?
N22 C23 1.353(6) . ?
O61 H61A 0.8700 . ?
O61 H61B 0.8700 . ?
O54 N55 1.276(6) . ?
N2 C7 1.343(6) . ?
N2 C3 1.359(7) . ?
O59 H59B 0.8700 . ?
O59 H59A 0.8698 . ?
N9 C40 1.333(7) . ?
N9 C8 1.360(6) . ?
N33 C32 1.323(6) . ?
N33 C28 1.353(6) . ?
O52 N51 1.253(5) . ?
N10 C11 1.344(6) . ?
N10 C15 1.363(6) . ?
O57 N55 1.237(5) . ?
O60 H60B 0.8701 . ?
O60 H60A 0.8701 . ?
N38 C37 1.347(7) . ?
N38 C34 1.367(6) . ?
N38 C39 1.456(7) . ?
N48 C47 1.366(6) . ?
N48 C44 1.374(7) . ?
N48 C49 1.462(8) . ?
N16 C17 1.319(6) . ?
N16 C21 1.350(6) . ?
N46 C47 1.338(8) . ?
N46 C45 1.366(6) . ?
N36 C37 1.337(7) . ?
N36 C35 1.362(6) . ?
N30 C31 1.336(7) . ?
N30 C29 1.342(6) . ?
O62 H62B 0.8381 . ?
O62 H62A 0.8700 . ?
N19 C20 1.317(7) . ?
N19 C18 1.340(6) . ?
N42 C41 1.323(6) . ?
N42 C43 1.337(7) . ?
O63 H63A 0.8700 . ?
O63 H63B 0.8701 . ?
N25 C24 1.319(6) . ?
N25 C26 1.338(7) . ?
N55 O56 1.234(6) . ?
C3 C4 1.375(6) . ?
C3 C28 1.471(7) . ?
C15 C14 1.378(6) . ?
C15 C21 1.458(7) . ?
C7 C6 1.385(6) . ?
C7 C8 1.468(8) . ?
C5 C4 1.387(7) . ?
C5 C6 1.407(8) . ?
C5 C47 1.463(6) . ?
C11 C12 1.373(6) . ?
C11 C27 1.487(7) . ?
C27 C26 1.369(6) . ?
C28 C29 1.381(8) . ?
C12 C13 1.403(7) . ?
C12 H12 0.9500 . ?
C13 C14 1.371(6) . ?
C13 C37 1.462(6) . ?
C8 C43 1.380(7) . ?
C40 C41 1.380(7) . ?
C40 H40 0.9500 . ?
C4 H4 0.9500 . ?
C14 H14 0.9500 . ?
C21 C20 1.396(7) . ?
C31 C32 1.385(8) . ?
C31 H31 0.9500 . ?
C32 H32 0.9500 . ?
C43 H43 0.9500 . ?
C41 H41 0.9500 . ?
C23 C24 1.368(7) . ?
C23 H23 0.9500 . ?
C6 H6 0.9500 . ?
C20 H20 0.9500 . ?
C17 C18 1.386(7) . ?
C17 H17 0.9500 . ?
C44 C45 1.348(7) . ?
C44 H44 0.9500 . ?
C45 H45 0.9500 . ?
C29 H29 0.9500 . ?
C35 C34 1.338(7) . ?
C35 H35 0.9500 . ?
C18 H18 0.9500 . ?
C26 H26 0.9500 . ?
C34 H34 0.9500 . ?
C24 H24 0.9500 . ?
C49 H49A 0.9800 . ?
C49 H49B 0.9800 . ?
C49 H49C 0.9800 . ?
C39 H39A 0.9800 . ?
C39 H39B 0.9800 . ?
C39 H39C 0.9800 . ?

loop_
_geom_angle_atom_site_label_1
_geom_angle_atom_site_label_2
_geom_angle_atom_site_label_3
_geom_angle
_geom_angle_site_symmetry_1
_geom_angle_site_symmetry_3
_geom_angle_publ_flag
N2 Co1 N10 177.92(13) . . ?
N2 Co1 N9 82.0(3) . . ?
N10 Co1 N9 96.6(3) . . ?
N2 Co1 N33 79.8(3) . . ?
N10 Co1 N33 101.7(3) . . ?
N9 Co1 N33 161.41(14) . . ?
N2 Co1 N22 99.2(3) . . ?
N10 Co1 N22 79.3(3) . . ?
N9 Co1 N22 92.6(3) . . ?
N33 Co1 N22 94.1(3) . . ?
N2 Co1 N16 103.4(3) . . ?
N10 Co1 N16 78.2(3) . . ?
N9 Co1 N16 93.8(2) . . ?
N33 Co1 N16 86.7(2) . . ?
N22 Co1 N16 157.10(14) . . ?
H58B O58 H58A 104.5 . . ?
C27 N22 C23 117.7(4) . . ?
C27 N22 Co1 112.9(3) . . ?
C23 N22 Co1 129.4(3) . . ?
H61A O61 H61B 104.5 . . ?
C7 N2 C3 120.0(4) . . ?
C7 N2 Co1 118.8(3) . . ?
C3 N2 Co1 121.2(3) . . ?
H59B O59 H59A 104.5 . . ?
C40 N9 C8 117.3(4) . . ?
C40 N9 Co1 129.8(3) . . ?
C8 N9 Co1 112.8(4) . . ?
C32 N33 C28 116.6(4) . . ?
C32 N33 Co1 128.0(3) . . ?
C28 N33 Co1 115.0(4) . . ?
C11 N10 C15 117.9(4) . . ?
C11 N10 Co1 120.5(3) . . ?
C15 N10 Co1 121.6(3) . . ?
H60B O60 H60A 104.5 . . ?
C37 N38 C34 106.9(4) . . ?
C37 N38 C39 129.9(4) . . ?
C34 N38 C39 123.1(4) . . ?
C47 N48 C44 106.5(4) . . ?
C47 N48 C49 129.5(4) . . ?
C44 N48 C49 123.8(4) . . ?
O53 N51 O50 121.5(4) . . ?
O53 N51 O52 119.5(4) . . ?
O50 N51 O52 119.0(4) . . ?
C17 N16 C21 118.0(4) . . ?
C17 N16 Co1 129.0(3) . . ?
C21 N16 Co1 112.1(3) . . ?
C47 N46 C45 105.7(4) . . ?
C37 N36 C35 105.6(4) . . ?
C31 N30 C29 115.4(4) . . ?
H62B O62 H62A 106.5 . . ?
C20 N19 C18 117.3(4) . . ?
C41 N42 C43 116.5(4) . . ?
H63A O63 H63B 104.5 . . ?
C24 N25 C26 116.4(4) . . ?
O56 N55 O57 123.0(4) . . ?
O56 N55 O54 117.9(4) . . ?
O57 N55 O54 119.1(4) . . ?
N2 C3 C4 122.0(4) . . ?
N2 C3 C28 110.4(4) . . ?
C4 C3 C28 127.5(4) . . ?
N10 C15 C14 121.8(4) . . ?
N10 C15 C21 111.9(4) . . ?
C14 C15 C21 126.1(4) . . ?
N2 C7 C6 120.4(4) . . ?
N2 C7 C8 112.2(4) . . ?
C6 C7 C8 127.4(4) . . ?
C4 C5 C6 118.2(4) . . ?
C4 C5 C47 118.4(4) . . ?
C6 C5 C47 123.4(4) . . ?
N10 C11 C12 122.4(4) . . ?
N10 C11 C27 112.6(4) . . ?
C12 C11 C27 125.0(4) . . ?
N22 C27 C26 120.0(4) . . ?
N22 C27 C11 114.6(4) . . ?
C26 C27 C11 125.4(4) . . ?
N33 C28 C29 121.7(4) . . ?
N33 C28 C3 113.4(4) . . ?
C29 C28 C3 124.7(4) . . ?
C11 C12 C13 119.9(4) . . ?
C11 C12 H12 120.1 . . ?
C13 C12 H12 120.1 . . ?
C14 C13 C12 117.4(4) . . ?
C14 C13 C37 118.8(4) . . ?
C12 C13 C37 123.7(4) . . ?
N9 C8 C43 119.9(4) . . ?
N9 C8 C7 114.2(4) . . ?
C43 C8 C7 125.9(4) . . ?
N9 C40 C41 121.2(4) . . ?
N9 C40 H40 119.4 . . ?
C41 C40 H40 119.4 . . ?
C3 C4 C5 119.2(4) . . ?
C3 C4 H4 120.4 . . ?
C5 C4 H4 120.4 . . ?
C13 C14 C15 120.6(4) . . ?
C13 C14 H14 119.7 . . ?
C15 C14 H14 119.7 . . ?
N16 C21 C20 120.3(4) . . ?
N16 C21 C15 115.8(4) . . ?
C20 C21 C15 123.7(4) . . ?
N30 C31 C32 123.2(5) . . ?
N30 C31 H31 118.4 . . ?
C32 C31 H31 118.4 . . ?
N33 C32 C31 121.1(4) . . ?
N33 C32 H32 119.5 . . ?
C31 C32 H32 119.5 . . ?
N36 C37 N38 110.4(4) . . ?
N36 C37 C13 122.4(4) . . ?
N38 C37 C13 127.2(4) . . ?
N42 C43 C8 122.6(4) . . ?
N42 C43 H43 118.7 . . ?
C8 C43 H43 118.7 . . ?
N42 C41 C40 122.5(4) . . ?
N42 C41 H41 118.8 . . ?
C40 C41 H41 118.8 . . ?
N22 C23 C24 120.3(4) . . ?
N22 C23 H23 119.9 . . ?
C24 C23 H23 119.9 . . ?
C7 C6 C5 120.2(4) . . ?
C7 C6 H6 119.9 . . ?
C5 C6 H6 119.9 . . ?
N19 C20 C21 121.7(4) . . ?
N19 C20 H20 119.2 . . ?
C21 C20 H20 119.2 . . ?
N16 C17 C18 120.8(4) . . ?
N16 C17 H17 119.6 . . ?
C18 C17 H17 119.6 . . ?
C45 C44 N48 107.0(5) . . ?
C45 C44 H44 126.5 . . ?
N48 C44 H44 126.5 . . ?
C44 C45 N46 110.3(4) . . ?
C44 C45 H45 124.9 . . ?
N46 C45 H45 124.9 . . ?
N46 C47 N48 110.6(4) . . ?
N46 C47 C5 122.6(4) . . ?
N48 C47 C5 126.9(4) . . ?
N30 C29 C28 121.8(4) . . ?
N30 C29 H29 119.1 . . ?
C28 C29 H29 119.1 . . ?
C34 C35 N36 110.1(4) . . ?
C34 C35 H35 125.0 . . ?
N36 C35 H35 125.0 . . ?
N19 C18 C17 121.8(4) . . ?
N19 C18 H18 119.1 . . ?
C17 C18 H18 119.1 . . ?
N25 C26 C27 122.8(4) . . ?
N25 C26 H26 118.6 . . ?
C27 C26 H26 118.6 . . ?
C35 C34 N38 107.0(4) . . ?
C35 C34 H34 126.5 . . ?
N38 C34 H34 126.5 . . ?
N25 C24 C23 122.9(4) . . ?
N25 C24 H24 118.6 . . ?
C23 C24 H24 118.6 . . ?
N48 C49 H49A 109.5 . . ?
N48 C49 H49B 109.5 . . ?
H49A C49 H49B 109.5 . . ?
N48 C49 H49C 109.5 . . ?
H49A C49 H49C 109.5 . . ?
H49B C49 H49C 109.5 . . ?
N38 C39 H39A 109.5 . . ?
N38 C39 H39B 109.5 . . ?
H39A C39 H39B 109.5 . . ?
N38 C39 H39C 109.5 . . ?
H39A C39 H39C 109.5 . . ?
H39B C39 H39C 109.5 . . ?

loop_
_geom_torsion_atom_site_label_1
_geom_torsion_atom_site_label_2
_geom_torsion_atom_site_label_3
_geom_torsion_atom_site_label_4
_geom_torsion
_geom_torsion_site_symmetry_1
_geom_torsion_site_symmetry_2
_geom_torsion_site_symmetry_3
_geom_torsion_site_symmetry_4
_geom_torsion_publ_flag
N9 Co1 N2 C7 -1.2(3) . . . . ?
N33 Co1 N2 C7 -177.3(3) . . . . ?
N22 Co1 N2 C7 90.2(4) . . . . ?
N16 Co1 N2 C7 -93.2(4) . . . . ?
N9 Co1 N2 C3 179.7(3) . . . . ?
N33 Co1 N2 C3 3.5(3) . . . . ?
N22 Co1 N2 C3 -89.0(4) . . . . ?
N16 Co1 N2 C3 87.6(4) . . . . ?
C7 N2 C3 C4 -1.1(5) . . . . ?
Co1 N2 C3 C4 178.1(3) . . . . ?
C7 N2 C3 C28 175.5(3) . . . . ?
Co1 N2 C3 C28 -5.4(4) . . . . ?
C11 N10 C15 C14 -0.7(5) . . . . ?
Co1 N10 C15 C14 177.5(3) . . . . ?
C11 N10 C15 C21 176.3(3) . . . . ?
Co1 N10 C15 C21 -5.6(4) . . . . ?
C3 N2 C7 C6 0.0(5) . . . . ?
Co1 N2 C7 C6 -179.1(3) . . . . ?
C3 N2 C7 C8 -179.1(3) . . . . ?
Co1 N2 C7 C8 1.7(4) . . . . ?
C15 N10 C11 C12 -1.1(5) . . . . ?
Co1 N10 C11 C12 -179.3(3) . . . . ?
C15 N10 C11 C27 -178.4(3) . . . . ?
Co1 N10 C11 C27 3.5(4) . . . . ?
C23 N22 C27 C26 0.2(5) . . . . ?
Co1 N22 C27 C26 179.7(3) . . . . ?
C23 N22 C27 C11 178.7(3) . . . . ?
Co1 N22 C27 C11 -1.8(4) . . . . ?
N10 C11 C27 N22 -0.8(5) . . . . ?
C12 C11 C27 N22 -178.0(3) . . . . ?
N10 C11 C27 C26 177.6(4) . . . . ?
C12 C11 C27 C26 0.4(6) . . . . ?
C32 N33 C28 C29 0.5(5) . . . . ?
Co1 N33 C28 C29 173.6(3) . . . . ?
C32 N33 C28 C3 -175.0(3) . . . . ?
Co1 N33 C28 C3 -2.0(4) . . . . ?
N2 C3 C28 N33 4.4(4) . . . . ?
C4 C3 C28 N33 -179.2(4) . . . . ?
N2 C3 C28 C29 -170.9(3) . . . . ?
C4 C3 C28 C29 5.4(6) . . . . ?
N10 C11 C12 C13 2.2(6) . . . . ?
C27 C11 C12 C13 179.1(3) . . . . ?
C11 C12 C13 C14 -1.5(5) . . . . ?
C11 C12 C13 C37 -178.1(3) . . . . ?
C40 N9 C8 C43 0.6(5) . . . . ?
Co1 N9 C8 C43 -177.4(3) . . . . ?
C40 N9 C8 C7 178.4(3) . . . . ?
Co1 N9 C8 C7 0.5(4) . . . . ?
N2 C7 C8 N9 -1.4(5) . . . . ?
C6 C7 C8 N9 179.5(4) . . . . ?
N2 C7 C8 C43 176.3(3) . . . . ?
C6 C7 C8 C43 -2.8(6) . . . . ?
C8 N9 C40 C41 -0.3(5) . . . . ?
Co1 N9 C40 C41 177.1(3) . . . . ?
N2 C3 C4 C5 0.4(6) . . . . ?
C28 C3 C4 C5 -175.5(4) . . . . ?
C6 C5 C4 C3 1.3(5) . . . . ?
C47 C5 C4 C3 179.3(3) . . . . ?
C12 C13 C14 C15 -0.3(5) . . . . ?
C37 C13 C14 C15 176.6(3) . . . . ?
N10 C15 C14 C13 1.4(6) . . . . ?
C21 C15 C14 C13 -175.1(4) . . . . ?
C17 N16 C21 C20 0.5(5) . . . . ?
Co1 N16 C21 C20 170.8(3) . . . . ?
C17 N16 C21 C15 -175.3(3) . . . . ?
Co1 N16 C21 C15 -5.0(4) . . . . ?
N10 C15 C21 N16 6.8(5) . . . . ?
C14 C15 C21 N16 -176.4(3) . . . . ?
N10 C15 C21 C20 -168.9(3) . . . . ?
C14 C15 C21 C20 7.9(6) . . . . ?
C29 N30 C31 C32 -1.1(6) . . . . ?
C28 N33 C32 C31 1.0(6) . . . . ?
Co1 N33 C32 C31 -170.9(3) . . . . ?
N30 C31 C32 N33 -0.8(6) . . . . ?
C35 N36 C37 N38 0.9(4) . . . . ?
C35 N36 C37 C13 -177.9(3) . . . . ?
C34 N38 C37 N36 -1.0(4) . . . . ?
C39 N38 C37 N36 176.5(4) . . . . ?
C34 N38 C37 C13 177.7(3) . . . . ?
C39 N38 C37 C13 -4.8(6) . . . . ?
C14 C13 C37 N36 -22.7(5) . . . . ?
C12 C13 C37 N36 153.9(4) . . . . ?
C14 C13 C37 N38 158.7(4) . . . . ?
C12 C13 C37 N38 -24.7(6) . . . . ?
C41 N42 C43 C8 -0.9(6) . . . . ?
N9 C8 C43 N42 0.1(6) . . . . ?
C7 C8 C43 N42 -177.5(4) . . . . ?
C43 N42 C41 C40 1.2(6) . . . . ?
N9 C40 C41 N42 -0.5(6) . . . . ?
C27 N22 C23 C24 1.0(6) . . . . ?
Co1 N22 C23 C24 -178.5(3) . . . . ?
N2 C7 C6 C5 1.7(5) . . . . ?
C8 C7 C6 C5 -179.3(4) . . . . ?
C4 C5 C6 C7 -2.3(5) . . . . ?
C47 C5 C6 C7 179.8(4) . . . . ?
C18 N19 C20 C21 2.2(6) . . . . ?
N16 C21 C20 N19 -2.3(6) . . . . ?
C15 C21 C20 N19 173.1(4) . . . . ?
C21 N16 C17 C18 1.1(5) . . . . ?
Co1 N16 C17 C18 -167.2(3) . . . . ?
C47 N48 C44 C45 0.9(4) . . . . ?
C49 N48 C44 C45 -174.3(4) . . . . ?
N48 C44 C45 N46 -0.6(5) . . . . ?
C47 N46 C45 C44 0.1(5) . . . . ?
C45 N46 C47 N48 0.6(4) . . . . ?
C45 N46 C47 C5 -179.1(4) . . . . ?
C44 N48 C47 N46 -0.9(4) . . . . ?
C49 N48 C47 N46 174.0(4) . . . . ?
C44 N48 C47 C5 178.7(4) . . . . ?
C49 N48 C47 C5 -6.4(7) . . . . ?
C4 C5 C47 N46 -22.2(6) . . . . ?
C6 C5 C47 N46 155.7(4) . . . . ?
C4 C5 C47 N48 158.3(4) . . . . ?
C6 C5 C47 N48 -23.8(6) . . . . ?
C31 N30 C29 C28 2.6(6) . . . . ?
N33 C28 C29 N30 -2.5(6) . . . . ?
C3 C28 C29 N30 172.5(4) . . . . ?
C37 N36 C35 C34 -0.4(4) . . . . ?
C20 N19 C18 C17 -0.5(6) . . . . ?
N16 C17 C18 N19 -1.2(6) . . . . ?
C24 N25 C26 C27 0.4(6) . . . . ?
N22 C27 C26 N25 -0.9(6) . . . . ?
C11 C27 C26 N25 -179.2(3) . . . . ?
N36 C35 C34 N38 -0.2(5) . . . . ?
C37 N38 C34 C35 0.7(4) . . . . ?
C39 N38 C34 C35 -177.0(4) . . . . ?
C26 N25 C24 C23 0.8(6) . . . . ?
N22 C23 C24 N25 -1.5(7) . . . . ?

_refine_diff_density_max         0.699
_refine_diff_density_min         -0.725
_refine_diff_density_rms         0.094

_shelxl_version_number           2014-3

_shelx_res_file                  
;
TITL SMSS_SP_0m_a.res in P-1
CELL 0.71073 9.9559 13.7558 14.6679 95.469 98.519 101.313
ZERR 2 0.0323 0.0662 0.05 0.175 0.124 0.147
LATT 1
SFAC C  H  Co N  O
UNIT 68  76  2  32  24
OMIT 0 0 1
OMIT 0 1 0
OMIT 2 -2 1
OMIT 2 1 4
omit -9 11 0
omit 4 -10 3
omit 2 -5 4
omit -2 12 6
omit 3 -8 7
omit -4 9 7
OMIT -3 52
L.S. 32
ACTA
BOND $H
FMAP 2
PLAN 20
MORE -1
CONF
DFIX 2.18 0.001 H58B H60B
TEMP -173.15
WGHT    0.067601
FVAR       0.39335
CO1   3    0.480817    0.226438    0.726807    11.00000    0.02384    0.01787 =
         0.01683    0.00785    0.00589    0.00536
O50   5    0.604432    0.704405    0.596081    11.00000    0.04089    0.02230 =
         0.03640    0.00683    0.00576    0.00677
AFIX   6
O58   5    0.331486    0.683996    0.652357    11.00000    0.03856    0.03329 =
         0.02796    0.00271    0.00250    0.00119
H58B  2    0.417742    0.707297    0.647948    11.00000   -1.50000
H58A  2    0.294675    0.650963    0.597924    11.00000   -1.50000
AFIX   0
O53   5    0.782356    0.828833    0.632896    11.00000    0.03099    0.03215 =
         0.04463    0.00500    0.00975    0.00328
N22   4    0.583019    0.161502    0.629736    11.00000    0.02172    0.01851 =
         0.01832    0.00737    0.00594    0.00706
AFIX   6
O61   5    0.410414    0.870267    0.807406    11.00000    0.04930    0.03791 =
         0.03019    0.01136    0.01113    0.01545
H61A  2    0.329721    0.835920    0.813470    11.00000   -1.50000
H61B  2    0.432746    0.837391    0.760296    11.00000   -1.50000
AFIX   0
O54   5    1.033303    0.341738    0.879040    11.00000    0.03692    0.03798 =
         0.02942    0.00994    0.01269    0.00927
N2    4    0.386253    0.300957    0.650112    11.00000    0.02216    0.01673 =
         0.01421    0.00250    0.00737    0.00517
AFIX   6
O59   5    0.144833    0.817600    0.839044    11.00000    0.05154    0.02839 =
         0.02915    0.00677    0.00610    0.00527
H59B  2    0.133292    0.774362    0.878314    11.00000   -1.50000
H59A  2    0.153096    0.875154    0.871973    11.00000   -1.50000
AFIX   0
N9    4    0.305460    0.124154    0.684893    11.00000    0.02754    0.02118 =
         0.01246    0.00564    0.00703    0.00876
N33   4    0.618667    0.357152    0.749880    11.00000    0.02206    0.01718 =
         0.01693    0.00337    0.00411    0.00468
O52   5    0.584237    0.844160    0.667284    11.00000    0.03397    0.04132 =
         0.02852   -0.00278    0.00651    0.01740
N10   4    0.575914    0.146179    0.801776    11.00000    0.02315    0.01687 =
         0.01527    0.00399    0.00630    0.00243
O57   5    1.091787    0.323538    0.742942    11.00000    0.03640    0.05279 =
         0.03261    0.01793    0.01220    0.01371
AFIX   6
O60   5    0.384933    0.566784    0.791879    11.00000    0.04212    0.03765 =
         0.02731    0.00773    0.00792    0.00500
H60B  2    0.371184    0.607719    0.751460    11.00000   -1.50000
H60A  2    0.453374    0.600917    0.833716    11.00000   -1.50000
AFIX   0
N38   4    0.826147   -0.117471    0.943821    11.00000    0.03210    0.02108 =
         0.01814    0.00618    0.00525    0.01160
N48   4    0.072033    0.434177    0.397785    11.00000    0.02494    0.02261 =
         0.02001    0.00820    0.00158    0.00638
N51   4    0.658315    0.792176    0.632106    11.00000    0.03471    0.02763 =
         0.01948    0.00923    0.00188    0.00852
N16   4    0.430585    0.265387    0.860372    11.00000    0.02128    0.01768 =
         0.01762    0.00558    0.00301    0.00440
N46   4    0.211559    0.568689    0.482636    11.00000    0.03031    0.02060 =
         0.02058    0.00800    0.00485    0.00979
N36   4    0.814463   -0.009442    1.061865    11.00000    0.03458    0.02291 =
         0.01985    0.00857    0.00308    0.01131
N30   4    0.772133    0.554517    0.782638    11.00000    0.02216    0.02771 =
         0.03515    0.00591    0.00440    0.00485
AFIX   6
O62   5    0.193757    0.531963    0.906938    11.00000    0.06394    0.03160 =
         0.08502    0.00448    0.04949    0.01070
H62B  2    0.140633    0.476366    0.887130    11.00000   -1.50000
H62A  2    0.249055    0.543984    0.866751    11.00000   -1.50000
AFIX   0
N19   4    0.428679    0.318042    1.047056    11.00000    0.03765    0.03054 =
         0.02387    0.00619    0.00819    0.01601
N42   4    0.043467    0.004614    0.617574    11.00000    0.03161    0.02555 =
         0.02623    0.00707    0.00726    0.00082
AFIX   6
O63   5    0.128923    0.697047    0.980597    11.00000    0.10219    0.03757 =
         0.05113    0.02149    0.04525    0.03475
H63A  2    0.156899    0.642549    0.965552    11.00000   -1.50000
H63B  2    0.088423    0.685121    1.028235    11.00000   -1.50000
AFIX   0
N25   4    0.728018    0.060050    0.520475    11.00000    0.03552    0.03938 =
         0.02047    0.01377    0.01109    0.01932
N55   4    1.017241    0.291992    0.798736    11.00000    0.03214    0.02823 =
         0.03033    0.01174    0.00616    0.01317
C3    1    0.445537    0.396067    0.639608    11.00000    0.01914    0.01706 =
         0.01357    0.00586    0.00525    0.00337
C15   1    0.567462    0.145328    0.893587    11.00000    0.02196    0.01580 =
         0.01992    0.00694    0.00736    0.00360
C7    1    0.258055    0.258471    0.603975    11.00000    0.02264    0.01914 =
         0.01639    0.00442    0.00775    0.00785
O56   5    0.927298    0.213957    0.780564    11.00000    0.04512    0.03110 =
         0.07427    0.00500    0.00377   -0.00228
C5    1    0.247306    0.408609    0.532154    11.00000    0.02871    0.02142 =
         0.01541    0.00686    0.00869    0.00999
C11   1    0.650418    0.086311    0.764227    11.00000    0.02159    0.01444 =
         0.01992    0.00606    0.00450   -0.00149
C27   1    0.654691    0.096317    0.664591    11.00000    0.02239    0.01430 =
         0.01487    0.00513    0.00651    0.00290
C28   1    0.580250    0.429445    0.702049    11.00000    0.02133    0.01726 =
         0.02146    0.00805    0.00971    0.00720
C12   1    0.719049    0.026674    0.815231    11.00000    0.02648    0.01816 =
         0.01611    0.00678    0.00668    0.00731
AFIX  43
H12   2    0.773427   -0.012913    0.786824    11.00000   -1.20000
AFIX   0
C13   1    0.708713    0.024312    0.909387    11.00000    0.02338    0.01682 =
         0.01813    0.00684    0.00395    0.00235
C8    1    0.210693    0.156450    0.625139    11.00000    0.02285    0.02015 =
         0.01456    0.00617    0.00814    0.00786
C40   1    0.267904    0.032942    0.708911    11.00000    0.03270    0.02117 =
         0.02021    0.00795    0.00809    0.00955
AFIX  43
H40   2    0.331897    0.008006    0.750271    11.00000   -1.20000
AFIX   0
C4    1    0.379132    0.451032    0.581355    11.00000    0.02537    0.01472 =
         0.01504    0.00455    0.00563    0.00409
AFIX  43
H4    2    0.423037    0.517261    0.574899    11.00000   -1.20000
AFIX   0
C14   1    0.631365    0.084783    0.947037    11.00000    0.02737    0.02057 =
         0.01620    0.00624    0.00164    0.00544
AFIX  43
H14   2    0.621758    0.084933    1.010526    11.00000   -1.20000
AFIX   0
C21   1    0.491329    0.218230    0.926319    11.00000    0.02147    0.01613 =
         0.01898    0.00453    0.00518    0.00602
C31   1    0.808612    0.481927    0.828822    11.00000    0.02368    0.03100 =
         0.02737    0.00514    0.00048    0.00670
AFIX  43
H31   2    0.889936    0.498255    0.875035    11.00000   -1.20000
AFIX   0
C32   1    0.733625    0.384043    0.812593    11.00000    0.02946    0.02946 =
         0.02174    0.00826    0.00600    0.01259
AFIX  43
H32   2    0.765281    0.335416    0.847072    11.00000   -1.20000
AFIX   0
C37   1    0.781223   -0.034561    0.969801    11.00000    0.02373    0.01702 =
         0.02156    0.00881    0.00494    0.00323
C43   1    0.081284    0.095683    0.592618    11.00000    0.02732    0.02143 =
         0.02259    0.00814    0.00685    0.00660
AFIX  43
H43   2    0.016523    0.119505    0.550853    11.00000   -1.20000
AFIX   0
C41   1    0.137770   -0.025877    0.674776    11.00000    0.03403    0.01956 =
         0.02409    0.00928    0.01151    0.00569
AFIX  43
H41   2    0.115037   -0.090705    0.693036    11.00000   -1.20000
AFIX   0
C23   1    0.584943    0.175760    0.539920    11.00000    0.03173    0.02895 =
         0.01711    0.01407    0.00709    0.01222
AFIX  43
H23   2    0.536532    0.222078    0.513332    11.00000   -1.20000
AFIX   0
C6    1    0.185668    0.311066    0.545541    11.00000    0.02271    0.02160 =
         0.01801    0.00618    0.00669    0.00576
AFIX  43
H6    2    0.094102    0.281182    0.514398    11.00000   -1.20000
AFIX   0
C20   1    0.487099    0.244817    1.019910    11.00000    0.03458    0.02409 =
         0.01945    0.00827    0.00958    0.01281
AFIX  43
H20   2    0.527393    0.209177    1.065180    11.00000   -1.20000
AFIX   0
C17   1    0.368946    0.337038    0.887357    11.00000    0.02573    0.01964 =
         0.02592    0.00730    0.00341    0.00615
AFIX  43
H17   2    0.324010    0.370491    0.842157    11.00000   -1.20000
AFIX   0
C44   1    0.037835    0.517005    0.362918    11.00000    0.02913    0.03463 =
         0.01824    0.01416    0.00248    0.01204
AFIX  43
H44   2   -0.033031    0.517353    0.311947    11.00000   -1.20000
AFIX   0
C45   1    0.123914    0.597697    0.414752    11.00000    0.03606    0.02273 =
         0.02915    0.01330    0.00953    0.01399
AFIX  43
H45   2    0.123671    0.665066    0.405420    11.00000   -1.20000
AFIX   0
C47   1    0.177665    0.468708    0.471384    11.00000    0.02654    0.02463 =
         0.01521    0.00753    0.00461    0.00517
C29   1    0.657672    0.526234    0.717285    11.00000    0.02576    0.02437 =
         0.02483    0.01024    0.00420    0.00979
AFIX  43
H29   2    0.629105    0.574137    0.680472    11.00000   -1.20000
AFIX   0
C35   1    0.884194   -0.078698    1.093590    11.00000    0.03042    0.03107 =
         0.02355    0.01445    0.00298    0.01194
AFIX  43
H35   2    0.921525   -0.079909    1.156846    11.00000   -1.20000
AFIX   0
C18   1    0.368888    0.364151    0.980802    11.00000    0.03080    0.02658 =
         0.02582    0.00296    0.00767    0.01234
AFIX  43
H18   2    0.325252    0.416885    0.998367    11.00000   -1.20000
AFIX   0
C26   1    0.726616    0.047240    0.609636    11.00000    0.02764    0.02386 =
         0.02330    0.00770    0.00339    0.01038
AFIX  43
H26   2    0.777685    0.002187    0.635938    11.00000   -1.20000
AFIX   0
C34   1    0.892449   -0.144773    1.022674    11.00000    0.03532    0.02753 =
         0.02487    0.01520    0.00828    0.01649
AFIX  43
H34   2    0.936088   -0.200138    1.026403    11.00000   -1.20000
AFIX   0
C24   1    0.656305    0.123757    0.487237    11.00000    0.04239    0.03643 =
         0.01686    0.00954    0.00876    0.01723
AFIX  43
H24   2    0.654122    0.133972    0.423932    11.00000   -1.20000
AFIX   0
C49   1    0.010551    0.331582    0.355227    11.00000    0.03968    0.02919 =
         0.02647    0.00440    0.00056    0.00830
AFIX 137
H49A  2   -0.059240    0.301156    0.390555    11.00000   -1.50000
H49B  2    0.083408    0.292886    0.355586    11.00000   -1.50000
H49C  2   -0.033742    0.331909    0.291004    11.00000   -1.50000
AFIX   0
C39   1    0.807766   -0.174617    0.852404    11.00000    0.04668    0.02672 =
         0.02840    0.00753    0.01300    0.01893
AFIX 137
H39A  2    0.712865   -0.179672    0.819784    11.00000   -1.50000
H39B  2    0.823774   -0.241783    0.859368    11.00000   -1.50000
H39C  2    0.874286   -0.140864    0.816521    11.00000   -1.50000
AFIX   0
HKLF 4

REM  SMSS_SP_0m_a.res in P-1
REM R1 =  0.0640 for    5078 Fo > 4sig(Fo)  and  0.1008 for all    7581 data
REM    588 parameters refined using      1 restraints

END

WGHT      0.0649      0.0000

REM Highest difference peak  0.699,  deepest hole -0.725,  1-sigma level  0.094
Q1    1   0.4527  0.3016  0.7405  11.00000  0.05    0.70
Q2    1   0.4324  0.1573  0.7276  11.00000  0.05    0.61
Q3    1   0.0345  0.6586  0.9466  11.00000  0.05    0.57
Q4    1   0.5240  0.2974  0.7262  11.00000  0.05    0.56
Q5    1   0.3887  0.0944  0.6581  11.00000  0.05    0.50
Q6    1   0.5158  0.1608  0.7171  11.00000  0.05    0.47
Q7    1   0.5616  0.3372  0.8117  11.00000  0.05    0.41
Q8    1   0.6842  0.1557  0.7562  11.00000  0.05    0.41
Q9    1   0.4036  0.3750  0.7368  11.00000  0.05    0.39
Q10   1   0.1374  0.1980  0.4770  11.00000  0.05    0.36
Q11   1   0.1445  0.5463  0.8523  11.00000  0.05    0.35
Q12   1   0.8449 -0.2356  0.8383  11.00000  0.05    0.34
Q13   1   0.6002  0.2167  0.6926  11.00000  0.05    0.34
Q14   1   0.8742  0.2748  0.7820  11.00000  0.05    0.34
Q15   1   0.8858 -0.3215  0.9659  11.00000  0.05    0.34
Q16   1   0.4558  0.3260  0.8629  11.00000  0.05    0.33
Q17   1   0.7652  0.0156  1.0957  11.00000  0.05    0.33
Q18   1   0.0690  0.3788  0.3773  11.00000  0.05    0.33
Q19   1  -0.1015  0.3828  0.3163  11.00000  0.05    0.32
Q20   1   0.9555 -0.2691  0.8615  11.00000  0.05    0.32
;
_shelx_res_checksum              23285

_shelx_hkl_file                  
;
  -1   0   0 1613.60  374.95
  -1   0   0 1225.52  374.91
  -1   0   0 1269.28  374.92
  -1   0   0 1594.08  375.06
  -1   0   0 1404.17  375.00
   1   0   0 1481.10  374.91
   1   0   0 1280.43  374.91
   1   0   0 1329.55  375.02
   1   0   0 1553.61  374.92
   1   0   0 1274.47  374.94
   1   0   0 1332.52  374.92
  -2   0   0    3.75    1.00
  -2   0   0    6.30    2.48
  -2   0   0    4.59    3.44
  -2   0   0    1.73    1.17
  -2   0   0    1.00    1.23
  -2   0   0    1.72    0.97
  -2   0   0   23.69    7.32
  -2   0   0   31.74   11.13
  -2   0   0    0.73    0.90
  -2   0   0    2.94    2.82
  -2   0   0    5.78    4.05
  -2   0   0    4.50    1.51
  -2   0   0    6.23   11.36
   2   0   0   13.93    9.36
   2   0   0    4.88    2.28
   2   0   0    4.20    3.35
   2   0   0    2.76    1.20
   2   0   0    6.74    3.23
   2   0   0   -6.68    8.71
   2   0   0    3.23    1.38
   2   0   0    2.85    1.20
  -3   0   0   32.33   16.39
  -3   0   0   72.66   16.88
  -3   0   0   69.82   15.43
  -3   0   0   59.12   15.47
  -3   0   0   56.02   16.08
  -3   0   0   64.41   16.20
  -3   0   0   65.02   15.42
  -3   0   0   69.07   15.53
  -3   0   0   52.35   15.39
  -3   0   0   -1.08   25.18
  -3   0   0   64.20   15.56
  -3   0   0   54.50   15.42
  -3   0   0   83.61   23.72
  -3   0   0   27.57   19.11
  -3   0   0   53.69   15.63
   3   0   0   60.70   20.59
   3   0   0    8.64   29.42
   3   0   0   17.04   20.87
   3   0   0   68.03   15.59
   3   0   0   50.20   15.44
   3   0   0   46.51   16.35
   3   0   0   44.84   15.83
   3   0   0   63.72   16.23
   3   0   0   50.22   15.53
   3   0   0   49.86   15.43
   3   0   0   51.33   15.61
  -4   0   0  154.52   38.09
  -4   0   0  153.43   37.20
  -4   0   0   80.24   40.68
  -4   0   0  144.90   37.20
  -4   0   0  151.28   37.36
  -4   0   0  136.41   37.31
  -4   0   0  198.19   38.74
  -4   0   0  148.35   37.24
  -4   0   0  136.49   37.96
  -4   0   0  128.84   37.19
  -4   0   0  164.28   46.36
  -4   0   0  139.61   37.17
   4   0   0  122.00   38.15
   4   0   0  102.74   41.27
   4   0   0  113.89   37.34
   4   0   0  123.53   37.79
   4   0   0  134.10   37.25
   4   0   0  146.08   37.23
   4   0   0  180.66   42.86
   4   0   0  113.10   38.12
   4   0   0  116.12   37.52
   4   0   0  129.11   37.31
  -5   0   0  168.10   80.52
  -5   0   0  266.57   73.18
  -5   0   0  277.66   72.63
  -5   0   0  247.92   72.56
  -5   0   0  215.38   75.79
  -5   0   0  253.15   72.59
  -5   0   0  282.82   72.49
  -5   0   0  311.67   73.15
  -5   0   0  290.45   74.25
  -5   0   0  259.57   73.39
  -5   0   0  311.11   72.61
  -5   0   0  310.12   72.45
   5   0   0  284.86   73.71
   5   0   0  226.88   72.83
   5   0   0  229.89   73.05
   5   0   0  248.68   72.53
   5   0   0  302.17   72.53
   5   0   0  258.24   78.11
   5   0   0  201.86   73.83
   5   0   0  234.49   72.58
  -6   0   0   13.87    7.90
  -6   0   0   47.31   27.86
  -6   0   0  -40.84   38.59
  -6   0   0   12.34   14.69
  -6   0   0   24.90    6.84
  -6   0   0   21.66   45.67
  -6   0   0   10.92   11.01
  -6   0   0   21.45    7.50
  -6   0   0   23.24    6.93
  -6   0   0   29.12    6.84
  -6   0   0   25.42    6.67
   6   0   0   12.14   27.21
   6   0   0   25.40    8.99
   6   0   0   18.43    7.11
   6   0   0   35.83    7.55
   6   0   0   28.00    9.96
   6   0   0   19.70    7.07
   6   0   0   17.40   13.78
   6   0   0   -7.79   56.82
  -7   0   0   61.19   21.59
  -7   0   0   17.40   27.20
  -7   0   0   17.48   63.30
  -7   0   0   78.20   40.88
  -7   0   0   76.19   21.59
  -7   0   0  -88.46   79.79
  -7   0   0   93.83   24.73
  -7   0   0   94.80   22.26
   7   0   0   78.11   26.42
   7   0   0   78.43   22.75
   7   0   0   92.45   21.89
   7   0   0   65.35  115.23
   7   0   0   84.00   21.83
   7   0   0   90.85   22.22
   7   0   0   91.81   23.93
  -8   0   0   16.84    8.05
  -8   0   0  -17.51   20.78
  -8   0   0    4.78   43.62
  -8   0   0   23.86   15.78
   8   0   0    2.66   10.54
   8   0   0   23.24    8.04
   8   0   0    2.14   18.85
   8   0   0   23.31   14.15
   8   0   0   20.54    6.95
  -9   0   0   31.16   22.39
  -9   0   0   14.95    9.92
  -9   0   0  141.93   53.10
  -9   0   0   18.73   18.11
   9   0   0   24.80    9.49
   9   0   0    1.76   17.53
   9   0   0    3.38   12.42
 -10   0   0  -40.87   62.33
 -10   0   0   41.65   29.20
 -10   0   0  -20.95   30.89
  10   0   0   17.24   22.29
  10   0   0   53.95   13.81
  10   0   0   16.45   16.78
 -11   0   0   -9.11   26.33
 -11   0   0   57.77   38.05
 -11   0   0   20.94   79.45
  11   0   0  -15.78   23.93
  11   0   0   14.77   13.55
  11   0   0   12.21   17.37
 -12   0   0   21.24   45.65
 -12   0   0   32.04   32.09
 -12   0   0  100.47   97.31
  12   0   0   -4.25   16.83
  12   0   0   -8.76   29.51
  12   0   0   17.80   19.62
  12  -1   0   18.28   19.89
  12  -1   0   -3.79   27.54
  12  -1   0  -11.55   15.85
 -12   1   0    4.58   39.04
 -12   1   0   24.76   97.11
 -12   1   0   52.64   31.51
  11  -1   0   61.88   21.59
  11  -1   0   42.52   29.71
  11  -1   0   40.34   24.47
 -11   1   0   55.37   39.88
 -11   1   0   14.35   80.43
 -11   1   0  161.91   31.08
  10  -1   0   60.90   24.92
  10  -1   0   38.21   15.16
 -10   1   0   24.38   37.14
 -10   1   0   45.25  115.55
   9  -1   0   15.44   13.94
   9  -1   0   28.66   10.47
   9  -1   0    9.91   17.27
  -9   1   0   29.77   11.69
  -9   1   0    2.43   25.55
  -9   1   0   60.79   54.95
  -9   1   0   64.44   18.31
   8  -1   0  212.62   47.12
   8  -1   0  162.70   48.84
   8  -1   0  183.06   47.46
   8  -1   0  136.49   47.82
  -8   1   0  139.33   47.61
  -8   1   0   66.88   50.74
  -8   1   0   83.16   65.02
  -8   1   0  238.76   49.11
   7  -1   0  327.81   87.26
   7  -1   0  319.29   88.45
   7  -1   0  259.97   87.98
   7  -1   0  356.01   88.96
   7  -1   0  304.89   87.39
  -7   1   0  353.13   87.26
  -7   1   0  169.09  108.83
  -7   1   0  328.18   87.24
  -7   1   0  343.33   88.44
  -7   1   0  234.24  107.44
  -7   1   0  276.40   95.03
  -7   1   0  361.16   87.21
  -7   1   0  282.72   87.46
   6  -1   0  -16.45   27.78
   6  -1   0    7.04   11.83
   6  -1   0    8.97    3.62
   6  -1   0    6.93    2.92
   6  -1   0    0.68    7.60
   6  -1   0   -6.42    6.50
   6  -1   0   30.34   61.81
   6  -1   0    4.52    3.95
  -6   1   0   11.06    2.67
  -6   1   0   17.17   28.41
  -6   1   0   10.00   13.33
  -6   1   0    1.32    3.16
  -6   1   0    5.05    3.25
  -6   1   0   26.92    9.43
  -6   1   0    7.24    4.47
  -6   1   0    3.08    3.18
  -6   1   0   -7.60   47.01
  -6   1   0   14.89   41.85
   5  -1   0   -1.86    2.13
   5  -1   0   -1.35    5.86
   5  -1   0   -1.30    2.59
   5  -1   0  -13.70    9.30
   5  -1   0   -0.79    5.01
   5  -1   0  -18.94   24.67
   5  -1   0   -3.45   30.91
   5  -1   0   -8.76   51.53
   5  -1   0   -1.09    9.37
   5  -1   0    0.09    1.64
  -5   1   0   12.65    6.96
  -5   1   0    1.10   10.01
  -5   1   0  -10.19   24.12
  -5   1   0   -0.87    3.36
  -5   1   0  -49.95   36.52
  -5   1   0    2.11    3.07
  -5   1   0  -23.33   31.53
  -5   1   0   -0.29    7.46
  -5   1   0    2.26    4.67
  -5   1   0    1.44    2.10
  -5   1   0   -4.02   11.72
  -5   1   0    0.20    2.07
  -5   1   0    7.17    2.19
  -5   1   0    2.98    1.61
   4  -1   0   36.84   10.68
   4  -1   0    8.50   21.19
   4  -1   0   19.70   25.96
   4  -1   0   66.13   12.90
   4  -1   0   57.59   11.67
   4  -1   0   28.97   10.64
   4  -1   0   34.67   12.40
   4  -1   0   34.84   11.34
   4  -1   0   49.51   10.85
  -4   1   0   50.58   29.46
  -4   1   0   41.86   10.73
  -4   1   0   64.21   14.10
  -4   1   0   33.73   13.54
  -4   1   0   46.25   10.79
  -4   1   0   46.20   11.23
  -4   1   0   29.56   10.61
  -4   1   0   35.24   20.67
  -4   1   0   41.81   10.61
  -4   1   0   59.72   12.15
  -4   1   0   32.24   10.84
  -4   1   0   50.84   11.75
   3  -1   0    6.98    3.14
   3  -1   0   -5.06    4.79
   3  -1   0    0.81    1.89
   3  -1   0    7.74    4.90
   3  -1   0   -1.15    1.24
   3  -1   0    1.15    0.86
   3  -1   0  -25.93   15.57
   3  -1   0   -0.58    3.06
   3  -1   0    0.22    0.89
  -3   1   0   -0.40    0.84
  -3   1   0    3.32   18.39
  -3   1   0   10.92   13.28
  -3   1   0   -0.94    1.14
  -3   1   0   -0.19    5.86
  -3   1   0    4.15    5.29
  -3   1   0   -0.49    1.52
  -3   1   0   -0.15    3.22
  -3   1   0   48.40   23.87
  -3   1   0   -3.39    2.89
  -3   1   0    0.97    1.08
  -3   1   0    5.39    4.09
  -3   1   0   -7.88    1.89
   2  -1   0   69.75   19.60
   2  -1   0   72.62   19.38
   2  -1   0   78.82   19.88
   2  -1   0   94.55   19.77
   2  -1   0   69.95   19.38
   2  -1   0   50.24   22.34
   2  -1   0   62.60   19.64
   2  -1   0   69.99   19.35
   2  -1   0   58.12   19.43
  -2   1   0   72.18   19.37
  -2   1   0   81.78   19.37
  -2   1   0   75.46   19.66
  -2   1   0   70.20   19.62
  -2   1   0   59.92   19.53
  -2   1   0   43.68   21.59
  -2   1   0   76.77   19.87
  -2   1   0   69.59   19.35
  -2   1   0   79.76   19.40
  -2   1   0  135.27   23.88
   1  -1   0   70.24   17.38
   1  -1   0   69.57   17.27
   1  -1   0   61.51   17.29
   1  -1   0   65.31   17.31
   1  -1   0   84.29   18.60
   1  -1   0   66.37   17.27
   1  -1   0   65.91   17.27
   1  -1   0   61.96   17.25
  -1   1   0   65.18   17.36
  -1   1   0   55.49   17.26
  -1   1   0   61.15   17.26
  -1   1   0   72.62   18.50
  -1   1   0   69.17   17.31
  -1   1   0   71.20   21.19
  -1   1   0   59.12   17.39
   0   1   0    2.22    3.60
  -1  -1   0  650.16  170.73
  -1  -1   0  627.49  170.73
  -1  -1   0  655.34  170.73
  -1  -1   0  666.99  170.75
  -1  -1   0  705.13  170.77
  -1  -1   0  603.58  170.73
  -1  -1   0  695.37  170.78
  -1  -1   0  547.77  170.72
   1   1   0  623.93  170.75
   1   1   0  653.49  170.73
   1   1   0  593.61  170.73
   1   1   0  723.72  170.73
   1   1   0  582.47  170.77
   1   1   0  631.87  170.73
   1   1   0  560.65  170.76
   1   1   0  644.62  170.73
  -2  -1   0  576.59  176.42
  -2  -1   0  579.61  176.52
  -2  -1   0  686.01  177.10
  -2  -1   0  639.90  176.42
  -2  -1   0  664.38  176.41
  -2  -1   0  652.06  176.43
  -2  -1   0  611.46  176.41
  -2  -1   0  709.87  176.55
  -2  -1   0  656.61  176.42
  -2  -1   0  712.82  176.51
  -2  -1   0  716.00  176.48
   2   1   0  691.25  176.41
   2   1   0  711.35  176.41
   2   1   0  588.03  176.41
   2   1   0  683.44  176.80
   2   1   0  618.62  176.39
   2   1   0  642.60  176.66
   2   1   0  657.52  176.42
   2   1   0  652.02  176.40
   2   1   0  677.11  176.47
   2   1   0  740.00  176.54
   2   1   0  609.55  176.42
  -3  -1   0   14.06   11.56
  -3  -1   0    2.19   17.28
  -3  -1   0   49.07   10.12
  -3  -1   0   39.79   10.08
  -3  -1   0   31.22   12.08
  -3  -1   0   38.74    9.98
  -3  -1   0   42.89   10.14
  -3  -1   0   48.64   10.10
  -3  -1   0   18.36   10.43
  -3  -1   0   34.30   10.97
  -3  -1   0   33.76   10.05
  -3  -1   0   41.09   19.14
  -3  -1   0   45.95   10.29
  -3  -1   0   52.72   10.16
  -3  -1   0    1.71   13.82
   3   1   0   10.12   24.69
   3   1   0   17.32   11.42
   3   1   0   29.65   10.01
   3   1   0   35.71   14.17
   3   1   0   27.72   10.25
   3   1   0   37.52   10.10
   3   1   0   19.39   10.43
   3   1   0    1.97   16.38
  -4  -1   0  270.10   63.53
  -4  -1   0  211.43   68.37
  -4  -1   0  213.02   63.53
  -4  -1   0  246.66   65.44
  -4  -1   0  248.16   64.95
  -4  -1   0  250.38   64.00
  -4  -1   0  249.76   63.62
  -4  -1   0  263.59   64.08
  -4  -1   0  250.04   63.55
  -4  -1   0  213.55   63.51
  -4  -1   0  227.70   63.83
   4   1   0  226.31   63.92
   4   1   0  245.09   63.50
   4   1   0  183.92   64.44
   4   1   0  249.72   63.46
   4   1   0  253.06   63.56
   4   1   0  190.41   63.57
   4   1   0  238.28   65.53
   4   1   0  204.15   65.50
   4   1   0  211.30   64.27
  -5  -1   0 1325.97  331.68
  -5  -1   0 1325.95  331.45
  -5  -1   0 1313.09  331.46
  -5  -1   0 1456.90  332.20
  -5  -1   0 1249.53  331.76
  -5  -1   0 1455.80  335.28
  -5  -1   0 1274.85  331.52
  -5  -1   0 1392.69  331.47
  -5  -1   0 1134.93  331.49
  -5  -1   0 1138.19  333.08
   5   1   0 1281.38  333.18
   5   1   0 1051.29  331.53
   5   1   0 1058.70  331.70
   5   1   0  895.88  333.74
   5   1   0 1159.76  331.48
   5   1   0 1234.32  331.46
   5   1   0 1234.73  331.51
   5   1   0 1190.60  331.87
  -6  -1   0   12.08    3.74
  -6  -1   0   21.74    4.59
  -6  -1   0    6.60    4.41
  -6  -1   0   29.44   48.28
  -6  -1   0    4.06   10.66
  -6  -1   0   -1.13    5.38
  -6  -1   0   11.01    6.07
  -6  -1   0   10.81   45.39
  -6  -1   0    9.79    3.36
  -6  -1   0    6.21    3.33
   6   1   0  -25.75   24.29
   6   1   0    3.58    4.65
   6   1   0   -9.81   55.30
   6   1   0   10.93    4.09
   6   1   0    7.12    3.69
  -7  -1   0  -16.17   12.88
  -7  -1   0    8.49    3.53
  -7  -1   0    4.10    2.90
  -7  -1   0    7.51    4.96
  -7  -1   0   12.26   17.49
  -7  -1   0  -44.84   55.37
  -7  -1   0   -7.67   31.82
  -7  -1   0  -48.79   60.92
   7   1   0    8.38   10.84
   7   1   0   -9.53   15.12
   7   1   0    4.92    5.44
   7   1   0   -1.16    4.23
   7   1   0    1.46    4.61
   7   1   0  -21.29   87.48
   7   1   0    6.95    7.22
  -8  -1   0   64.73   27.12
  -8  -1   0  116.11   22.41
  -8  -1   0   45.13   47.77
  -8  -1   0   18.24   28.45
   8   1   0   85.54   22.56
   8   1   0   64.01   23.18
   8   1   0   25.70   27.16
   8   1   0   48.09   25.46
  -9  -1   0   -0.69   51.50
  -9  -1   0   97.23   19.49
  -9  -1   0   33.29   31.00
  -9  -1   0   40.11   25.68
   9   1   0   72.29   19.20
   9   1   0   51.43   23.83
   9   1   0   22.75   19.79
 -10  -1   0  -37.31   33.43
 -10  -1   0   68.13   65.32
 -10  -1   0   73.76   28.52
  10   1   0   47.07   25.55
  10   1   0   68.20   18.99
  10   1   0   58.04   20.28
 -11  -1   0   22.20   44.64
 -11  -1   0  189.05   37.46
 -11  -1   0  250.72   79.45
  11   1   0   99.61   35.21
  11   1   0   38.96   28.65
  11   1   0   93.88   27.89
 -12  -1   0    1.14   95.18
 -12  -1   0  -19.93   46.50
 -12  -1   0   -3.61   33.95
  12   1   0  -28.35   28.68
  12   1   0   -7.46   18.59
  12   1   0   -2.11   17.93
  12  -2   0   61.11   33.78
  12  -2   0  129.65   29.92
  12  -2   0   54.19   38.66
 -12   2   0   51.57  104.44
 -12   2   0   29.99   51.96
 -12   2   0  120.35   38.92
  11  -2   0   98.67   41.65
  11  -2   0  126.94   38.99
  11  -2   0  161.09   45.22
 -11   2   0  100.66   52.77
 -11   2   0  215.54   44.99
 -11   2   0  212.08   92.55
  10  -2   0   33.33   16.41
  10  -2   0   19.25   10.84
 -10   2   0   -4.28   71.86
 -10   2   0   34.06   34.13
   9  -2   0    1.31   15.69
   9  -2   0    7.72    7.14
   9  -2   0   32.24   12.80
  -9   2   0  -11.25   15.43
  -9   2   0   44.02   24.40
  -9   2   0   -8.75    9.56
  -9   2   0  -19.59   57.77
   8  -2   0  186.90   57.64
   8  -2   0  193.04   56.96
   8  -2   0  222.75   59.28
   8  -2   0  260.45   56.70
  -8   2   0  235.97   59.00
  -8   2   0   88.31   60.09
  -8   2   0  168.93   57.35
  -8   2   0  123.53   73.06
   7  -2   0   54.65   14.03
   7  -2   0   52.34   15.87
   7  -2   0   28.08   16.81
   7  -2   0   51.47   13.69
   7  -2   0   11.38   97.77
  -7   2   0   42.86   14.61
  -7   2   0   56.93   39.26
  -7   2   0  159.10   60.58
  -7   2   0   47.12   13.69
  -7   2   0    7.19   20.75
  -7   2   0   72.76   17.49
  -7   2   0   51.12   13.92
  -7   2   0   30.47   67.55
   6  -2   0  151.45   42.11
   6  -2   0  -25.73   51.19
   6  -2   0  129.38   42.86
   6  -2   0  177.55   41.92
   6  -2   0  161.49   42.09
   6  -2   0  135.29   42.56
  -6   2   0  189.43   43.36
  -6   2   0  156.26   41.91
  -6   2   0  152.46   41.97
  -6   2   0  155.70   67.47
  -6   2   0   74.09   44.03
  -6   2   0  143.17   53.43
  -6   2   0  159.77   42.01
   5  -2   0   26.77    8.55
   5  -2   0   31.28    8.52
   5  -2   0   37.59    8.78
   5  -2   0   10.92   12.77
   5  -2   0   21.95   36.61
   5  -2   0   28.70   10.16
  -5   2   0   38.88    8.72
  -5   2   0   27.89    8.70
  -5   2   0   19.40    8.95
  -5   2   0   30.75    8.57
  -5   2   0   12.88   40.01
  -5   2   0   93.84   37.96
  -5   2   0   24.30   13.69
  -5   2   0   74.96   27.90
  -5   2   0   28.57   10.22
  -5   2   0   18.52   13.66
  -5   2   0   50.58    9.45
  -5   2   0   28.86   10.66
  -5   2   0   23.30   11.24
   4  -2   0   35.19   14.03
   4  -2   0   43.51   13.31
   4  -2   0   58.70   13.33
   4  -2   0    3.36   15.88
   4  -2   0   36.47   13.97
   4  -2   0   39.74   27.00
   4  -2   0   62.83   13.85
   4  -2   0   50.80   13.50
   4  -2   0   49.37   13.49
   4  -2   0  -16.44   40.66
   4  -2   0   78.78   25.25
   4  -2   0   56.72   15.17
  -4   2   0   56.44   31.28
  -4   2   0   51.70   13.49
  -4   2   0   46.00   13.47
  -4   2   0   -0.28   36.31
  -4   2   0   54.69   13.64
  -4   2   0   40.08   15.40
  -4   2   0   49.99   13.35
  -4   2   0   48.48   14.11
  -4   2   0   57.25   14.46
  -4   2   0   56.75   13.59
  -4   2   0   23.02   15.05
  -4   2   0   36.54   23.96
  -4   2   0   36.88   14.12
   3  -2   0  143.10   40.01
   3  -2   0  154.01   39.74
   3  -2   0  133.21   39.70
   3  -2   0  185.85   44.32
   3  -2   0  142.64   40.11
   3  -2   0  139.96   40.09
   3  -2   0  134.18   39.74
   3  -2   0  154.13   39.70
   3  -2   0  121.52   43.46
   3  -2   0  141.31   39.74
  -3   2   0  158.95   40.15
  -3   2   0  168.37   39.86
  -3   2   0  156.94   39.70
  -3   2   0  160.26   40.12
  -3   2   0  142.01   39.77
  -3   2   0  139.26   45.58
  -3   2   0  164.07   39.72
  -3   2   0  145.31   39.96
  -3   2   0  141.41   43.48
  -3   2   0  118.35   40.50
  -3   2   0  147.44   39.74
  -3   2   0  138.18   39.76
   2  -2   0  478.69  122.68
   2  -2   0  535.33  122.80
   2  -2   0  420.97  122.74
   2  -2   0  454.85  122.72
   2  -2   0  419.20  122.78
   2  -2   0  428.93  122.68
   2  -2   0  449.06  124.08
   2  -2   0  500.64  122.70
   2  -2   0  519.02  122.67
   2  -2   0  552.86  124.53
  -2   2   0  523.38  124.44
  -2   2   0  472.93  124.60
  -2   2   0  464.19  122.73
  -2   2   0  466.97  122.82
  -2   2   0  422.18  122.80
  -2   2   0  397.00  122.72
  -2   2   0  516.57  122.69
  -2   2   0  429.30  122.82
  -2   2   0  440.07  122.67
  -2   2   0  461.00  122.67
  -2   2   0  413.53  122.68
  -2   2   0  405.85  122.69
   1  -2   0 1087.51  297.11
   1  -2   0 1059.20  297.55
   1  -2   0 1182.44  297.10
   1  -2   0 1186.45  297.07
   1  -2   0 1037.15  297.13
   1  -2   0 1129.69  297.07
   1  -2   0  964.73  297.06
  -1   2   0 1168.21  297.07
  -1   2   0 1074.49  297.08
  -1   2   0 1140.52  297.11
  -1   2   0 1133.34  297.66
  -1   2   0 1121.77  297.07
  -1   2   0 1024.38  297.07
  -1   2   0 1210.94  297.11
  -1   2   0 1271.48  297.60
  -1   2   0  944.83  297.09
   0  -2   0  269.06   57.54
   0  -2   0  221.60   56.87
   0  -2   0  235.07   56.87
   0  -2   0  286.17   57.78
   0  -2   0  176.62   56.91
   0  -2   0  209.43   56.88
   0  -2   0  208.21   56.91
   0  -2   0  178.23   56.88
   0   2   0  198.94   56.85
   0   2   0  188.04   56.91
   0   2   0  266.20   58.09
   0   2   0  212.10   56.92
   0   2   0  207.48   56.89
   0   2   0  249.81   57.76
   0   2   0  207.51   56.86
   0   2   0  231.38   56.88
   0   2   0  222.89   56.88
  -1  -2   0 1728.43  427.04
  -1  -2   0 1376.21  427.00
  -1  -2   0 1467.66  426.98
  -1  -2   0 1572.02  427.00
  -1  -2   0 1689.45  427.04
  -1  -2   0 1576.44  427.02
  -1  -2   0 1430.55  426.99
   1   2   0 1808.76  427.02
   1   2   0 1506.39  427.00
   1   2   0 1673.74  427.00
   1   2   0 1628.25  426.99
   1   2   0 1400.53  427.01
   1   2   0 1602.88  427.02
   1   2   0 1789.21  426.99
  -2  -2   0 8029.54 2366.26
  -2  -2   0 8821.77 2366.35
  -2  -2   0 8331.79 2366.31
  -2  -2   0 7986.25 2366.29
  -2  -2   0 9005.54 2366.31
  -2  -2   0 8951.48 2366.27
  -2  -2   0 8268.18 2366.26
  -2  -2   0 9689.83 2366.35
   2   2   0 7932.08 2366.27
   2   2   0 8798.50 2366.30
   2   2   0 9999.00 2366.26
   2   2   0 9249.94 2366.27
   2   2   0 9257.93 2366.36
   2   2   0 9012.26 2366.27
   2   2   0 8508.61 2366.26
   2   2   0 9030.76 2366.33
  -3  -2   0 2043.15  536.60
  -3  -2   0 1729.73  536.72
  -3  -2   0 1944.03  536.86
  -3  -2   0 1874.56  536.59
  -3  -2   0 2141.72  536.62
  -3  -2   0 2032.03  536.67
  -3  -2   0 1960.91  536.59
  -3  -2   0 1809.10  536.60
  -3  -2   0 2151.50  536.78
  -3  -2   0 1667.16  537.67
  -3  -2   0 1854.85  536.60
   3   2   0 2130.12  536.66
   3   2   0 2041.27  536.70
   3   2   0 2299.87  536.60
   3   2   0 2017.84  536.74
   3   2   0 1985.70  536.55
   3   2   0 2178.19  536.70
   3   2   0 1962.76  536.60
  -4  -2   0   24.00   10.13
  -4  -2   0  -34.61   22.04
  -4  -2   0   11.46   11.38
  -4  -2   0   15.76   23.05
  -4  -2   0   32.69    8.23
  -4  -2   0   23.73    8.51
  -4  -2   0   33.52    9.66
  -4  -2   0   35.16   14.72
   4   2   0   45.91    9.57
   4   2   0   31.62   10.57
   4   2   0   30.49    8.26
   4   2   0   20.14   12.19
   4   2   0   27.11   14.70
   4   2   0  -24.50   28.77
   4   2   0   41.33   12.83
  -5  -2   0  223.04   49.52
  -5  -2   0  196.65   51.28
  -5  -2   0  178.42   58.31
  -5  -2   0  178.09   50.58
  -5  -2   0  184.89   49.57
  -5  -2   0  199.00   49.66
  -5  -2   0  174.04   51.50
  -5  -2   0  138.84   49.80
  -5  -2   0  197.37   53.19
  -5  -2   0  171.45   50.92
  -5  -2   0  207.50   49.73
   5   2   0  178.37   49.66
   5   2   0  175.38   49.68
   5   2   0  169.17   49.58
   5   2   0  164.11   50.52
   5   2   0  147.69   52.22
   5   2   0  224.34   51.98
   5   2   0  135.84   51.23
   5   2   0  195.61   49.47
   5   2   0  129.66   50.49
  -6  -2   0   -0.50    4.15
  -6  -2   0    1.78    3.17
  -6  -2   0   -2.59    6.10
  -6  -2   0   -2.35   14.64
  -6  -2   0   -7.69   23.96
  -6  -2   0    3.39    3.28
  -6  -2   0    2.87    3.41
  -6  -2   0    8.42    4.73
  -6  -2   0  -17.79   41.69
   6   2   0 -106.19   60.89
   6   2   0   -9.47   20.50
   6   2   0    4.91    2.85
   6   2   0   -6.12    4.41
   6   2   0    5.75    3.88
   6   2   0    4.16   12.29
   6   2   0   10.83    5.10
   6   2   0    9.61    8.95
  -7  -2   0   23.77   52.93
  -7  -2   0    7.56    4.18
  -7  -2   0    6.08    3.53
  -7  -2   0    3.29   15.92
  -7  -2   0  -23.20   30.85
  -7  -2   0   14.34    5.35
  -7  -2   0   16.21   14.46
   7   2   0   -1.43   12.40
   7   2   0    3.39    6.03
   7   2   0    0.84    4.32
   7   2   0  -12.68    6.63
   7   2   0  -42.23   79.19
   7   2   0    7.64    4.81
   7   2   0   -3.88   14.00
  -8  -2   0   59.60   38.99
  -8  -2   0   -3.63   22.05
  -8  -2   0  -20.47   16.26
  -8  -2   0    3.93    6.41
   8   2   0   -4.31    7.35
   8   2   0    8.44    9.04
   8   2   0  -15.44   19.51
   8   2   0    8.20   14.76
  -9  -2   0   25.65   46.39
  -9  -2   0   30.10   21.69
  -9  -2   0   14.96   26.23
  -9  -2   0   -2.38    8.58
   9   2   0    5.10   11.17
   9   2   0   16.45   23.66
   9   2   0    0.92   10.01
   9   2   0   -7.86   16.58
 -10  -2   0   71.55   61.33
 -10  -2   0  -19.47   24.60
 -10  -2   0  -31.84   31.48
  10   2   0  -18.48   20.81
  10   2   0   23.32   12.93
  10   2   0  -13.42   13.39
 -11  -2   0  -49.62   29.38
 -11  -2   0    6.77   75.02
 -11  -2   0   24.43   40.68
  11   2   0   16.32   16.20
  11   2   0   -7.78   15.69
  11   2   0   -6.61   24.15
 -12  -2   0  -70.08   91.59
 -12  -2   0   67.32   38.44
 -12  -2   0  -48.32   70.19
  12   2   0   13.39   21.35
  12   2   0   26.91   32.07
  12   2   0   17.13   31.38
  12  -3   0   55.28   23.64
  12  -3   0    8.99   29.72
  12  -3   0   15.57   15.30
 -12   3   0   -2.50   44.42
 -12   3   0   42.43  107.63
 -12   3   0   20.26   29.13
  11  -3   0    1.18   25.30
  11  -3   0   -9.07   10.90
  11  -3   0   -2.47   19.18
 -11   3   0  -13.80   23.14
 -11   3   0   14.67   90.63
 -11   3   0   26.29   36.34
  10  -3   0   -3.34   20.39
  10  -3   0   -8.19   15.77
  10  -3   0   22.44    9.25
 -10   3   0   21.79   30.13
 -10   3   0   48.71   73.13
 -10   3   0  -22.15   16.70
   9  -3   0  194.19   53.17
   9  -3   0  163.67   54.06
   9  -3   0  201.06   55.23
  -9   3   0  119.29   58.03
  -9   3   0  284.23   56.05
  -9   3   0  171.35   82.84
  -9   3   0  191.83   53.96
   8  -3   0   71.81   30.04
   8  -3   0  121.36   29.66
   8  -3   0  109.75   27.79
  -8   3   0   71.77   56.88
  -8   3   0  137.10   30.62
  -8   3   0   32.04   32.65
  -8   3   0   98.52   28.58
   7  -3   0   28.55   11.31
   7  -3   0   25.86    6.89
   7  -3   0   31.52    7.63
   7  -3   0    5.68   11.54
   7  -3   0 -106.06  102.08
  -7   3   0   77.09   81.24
  -7   3   0   20.24    7.13
  -7   3   0   23.68    9.17
  -7   3   0   -5.38   16.33
  -7   3   0   12.79   12.94
  -7   3   0    2.60   40.86
   6  -3   0    5.21    3.63
   6  -3   0   27.91   72.76
   6  -3   0   20.21   48.10
   6  -3   0  -23.52   33.59
   6  -3   0    5.53    2.21
   6  -3   0    5.78    2.35
   6  -3   0   12.45    7.53
   6  -3   0    0.34    3.34
   6  -3   0   -2.70    7.40
  -6   3   0    4.61    3.39
  -6   3   0   -1.06    2.84
  -6   3   0    2.29    8.92
  -6   3   0   -1.43    8.70
  -6   3   0   -5.15   13.73
  -6   3   0   -4.26   15.99
  -6   3   0  -52.00   59.96
  -6   3   0   13.36   53.01
  -6   3   0    7.27    3.32
  -6   3   0  -22.20   33.64
   5  -3   0  154.79   39.45
   5  -3   0  193.74   50.18
   5  -3   0  137.32   40.81
   5  -3   0  116.27   40.24
   5  -3   0  129.83   39.51
   5  -3   0  151.96   39.60
   5  -3   0  181.19   40.60
   5  -3   0  148.66   39.86
  -5   3   0  189.64   42.04
  -5   3   0   93.59   57.17
  -5   3   0  143.25   39.58
  -5   3   0  128.80   39.62
  -5   3   0   90.09   40.06
  -5   3   0  183.02   39.93
  -5   3   0  142.44   49.31
  -5   3   0  128.03   40.31
  -5   3   0  175.01   39.49
  -5   3   0  154.65   40.59
  -5   3   0  144.52   39.66
   4  -3   0  421.18  111.61
   4  -3   0  414.50  111.60
   4  -3   0  447.08  111.83
   4  -3   0  505.53  112.08
   4  -3   0  325.16  115.64
   4  -3   0  551.25  117.23
   4  -3   0  422.99  111.57
   4  -3   0  375.08  111.90
   4  -3   0  416.89  111.57
   4  -3   0  409.04  111.65
  -4   3   0  477.00  117.31
  -4   3   0  368.42  111.63
  -4   3   0  442.31  111.58
  -4   3   0  385.67  111.60
  -4   3   0  396.44  111.62
  -4   3   0  400.35  111.78
  -4   3   0  394.41  111.98
  -4   3   0  458.65  112.25
  -4   3   0  395.94  111.88
  -4   3   0  431.85  111.71
   3  -3   0  666.82  171.61
   3  -3   0  701.35  171.49
   3  -3   0  574.97  171.62
   3  -3   0  668.56  171.44
   3  -3   0  713.11  171.47
   3  -3   0  534.77  171.45
   3  -3   0  566.87  171.52
   3  -3   0  557.66  171.46
   3  -3   0  665.82  171.56
   3  -3   0  700.96  174.30
  -3   3   0  663.47  171.53
  -3   3   0  784.15  174.24
  -3   3   0  695.79  171.47
  -3   3   0  691.94  171.58
  -3   3   0  672.27  171.54
  -3   3   0  631.64  171.45
  -3   3   0  638.05  171.45
  -3   3   0  596.25  171.71
  -3   3   0  627.73  171.46
  -3   3   0  542.14  171.65
   2  -3   0 1468.36  393.47
   2  -3   0 1607.79  393.44
   2  -3   0 1487.22  393.47
   2  -3   0 1547.76  394.45
   2  -3   0 1527.63  393.53
   2  -3   0 1448.32  393.44
   2  -3   0 1261.64  393.44
   2  -3   0 1621.08  393.52
  -2   3   0 1651.98  393.52
  -2   3   0 1449.96  393.44
  -2   3   0 1539.57  393.44
  -2   3   0 1489.50  393.44
  -2   3   0 1376.92  393.46
  -2   3   0 1401.34  393.49
  -2   3   0 1309.93  393.44
  -2   3   0 1394.42  394.54
  -2   3   0 1438.95  393.53
  -2   3   0 1345.38  393.46
   1  -3   0    6.26    2.87
   1  -3   0  -19.43   11.79
   1  -3   0   11.96    3.72
   1  -3   0    4.98    2.52
   1  -3   0   22.64   10.77
   1  -3   0    1.96    2.57
   1  -3   0    9.19    2.24
   1  -3   0  -16.46   17.04
   1  -3   0    8.63    3.16
   1  -3   0    6.37    3.59
   1  -3   0    4.03    3.48
   1  -3   0   11.28    2.28
   1  -3   0    6.18    2.23
   1  -3   0    7.14    2.29
  -1   3   0    5.80    2.83
  -1   3   0   11.22    3.29
  -1   3   0    7.23    2.54
  -1   3   0    6.77    2.20
  -1   3   0    4.83   14.54
  -1   3   0    6.62   11.82
  -1   3   0    3.58    2.75
  -1   3   0    7.16    2.25
  -1   3   0   13.65    3.47
  -1   3   0    7.77    2.25
  -1   3   0    5.68    2.37
  -1   3   0   -1.98   22.19
  -1   3   0    6.08    3.26
   0  -3   0  109.18   32.15
   0  -3   0   93.20   32.12
   0  -3   0  114.07   31.90
   0  -3   0  125.97   31.99
   0  -3   0  110.69   31.97
   0  -3   0  110.20   31.95
   0   3   0  120.12   32.09
   0   3   0  132.34   31.96
   0   3   0  168.33   33.94
   0   3   0  136.09   31.92
   0   3   0  131.35   32.01
   0   3   0  160.63   33.77
   0   3   0   98.10   32.07
   0   3   0  110.71   31.99
  -1  -3   0 1851.24  512.54
  -1  -3   0 2130.82  512.56
  -1  -3   0 1829.94  512.57
  -1  -3   0 1947.63  512.57
  -1  -3   0 1820.01  512.52
  -1  -3   0 1669.52  512.52
  -1  -3   0 2015.01  512.68
   1   3   0 1855.21  512.54
   1   3   0 1934.26  512.56
   1   3   0 2027.16  512.53
   1   3   0 1715.03  512.55
   1   3   0 1934.27  512.55
   1   3   0 2084.18  512.66
  -2  -3   0 1942.39  532.69
  -2  -3   0 1843.75  532.63
  -2  -3   0 2034.67  532.70
  -2  -3   0 2133.86  532.75
  -2  -3   0 2068.92  532.65
   2   3   0 1912.44  532.63
   2   3   0 2032.85  532.69
   2   3   0 2118.26  532.65
   2   3   0 2159.04  532.64
   2   3   0 1818.51  532.64
   2   3   0 1682.77  532.69
   2   3   0 2040.06  532.64
  -3  -3   0 1288.22  367.46
  -3  -3   0 1255.61  367.60
  -3  -3   0 1359.46  367.49
  -3  -3   0 1529.45  367.56
  -3  -3   0 1438.81  367.41
  -3  -3   0 1287.18  367.74
  -3  -3   0 1329.10  367.39
   3   3   0 1464.81  367.47
   3   3   0 1444.25  367.39
   3   3   0 1355.53  367.40
   3   3   0 1256.55  367.55
   3   3   0 1228.40  367.51
   3   3   0 1385.48  367.39
   3   3   0 1473.01  367.41
  -4  -3   0  146.48   42.23
  -4  -3   0  148.48   41.61
  -4  -3   0  136.98   41.65
  -4  -3   0  130.91   41.66
  -4  -3   0  130.37   42.40
  -4  -3   0  138.17   41.54
  -4  -3   0  185.45   41.68
  -4  -3   0  192.45   42.97
  -4  -3   0  167.09   45.43
   4   3   0  187.53   41.58
   4   3   0  111.72   42.26
   4   3   0  144.22   41.64
   4   3   0  147.29   41.59
   4   3   0  172.59   41.36
   4   3   0  135.36   41.84
   4   3   0  157.63   41.35
  -5  -3   0   -9.42   26.92
  -5  -3   0    4.19    4.35
  -5  -3   0    3.43    4.08
  -5  -3   0   49.66   29.26
  -5  -3   0   -3.69   18.41
  -5  -3   0    5.86    4.87
  -5  -3   0   14.07    4.86
  -5  -3   0   10.40    3.90
  -5  -3   0   16.16   12.41
  -5  -3   0    7.35    9.69
  -5  -3   0   -2.23    9.85
  -5  -3   0    8.34    4.55
  -5  -3   0   22.64   17.72
   5   3   0   22.76   11.02
   5   3   0    5.43    3.17
   5   3   0   13.29    9.17
   5   3   0   22.59   11.62
   5   3   0   -0.98    3.79
   5   3   0    6.36    2.58
   5   3   0    4.26    7.75
   5   3   0    6.27   36.88
  -6  -3   0   52.17   17.62
  -6  -3   0   53.36   12.97
  -6  -3   0   34.17   41.41
  -6  -3   0   29.45   38.20
  -6  -3   0   43.67   26.03
  -6  -3   0    7.40   19.47
  -6  -3   0   34.93   12.63
  -6  -3   0   51.88   13.06
  -6  -3   0   34.22   13.31
  -6  -3   0   45.23   12.84
   6   3   0   51.81   13.43
   6   3   0   55.70   12.44
   6   3   0   53.69   12.96
   6   3   0   42.13   15.76
   6   3   0   27.48   20.39
   6   3   0  -37.29   47.33
   6   3   0   31.27   12.86
   6   3   0    9.07   17.15
  -7  -3   0   30.46   29.44
  -7  -3   0  119.32   24.05
  -7  -3   0  119.29   53.12
  -7  -3   0   26.65   59.64
  -7  -3   0   57.68   37.84
  -7  -3   0  140.73   27.87
   7   3   0   99.01   23.93
   7   3   0 -126.14   74.46
   7   3   0   70.17   27.84
   7   3   0   68.17   23.73
   7   3   0   59.70   26.03
  -8  -3   0   89.79   39.96
  -8  -3   0   60.78   21.78
  -8  -3   0   -0.03   25.70
   8   3   0   29.58   22.54
   8   3   0   23.04   18.80
   8   3   0   44.24   13.39
   8   3   0   38.35   13.46
  -9  -3   0   32.70   10.98
  -9  -3   0    2.56   48.48
  -9  -3   0   51.51   23.72
   9   3   0    7.35   12.64
   9   3   0   10.65   12.58
   9   3   0   37.74   26.97
   9   3   0   19.52   19.72
 -10  -3   0   43.02   29.61
 -10  -3   0   64.61   60.12
 -10  -3   0    2.69   34.17
  10   3   0   29.85   17.70
  10   3   0   65.44   18.48
  10   3   0   44.86   25.21
 -11  -3   0   66.43   75.25
 -11  -3   0   57.77   47.17
 -11  -3   0  107.01   38.82
  11   3   0   33.99   34.15
  11   3   0   53.12   25.40
  11   3   0  112.11   26.49
  12  -4   0   22.57   24.99
  12  -4   0   16.31   32.03
  12  -4   0    7.59   14.00
 -12   4   0  -88.57  115.42
 -12   4   0   26.16   27.73
 -12   4   0   17.08   46.51
  11  -4   0  -20.81   25.79
  11  -4   0    3.76   20.62
  11  -4   0    8.64   10.21
 -11   4   0    0.75   21.92
 -11   4   0   20.22   94.28
 -11   4   0  -32.33   38.70
  10  -4   0   59.71   25.37
  10  -4   0   73.78   19.97
  10  -4   0   69.90   27.78
 -10   4   0   52.17   22.50
 -10   4   0  144.81   75.14
 -10   4   0   48.49   36.69
   9  -4   0  409.30  107.30
   9  -4   0  333.36  107.38
   9  -4   0  378.03  105.19
  -9   4   0  466.01  105.96
  -9   4   0  624.95  125.96
  -9   4   0  332.68  106.77
   8  -4   0  321.03   85.20
   8  -4   0  300.77   84.96
   8  -4   0  246.25   87.10
   8  -4   0  315.44   86.93
  -8   4   0  315.43   86.57
  -8   4   0  396.73   85.80
  -8   4   0  230.34  101.83
   7  -4   0  342.16   80.32
   7  -4   0  310.24   80.46
   7  -4   0  275.55   81.78
   7  -4   0  259.03   81.43
   7  -4   0   48.19  118.93
  -7   4   0  349.73   80.86
  -7   4   0  302.41   97.66
  -7   4   0  285.21   81.44
  -7   4   0  183.68   82.07
  -7   4   0  283.32   80.36
   6  -4   0  611.79  178.39
   6  -4   0  536.82  187.10
   6  -4   0  679.02  178.53
   6  -4   0  708.74  177.97
   6  -4   0  636.53  178.07
   6  -4   0  648.26  178.03
   6  -4   0  444.93  181.98
  -6   4   0  684.26  189.29
  -6   4   0  713.01  178.45
  -6   4   0  644.56  178.00
  -6   4   0  667.02  179.32
  -6   4   0  723.94  183.89
  -6   4   0  715.33  178.22
  -6   4   0  650.42  178.02
   5  -4   0   95.46   25.79
   5  -4   0  112.96   25.69
   5  -4   0   50.01   39.60
   5  -4   0  -34.48   58.10
   5  -4   0   99.33   25.50
   5  -4   0   84.25   25.87
   5  -4   0  114.06   27.48
   5  -4   0  109.72   25.67
   5  -4   0  187.59   47.71
   5  -4   0  119.31   26.74
   5  -4   0  104.10   26.48
   5  -4   0    9.82   28.56
  -5   4   0   88.68   25.61
  -5   4   0   96.97   26.83
  -5   4   0   78.12   25.93
  -5   4   0   88.72   28.73
  -5   4   0   84.13   25.70
  -5   4   0  106.95   26.32
  -5   4   0   82.59   26.86
  -5   4   0   26.77   27.67
  -5   4   0   99.10   26.74
  -5   4   0  -23.82   47.15
  -5   4   0   72.40   41.85
  -5   4   0   -9.53   54.14
  -5   4   0   99.75   25.77
   4  -4   0  404.26  108.19
   4  -4   0  368.27  108.62
   4  -4   0  386.07  108.34
   4  -4   0  419.45  108.47
   4  -4   0  485.92  108.85
   4  -4   0  428.47  108.23
   4  -4   0  472.50  112.49
   4  -4   0  428.20  113.20
   4  -4   0  433.04  108.30
   4  -4   0  363.46  108.25
  -4   4   0  345.12  108.36
  -4   4   0  361.77  108.29
  -4   4   0  437.03  108.31
  -4   4   0  445.05  108.39
  -4   4   0  345.61  108.53
  -4   4   0  386.41  108.22
  -4   4   0  426.68  108.24
  -4   4   0  332.33  115.02
  -4   4   0  381.35  108.76
  -4   4   0  458.81  108.94
  -4   4   0  368.14  112.26
   3  -4   0   42.13   11.96
   3  -4   0   58.12   12.10
   3  -4   0   98.96   29.36
   3  -4   0   42.29   12.40
   3  -4   0   73.81   13.69
   3  -4   0   18.59   26.46
   3  -4   0   51.49   13.25
   3  -4   0   35.76   12.08
   3  -4   0   15.05   14.07
   3  -4   0   50.21   41.25
   3  -4   0   33.93   12.02
   3  -4   0   39.20   12.69
   3  -4   0   45.50   12.38
  -3   4   0   48.30   12.10
  -3   4   0   40.91   12.12
  -3   4   0   44.57   13.74
  -3   4   0   30.34   13.14
  -3   4   0    8.13   39.85
  -3   4   0   44.50   12.18
  -3   4   0   50.63   12.90
  -3   4   0   44.76   12.26
  -3   4   0   30.48   12.26
  -3   4   0   58.00   12.06
  -3   4   0   64.23   12.56
  -3   4   0   20.28   32.93
   2  -4   0  265.56   64.12
   2  -4   0  229.22   64.10
   2  -4   0  236.23   63.83
   2  -4   0  242.94   63.88
   2  -4   0  218.72   64.10
   2  -4   0  221.33   63.99
   2  -4   0  251.89   63.85
   2  -4   0  167.56   66.49
  -2   4   0  247.21   63.85
  -2   4   0  244.40   63.86
  -2   4   0  249.40   64.06
  -2   4   0  230.96   64.02
  -2   4   0  188.34   63.92
  -2   4   0  220.17   63.83
  -2   4   0  379.32   68.19
  -2   4   0  267.61   63.85
   1  -4   0    0.97    2.83
   1  -4   0    0.62    2.32
   1  -4   0   -3.14   12.88
   1  -4   0   -6.53    4.10
   1  -4   0   -3.03    3.82
   1  -4   0   -0.86    1.51
   1  -4   0    4.60    3.15
   1  -4   0   -3.97    1.15
   1  -4   0   35.16   15.74
   1  -4   0    3.13    1.19
   1  -4   0   -1.95    1.94
   1  -4   0    0.29    2.93
   1  -4   0   -4.00   16.92
   1  -4   0   -0.27    1.31
  -1   4   0   -1.51   17.07
  -1   4   0    1.57    3.11
  -1   4   0    5.76    2.00
  -1   4   0    4.82    3.18
  -1   4   0   -1.17    1.84
  -1   4   0   -0.36    1.04
  -1   4   0   -0.30    2.15
  -1   4   0   -2.83    1.62
  -1   4   0    1.58    1.62
  -1   4   0    0.67    1.70
  -1   4   0   -3.82    3.28
  -1   4   0   33.26   24.43
   0  -4   0   -1.37    2.39
   0  -4   0    1.05    1.78
   0  -4   0    4.87    3.49
   0  -4   0    1.30    3.38
   0  -4   0  -14.70   10.57
   0  -4   0   12.67   12.60
   0  -4   0    4.74    2.71
   0  -4   0    0.36    1.39
   0  -4   0    2.64    2.42
   0  -4   0    3.53    2.27
   0  -4   0    0.55    1.06
   0   4   0   -5.31   12.87
   0   4   0   34.08   14.55
   0   4   0   -0.24    2.23
   0   4   0   -2.28    1.72
   0   4   0   -1.87    3.20
   0   4   0    1.84    2.00
   0   4   0    2.31    2.40
   0   4   0   -0.09    1.60
   0   4   0   -0.75    2.92
   0   4   0   -1.08    2.71
   0   4   0    3.59    2.30
   0   4   0    2.04    1.06
  -1  -4   0  139.65   27.74
  -1  -4   0   77.80   26.06
  -1  -4   0   81.26   26.13
  -1  -4   0   96.29   26.28
  -1  -4   0   86.58   26.17
  -1  -4   0   88.53   25.93
  -1  -4   0  160.17   27.58
   1   4   0  103.41   26.19
   1   4   0  113.13   26.27
   1   4   0  101.24   25.98
   1   4   0  105.44   25.97
   1   4   0  105.55   26.05
   1   4   0   86.38   25.73
   1   4   0   97.50   28.38
   1   4   0  149.81   28.00
   1   4   0   96.70   25.78
   1   4   0   88.24   26.18
  -2  -4   0    1.79    2.70
  -2  -4   0   -0.72    2.25
  -2  -4   0   -0.24    3.12
  -2  -4   0    8.61    2.96
  -2  -4   0    7.71    3.66
  -2  -4   0   -0.71    3.56
  -2  -4   0   11.93    4.12
  -2  -4   0    8.04    5.47
  -2  -4   0   15.22    5.12
  -2  -4   0    4.01    6.99
  -2  -4   0   -1.82    2.29
  -2  -4   0    4.60    4.65
  -2  -4   0    0.94    2.43
   2   4   0    4.05    2.79
   2   4   0   -2.80    4.65
   2   4   0    7.36    2.59
   2   4   0   -0.34    2.59
   2   4   0    0.96    2.60
   2   4   0    8.01    3.00
   2   4   0    6.45    4.25
   2   4   0   -4.33    3.54
  -3  -4   0 2045.97  556.88
  -3  -4   0 1859.15  556.80
  -3  -4   0 2111.35  556.75
  -3  -4   0 2153.52  556.92
  -3  -4   0 2032.49  556.84
  -3  -4   0 2136.54  556.83
  -3  -4   0 1753.55  556.73
   3   4   0 2210.92  556.76
   3   4   0 2124.38  556.82
   3   4   0 2058.98  556.87
   3   4   0 2073.60  556.89
   3   4   0 2338.20  556.75
   3   4   0 1956.05  556.75
   3   4   0 2147.58  556.78
  -4  -4   0 1244.62  379.56
  -4  -4   0 1650.14  380.08
  -4  -4   0 1216.55  379.88
  -4  -4   0 1267.35  379.53
  -4  -4   0 1480.43  379.73
  -4  -4   0 1620.34  379.57
   4   4   0 1514.61  379.54
   4   4   0 1553.46  379.66
   4   4   0 1327.13  379.55
   4   4   0 1270.55  379.79
  -5  -4   0  364.04   96.92
  -5  -4   0  359.95   94.43
  -5  -4   0  290.08   95.35
  -5  -4   0  376.58   94.39
  -5  -4   0  320.62   94.28
  -5  -4   0  338.30   96.56
  -5  -4   0  375.50   94.43
  -5  -4   0  313.37   94.32
   5   4   0  324.41   94.39
   5   4   0  366.30   94.30
   5   4   0  363.11   94.60
   5   4   0  306.28   95.41
   5   4   0  372.07   94.12
   5   4   0  304.86   95.00
   5   4   0  377.99   94.10
  -6  -4   0  -10.29   27.04
  -6  -4   0   51.14   11.11
  -6  -4   0  102.88   31.54
  -6  -4   0   12.04   10.69
  -6  -4   0   46.59   10.89
  -6  -4   0   31.56   16.86
  -6  -4   0   47.78   23.07
  -6  -4   0   33.93   11.10
  -6  -4   0   30.33   19.31
  -6  -4   0   36.14   11.94
  -6  -4   0   41.90   10.75
   6   4   0   22.63   11.35
   6   4   0  -26.11   38.73
   6   4   0   41.68   10.04
   6   4   0   49.15   10.87
   6   4   0   29.48   15.12
   6   4   0   19.69   16.69
   6   4   0   32.27   10.35
  -7  -4   0   -0.42    6.48
  -7  -4   0    7.91    6.20
  -7  -4   0   -3.12   17.11
  -7  -4   0    6.73    9.52
  -7  -4   0   12.38   18.64
  -7  -4   0    3.71   27.89
  -7  -4   0    4.44    6.09
  -7  -4   0   79.57   39.32
  -7  -4   0    2.98   31.91
   7   4   0   50.90   95.90
   7   4   0   10.20   13.61
   7   4   0    4.93    4.49
   7   4   0   -4.54    6.17
   7   4   0   13.84   15.24
   7   4   0    4.72    6.89
   7   4   0    7.06    7.59
  -8  -4   0  -15.00   28.13
  -8  -4   0   55.40   26.29
  -8  -4   0   91.40   40.05
   8   4   0   50.04   23.36
   8   4   0   47.06   18.07
   8   4   0  100.86   25.05
   8   4   0   81.76   19.07
  -9  -4   0    5.89    9.76
  -9  -4   0   14.83   31.65
  -9  -4   0   -9.98   25.36
   9   4   0   -2.49   10.52
   9   4   0   12.95   12.39
   9   4   0  -42.73   25.51
 -10  -4   0   17.83   39.86
 -10  -4   0   14.06   56.71
 -10  -4   0   46.15   29.86
  10   4   0   29.63   16.17
  10   4   0   -1.22   25.33
  10   4   0   27.55   14.98
 -11  -4   0   18.89   68.10
 -11  -4   0   -7.49   33.96
 -11  -4   0   50.25   46.76
  11   4   0   11.81   31.63
  11   4   0    8.23   16.82
  12  -5   0   65.17   21.80
  12  -5   0   92.65   39.25
  12  -5   0   62.43   31.40
 -12   5   0  -51.45  122.26
 -12   5   0   48.58   32.29
 -12   5   0   33.95   51.62
  11  -5   0  104.12   25.25
  11  -5   0   49.66   31.43
  11  -5   0   97.04   36.28
 -11   5   0   56.01   32.04
 -11   5   0    3.37   44.11
 -11   5   0   60.31   98.12
  10  -5   0    5.38   23.01
  10  -5   0   16.18   18.14
 -10   5   0  -37.00   30.33
 -10   5   0  -45.74   82.15
 -10   5   0    9.56   13.95
 -10   5   0   12.58   19.20
   9  -5   0   12.64   18.91
   9  -5   0    3.13   15.08
   9  -5   0    1.45    6.72
  -9   5   0   -8.35   26.32
  -9   5   0  115.53   70.91
  -9   5   0   24.72   16.16
   8  -5   0    0.44    3.55
   8  -5   0  -10.08   12.74
   8  -5   0    2.37    5.10
   8  -5   0   10.27   13.90
  -8   5   0    3.17   14.09
  -8   5   0   17.01   21.65
  -8   5   0    9.99    9.52
  -8   5   0  -27.24   58.27
   7  -5   0   11.01  118.72
   7  -5   0   -7.20   10.28
   7  -5   0    1.47    4.26
   7  -5   0    5.18    3.19
   7  -5   0   15.04   56.90
   7  -5   0    7.46   10.63
  -7   5   0    6.68    6.10
  -7   5   0    4.65   19.54
  -7   5   0  -36.26   47.94
  -7   5   0    6.97    4.75
  -7   5   0   10.44   11.52
  -7   5   0    6.74   65.71
  -7   5   0   17.10    8.07
   6  -5   0   59.96   47.66
   6  -5   0  126.40   45.06
   6  -5   0  180.29   46.02
   6  -5   0  140.69   68.52
   6  -5   0  179.84   44.79
   6  -5   0  143.27   45.11
   6  -5   0  178.74   61.37
   6  -5   0  225.18   45.99
   6  -5   0  185.21   44.97
  -6   5   0  215.66   45.65
  -6   5   0  122.79   45.09
  -6   5   0  203.63   46.01
  -6   5   0  159.76   47.86
  -6   5   0  310.29  108.83
  -6   5   0   70.75   47.17
  -6   5   0   84.23   76.33
  -6   5   0  160.19   44.93
  -6   5   0  191.35   44.95
  -6   5   0  203.43   46.40
  -6   5   0   75.62   60.95
   5  -5   0  -15.83   37.25
   5  -5   0   17.83   11.70
   5  -5   0   34.09    8.86
   5  -5   0   42.13    9.84
   5  -5   0   35.56   10.91
   5  -5   0   87.62   37.72
   5  -5   0   34.39    9.13
   5  -5   0   37.09    9.46
   5  -5   0   27.20    9.31
   5  -5   0   26.48   13.83
   5  -5   0    5.59   16.36
  -5   5   0   36.59    9.77
  -5   5   0  -45.43   52.08
  -5   5   0   35.08   37.86
  -5   5   0   22.53    9.40
  -5   5   0   26.10    9.17
  -5   5   0   10.45   12.83
  -5   5   0   54.49   12.38
  -5   5   0   31.68   14.91
  -5   5   0   28.19    9.60
  -5   5   0   12.27   14.71
  -5   5   0   42.50   10.46
   4  -5   0  314.34   81.74
   4  -5   0  254.19   81.21
   4  -5   0  271.45   88.09
   4  -5   0  314.62   81.85
   4  -5   0  290.19   81.18
   4  -5   0  350.23   81.43
   4  -5   0  341.01   81.09
   4  -5   0  470.11   88.37
  -4   5   0  241.23   81.14
  -4   5   0  334.17   81.15
  -4   5   0  301.76   81.30
  -4   5   0  290.34   81.37
  -4   5   0  185.34   91.31
  -4   5   0  207.85   81.83
  -4   5   0  379.51   82.69
  -4   5   0  244.49   82.00
  -4   5   0  328.53   81.99
  -4   5   0  318.31   88.41
  -4   5   0  319.68   81.15
   3  -5   0  128.18   34.76
   3  -5   0  109.75   43.43
   3  -5   0  140.94   34.42
   3  -5   0  117.57   34.51
   3  -5   0  141.67   34.57
   3  -5   0  133.36   35.44
   3  -5   0  106.69   34.93
   3  -5   0  133.94   35.41
   3  -5   0   89.59   35.37
   3  -5   0  248.23   45.47
   3  -5   0  126.25   34.41
  -3   5   0  117.44   34.47
  -3   5   0   97.60   34.50
  -3   5   0   70.09   48.13
  -3   5   0  158.53   34.69
  -3   5   0  138.53   34.54
  -3   5   0  125.33   34.91
  -3   5   0  135.91   35.07
  -3   5   0  102.33   34.69
  -3   5   0  110.83   35.09
  -3   5   0  161.96   43.46
  -3   5   0  149.22   34.47
   2  -5   0  302.57   84.68
   2  -5   0  337.26   80.41
   2  -5   0  282.85   80.41
   2  -5   0  303.48   80.74
   2  -5   0  290.15   80.50
   2  -5   0  298.85   80.63
   2  -5   0  323.17   83.71
   2  -5   0  295.97   80.42
   2  -5   0  420.68   84.30
   2  -5   0  294.12   80.70
   2  -5   0  297.08   80.44
  -2   5   0  278.81   84.97
  -2   5   0  254.30   80.78
  -2   5   0  335.53   80.68
  -2   5   0  245.73   80.53
  -2   5   0  310.26   80.54
  -2   5   0  313.63   80.41
  -2   5   0  294.80   85.21
  -2   5   0  340.48   80.48
  -2   5   0  320.82   84.28
  -2   5   0  263.08   80.63
  -2   5   0  278.06   80.41
   1  -5   0  294.52   91.76
   1  -5   0  392.06   95.32
   1  -5   0  453.81   96.13
   1  -5   0  350.27   91.60
   1  -5   0  336.58   91.75
   1  -5   0  346.93   91.84
   1  -5   0  307.29   91.59
   1  -5   0  340.88   91.57
  -1   5   0  361.06   91.59
  -1   5   0  357.00   91.61
  -1   5   0  314.83   91.70
  -1   5   0  370.46   91.83
  -1   5   0  296.27   94.76
  -1   5   0  357.46   91.66
   0  -5   0   -2.15    3.27
   0  -5   0    2.87    3.24
   0  -5   0   -1.77    2.68
   0  -5   0   11.00   14.46
   0  -5   0    0.75    1.75
   0  -5   0    1.75    1.41
   0  -5   0    0.67    4.33
   0  -5   0    0.79    3.96
   0  -5   0    0.02    2.22
   0  -5   0    0.10    2.68
   0  -5   0   -0.59    2.63
   0  -5   0    4.21    2.18
   0  -5   0   15.66   15.36
   0  -5   0   11.85   13.90
   0   5   0  -18.96   29.56
   0   5   0    2.64    3.71
   0   5   0   -1.51   18.78
   0   5   0   -0.11    2.69
   0   5   0    0.87    2.19
   0   5   0    3.31    2.80
   0   5   0  -16.60   17.21
   0   5   0    2.50    1.25
   0   5   0   -2.59    2.04
   0   5   0    2.98    2.79
   0   5   0   -4.09    2.95
   0   5   0   -3.26    3.95
  -1  -5   0   63.47   12.62
  -1  -5   0   55.53   13.46
  -1  -5   0   54.18   17.10
  -1  -5   0   50.36   17.17
  -1  -5   0   39.18   12.99
  -1  -5   0   57.24   12.85
  -1  -5   0   55.25   12.60
  -1  -5   0   27.55   12.58
   1   5   0   37.48   12.97
   1   5   0   42.58   12.85
   1   5   0   55.51   12.68
   1   5   0   43.12   12.36
   1   5   0   42.95   12.80
   1   5   0   43.88   12.94
   1   5   0   41.77   12.26
   1   5   0   -8.04   27.43
   1   5   0   52.00   19.11
   1   5   0   12.95   20.26
  -2  -5   0  280.45   65.63
  -2  -5   0  262.15   65.53
  -2  -5   0  250.33   65.20
  -2  -5   0  269.41   65.70
  -2  -5   0  233.78   65.25
  -2  -5   0  218.78   66.70
  -2  -5   0  209.68   65.28
   2   5   0  263.87   65.24
   2   5   0  219.25   65.52
   2   5   0  233.16   65.25
   2   5   0  248.81   65.38
   2   5   0  209.01   65.46
  -3  -5   0  992.29  279.03
  -3  -5   0 1116.77  279.18
  -3  -5   0 1147.05  279.27
  -3  -5   0 1147.18  278.97
  -3  -5   0  997.31  278.95
  -3  -5   0  903.52  279.00
  -3  -5   0  903.74  279.10
   3   5   0 1156.16  278.96
   3   5   0 1100.70  279.08
   3   5   0  894.76  279.10
   3   5   0  986.43  278.95
   3   5   0 1109.45  278.98
  -4  -5   0  750.77  189.03
  -4  -5   0  695.86  188.77
  -4  -5   0  617.01  188.72
  -4  -5   0  877.10  189.40
  -4  -5   0  642.07  188.71
  -4  -5   0  588.59  189.02
   4   5   0  691.36  188.96
   4   5   0  739.54  189.10
   4   5   0  772.38  188.70
  -5  -5   0  248.30   73.85
  -5  -5   0  223.26   73.54
  -5  -5   0  283.88   73.57
  -5  -5   0  235.83   76.04
  -5  -5   0  292.00   73.67
  -5  -5   0  313.73   73.63
  -5  -5   0  283.95   73.76
  -5  -5   0  306.31   75.68
   5   5   0  273.77   74.77
   5   5   0  255.65   73.67
  -6  -5   0   32.92   17.71
  -6  -5   0   18.37   10.32
  -6  -5   0   27.39   19.95
  -6  -5   0   45.48   11.23
  -6  -5   0   24.14   10.78
  -6  -5   0   -7.17   23.39
  -6  -5   0   33.22   10.89
  -6  -5   0    0.20   20.31
   6   5   0   31.00   11.27
   6   5   0   51.02   10.76
   6   5   0    3.03   17.37
   6   5   0   27.35    9.35
   6   5   0   27.16   15.66
   6   5   0   38.10    9.17
  -7  -5   0   31.69   24.97
  -7  -5   0    3.95    8.21
  -7  -5   0  -31.82   34.94
  -7  -5   0  -15.77   24.09
  -7  -5   0   34.60    8.48
  -7  -5   0   23.67   19.30
  -7  -5   0   15.80    8.35
  -7  -5   0   14.83    8.22
   7   5   0   18.37    8.88
   7   5   0   14.67    7.54
   7   5   0   25.29   35.19
   7   5   0   10.37    9.98
   7   5   0   14.77   15.97
   7   5   0   10.23    7.05
   7   5   0   16.76   20.29
  -8  -5   0  103.36   33.53
  -8  -5   0  132.35   24.51
  -8  -5   0   78.74   39.91
  -8  -5   0    1.94   36.95
  -8  -5   0   -8.38   45.62
   8   5   0  140.32   33.60
   8   5   0   36.03   29.54
   8   5   0   66.90   25.37
   8   5   0   67.50   24.21
  -9  -5   0   58.41   39.57
  -9  -5   0    9.96   32.95
  -9  -5   0  140.09   45.29
  -9  -5   0   82.74   21.42
   9   5   0   72.54   23.39
   9   5   0   64.89   21.52
   9   5   0   28.34   34.04
   9   5   0   60.48   30.07
 -10  -5   0   19.54   50.23
 -10  -5   0    3.18   32.83
 -10  -5   0   29.28   42.47
  10   5   0   -8.90   26.68
  10   5   0    2.41   12.90
 -11  -5   0  -14.78   39.13
 -11  -5   0  -25.14   49.14
 -11  -5   0   13.78   37.18
 -11  -5   0   19.33   58.87
  11   5   0    9.29   17.00
  11   5   0    5.32   32.95
  12  -6   0   26.76   37.79
  12  -6   0   26.46   14.30
  12  -6   0   56.17   28.64
 -12   6   0   20.64   50.16
 -12   6   0   75.61  127.69
 -12   6   0    6.36   28.68
  11  -6   0   10.45   22.04
  11  -6   0   -0.70    9.71
  11  -6   0  -26.30   30.60
 -11   6   0  -16.53   39.32
 -11   6   0  109.76  108.08
 -11   6   0  -14.00   22.76
  10  -6   0   30.35   20.38
  10  -6   0   21.73   11.00
  10  -6   0   36.45   25.04
 -10   6   0    3.78   85.12
 -10   6   0   38.90   16.21
 -10   6   0   42.42   21.09
 -10   6   0  -19.91   33.14
   9  -6   0   87.14   31.32
   9  -6   0  118.11   25.04
   9  -6   0   78.96   25.13
   9  -6   0   60.48   29.30
  -9   6   0   63.59   27.16
  -9   6   0   57.19   36.61
  -9   6   0   69.62   79.27
  -9   6   0   83.72   29.51
   8  -6   0  770.96  201.55
   8  -6   0  704.35  201.54
   8  -6   0  738.14  200.43
   8  -6   0  734.99  200.30
  -8   6   0  754.91  201.20
  -8   6   0  952.57  211.54
  -8   6   0  758.44  200.80
   7  -6   0  533.31  143.60
   7  -6   0  577.84  142.62
   7  -6   0  498.73  142.72
   7  -6   0  433.93  154.92
   7  -6   0  596.87  143.86
  -7   6   0  511.92  143.11
  -7   6   0  474.11  142.87
  -7   6   0  504.64  153.97
  -7   6   0  569.44  143.57
   6  -6   0  -24.47   41.04
   6  -6   0    0.50    5.48
   6  -6   0    5.64    3.27
   6  -6   0    1.80   17.94
   6  -6   0   19.86   58.97
   6  -6   0    6.97    3.91
   6  -6   0   -2.01    5.28
   6  -6   0  142.29   79.46
   6  -6   0    2.01    2.91
   6  -6   0    3.36   10.41
   6  -6   0    6.59    8.54
  -6   6   0   -0.98   16.77
  -6   6   0    2.43    9.94
  -6   6   0   31.55   45.29
  -6   6   0  165.28   71.09
  -6   6   0   -8.55   15.66
  -6   6   0   23.71    5.35
  -6   6   0    5.48    4.32
  -6   6   0    2.28    4.76
  -6   6   0    8.59    8.37
  -6   6   0    2.10    7.43
  -6   6   0   49.85   76.00
   5  -6   0  846.31  202.67
   5  -6   0  831.07  202.85
   5  -6   0  906.08  210.94
   5  -6   0  790.64  202.94
   5  -6   0  680.51  202.74
   5  -6   0  763.43  203.16
   5  -6   0  677.13  202.74
   5  -6   0  764.29  202.62
   5  -6   0  593.17  207.84
  -5   6   0  643.85  202.68
  -5   6   0  696.81  202.75
  -5   6   0  749.94  212.94
  -5   6   0  841.79  202.69
  -5   6   0  971.03  211.79
  -5   6   0  732.43  202.91
  -5   6   0  717.37  203.42
  -5   6   0  824.54  203.68
   4  -6   0  627.72  170.39
   4  -6   0  651.76  170.45
   4  -6   0  688.70  170.60
   4  -6   0  750.15  177.84
   4  -6   0  667.49  170.87
   4  -6   0  683.89  170.41
   4  -6   0  533.62  174.63
   4  -6   0  637.20  170.89
   4  -6   0  540.35  170.61
  -4   6   0  719.59  170.72
  -4   6   0  628.66  170.51
  -4   6   0  644.37  170.50
  -4   6   0  765.76  175.78
  -4   6   0  562.19  170.93
  -4   6   0  507.17  178.33
  -4   6   0  517.76  170.92
  -4   6   0  653.83  170.43
  -4   6   0  686.93  170.44
  -4   6   0  619.27  170.42
  -4   6   0  541.86  170.59
   3  -6   0  111.98   37.71
   3  -6   0   83.22   22.95
   3  -6   0   10.77   48.47
   3  -6   0   80.25   37.58
   3  -6   0   69.49   23.45
   3  -6   0   93.23   23.28
   3  -6   0   87.89   22.73
   3  -6   0   36.71   24.05
   3  -6   0   56.03   23.29
   3  -6   0  110.86   22.73
   3  -6   0   97.51   24.27
   3  -6   0   64.16   22.87
  -3   6   0   94.79   22.82
  -3   6   0   -5.19   48.80
  -3   6   0   74.82   23.51
  -3   6   0   82.40   23.06
  -3   6   0  120.45   46.05
  -3   6   0   79.39   37.44
  -3   6   0   58.71   23.59
  -3   6   0   85.24   23.22
  -3   6   0  100.86   23.57
   2  -6   0  319.28   88.97
   2  -6   0  358.17   92.63
   2  -6   0  353.34   88.95
   2  -6   0  347.80   88.98
   2  -6   0  278.06   89.26
   2  -6   0  338.19   89.40
   2  -6   0  319.61   89.08
   2  -6   0  322.08   88.97
  -2   6   0  420.22   96.01
  -2   6   0  342.42   89.04
  -2   6   0  368.74   88.97
  -2   6   0  333.76   89.29
  -2   6   0  284.22   89.02
  -2   6   0  356.45   89.06
  -2   6   0  295.26   89.41
  -2   6   0  532.95   94.70
  -2   6   0  346.20   89.14
  -2   6   0  287.81   89.23
   1  -6   0   84.63   26.63
   1  -6   0   88.93   27.06
   1  -6   0   89.24   27.10
   1  -6   0  100.63   26.63
   1  -6   0  141.81   35.33
   1  -6   0  123.03   27.40
   1  -6   0   83.08   26.85
   1  -6   0  103.17   26.63
   1  -6   0  111.26   26.56
   1  -6   0   40.17   32.44
  -1   6   0   99.68   26.99
  -1   6   0   52.71   37.16
  -1   6   0   -9.04   42.87
  -1   6   0   80.44   38.31
  -1   6   0  102.65   26.60
  -1   6   0   91.64   26.94
  -1   6   0   99.07   27.12
  -1   6   0   94.48   26.70
  -1   6   0  108.25   27.21
   0  -6   0  434.69   88.05
   0  -6   0  343.30   87.67
   0  -6   0  364.97   85.69
   0  -6   0  347.62   85.47
   0  -6   0  255.00   85.39
   0  -6   0  303.64   85.34
   0  -6   0  337.49   85.72
   0   6   0  301.77   89.14
   0   6   0  311.29   85.53
   0   6   0  333.14   85.52
   0   6   0  394.56   89.17
   0   6   0  311.82   85.56
   0   6   0  306.72   85.47
   0   6   0  297.04   85.71
  -1  -6   0  616.69  175.93
  -1  -6   0  617.80  175.77
  -1  -6   0  745.16  175.82
   1   6   0  571.99  175.72
   1   6   0  701.37  175.89
   1   6   0  730.59  175.85
   1   6   0  675.99  175.83
   1   6   0  535.64  178.44
   1   6   0  611.75  175.78
  -2  -6   0   24.98   13.72
  -2  -6   0   12.31    7.22
  -2  -6   0   14.02    4.02
  -2  -6   0    8.24   12.24
  -2  -6   0    0.66    7.68
  -2  -6   0    6.32    5.54
  -2  -6   0   16.17   12.29
  -2  -6   0   19.98    4.99
  -2  -6   0   12.36    4.87
  -2  -6   0   -3.98    5.66
  -2  -6   0    9.63    7.12
  -2  -6   0    4.22    4.10
  -2  -6   0    6.15    5.08
   2   6   0   14.13    5.85
   2   6   0   17.62   12.44
   2   6   0    7.06    4.57
   2   6   0   12.07    3.15
   2   6   0   -1.56    6.76
   2   6   0    4.19    4.54
   2   6   0  -17.57   14.24
   2   6   0    9.77    5.02
   2   6   0    4.17    6.46
  -3  -6   0   19.32    8.21
  -3  -6   0   -1.17    6.88
  -3  -6   0   35.56    8.71
  -3  -6   0    2.61    9.11
  -3  -6   0   23.01   12.18
  -3  -6   0   17.63    7.30
  -3  -6   0   21.89    7.56
  -3  -6   0   53.68   11.20
  -3  -6   0   21.87    8.04
  -3  -6   0   32.59   11.29
  -3  -6   0    3.59    9.08
  -3  -6   0   14.65   11.38
  -3  -6   0   16.50    8.03
   3   6   0   35.19    7.59
   3   6   0   32.25    8.70
   3   6   0   28.49    7.52
   3   6   0   31.72    7.23
   3   6   0   22.39    9.49
   3   6   0   30.47   10.13
  -4  -6   0   11.46    5.44
  -4  -6   0   13.99    6.88
  -4  -6   0    2.93   12.24
  -4  -6   0    6.37    9.01
  -4  -6   0    1.07    6.16
  -4  -6   0    9.28   12.39
  -4  -6   0   12.05    6.33
  -4  -6   0   -1.12    4.97
  -4  -6   0    2.27    5.95
   4   6   0  -11.90    9.07
   4   6   0   14.45    5.05
   4   6   0    1.29    6.96
   4   6   0    2.77    6.49
   4   6   0   -2.71   10.23
   4   6   0   17.41    5.16
  -5  -6   0  192.99   58.97
  -5  -6   0  232.49   57.37
  -5  -6   0  180.98   57.43
  -5  -6   0  190.08   57.32
  -5  -6   0  206.61   57.34
   5   6   0  204.42   58.25
   5   6   0  218.72   58.68
   5   6   0  272.68   57.88
   5   6   0  208.57   57.39
  -6  -6   0    2.46    7.66
  -6  -6   0    2.27   20.28
  -6  -6   0   14.44   10.28
  -6  -6   0   29.33    8.96
  -6  -6   0  -11.34   18.11
   6   6   0   11.78   17.00
   6   6   0   16.96   14.23
   6   6   0   14.97    4.69
   6   6   0    6.74    9.21
   6   6   0   10.81   11.03
   6   6   0   17.10    8.51
  -7  -6   0   17.33    8.49
  -7  -6   0    2.38    8.43
  -7  -6   0   -4.12   11.69
  -7  -6   0    5.57    9.07
  -7  -6   0  -56.08   25.84
  -7  -6   0   11.03   22.26
   7   6   0   11.03    5.83
   7   6   0   -3.39   16.71
   7   6   0    9.90   20.81
   7   6   0    8.71   10.40
  -8  -6   0   11.88   25.08
  -8  -6   0   35.30   32.29
   8   6   0  -22.20   21.18
   8   6   0    5.68    8.54
   8   6   0   44.79   25.13
   8   6   0   -2.26   12.93
  -9  -6   0   33.65   29.56
  -9  -6   0   89.47   39.37
  -9  -6   0   14.09   13.52
  -9  -6   0    6.83   28.20
   9   6   0    1.15   25.91
   9   6   0   21.00   12.10
   9   6   0  -33.66   30.61
 -10  -6   0    9.93   34.97
 -10  -6   0   50.45   47.41
 -10  -6   0    7.35   34.38
  10   6   0   11.18   15.08
  10   6   0   20.09   32.18
  12  -7   0   31.50   15.05
  12  -7   0   15.99   29.33
  12  -7   0   13.59   39.55
 -12   7   0    8.50   52.29
 -12   7   0  -15.56  135.92
 -12   7   0   54.08   30.16
  11  -7   0   -9.38   32.68
  11  -7   0   50.66   27.85
  11  -7   0   40.27   13.64
 -11   7   0   -3.54   44.85
 -11   7   0   27.82   25.67
 -11   7   0   72.36  111.73
  10  -7   0   57.36   28.80
  10  -7   0   55.85   23.56
  10  -7   0   37.85   12.95
 -10   7   0   11.63   22.90
 -10   7   0   -7.89   36.73
 -10   7   0    3.49   87.92
 -10   7   0   39.60   18.52
   9  -7   0   13.25   18.88
   9  -7   0   22.33   10.76
   9  -7   0   -5.32   22.10
   9  -7   0   41.13    9.60
  -9   7   0   37.52   29.46
  -9   7   0   30.12   15.07
  -9   7   0   20.59   19.26
  -9   7   0  -44.63   81.10
   8  -7   0  300.33   81.34
   8  -7   0  301.45   82.81
   8  -7   0  260.28   83.96
   8  -7   0  328.43   81.08
  -8   7   0  287.57  105.47
  -8   7   0  372.20   83.72
  -8   7   0  190.20   84.68
  -8   7   0  243.29   82.62
   7  -7   0   75.54   26.22
   7  -7   0   92.97   28.02
   7  -7   0   77.59   23.65
   7  -7   0   87.27   23.31
   7  -7   0  101.99   64.39
  -7   7   0   83.48   26.19
  -7   7   0  113.25   24.90
  -7   7   0   58.92   29.92
  -7   7   0  139.99   64.90
  -7   7   0   18.14   74.74
  -7   7   0   78.27   23.75
   6  -7   0    0.33    3.76
   6  -7   0  -12.35   45.17
   6  -7   0   30.39   63.42
   6  -7   0   98.61   84.45
   6  -7   0   -1.39    5.72
   6  -7   0    1.49   10.58
   6  -7   0    1.84   17.67
   6  -7   0   -4.20    9.18
   6  -7   0   -0.41    2.80
   6  -7   0   -2.06    3.81
  -6   7   0   -8.85   16.56
  -6   7   0   -2.99    5.62
  -6   7   0    0.27   11.46
  -6   7   0  -58.02  108.55
  -6   7   0   21.17   59.89
  -6   7   0    4.08    4.44
  -6   7   0   -5.69    8.24
  -6   7   0   -7.49   14.17
  -6   7   0   -4.64    8.21
  -6   7   0  -98.93   80.24
   5  -7   0  341.51  105.49
   5  -7   0  306.11   95.51
   5  -7   0  159.44  107.60
   5  -7   0  305.59   95.44
   5  -7   0  390.91   96.39
   5  -7   0  407.44   95.76
   5  -7   0  388.19   95.20
  -5   7   0  383.70   95.31
  -5   7   0  368.82   95.32
  -5   7   0  311.09   95.82
  -5   7   0  321.19   96.76
  -5   7   0  428.97  106.46
  -5   7   0  331.94   95.74
  -5   7   0  343.56   95.59
  -5   7   0  162.33  115.28
   4  -7   0  184.67   35.57
   4  -7   0  100.52   53.73
   4  -7   0  118.54   35.00
   4  -7   0  149.83   35.22
   4  -7   0  122.34   34.37
   4  -7   0  121.50   34.45
   4  -7   0  146.51   50.77
   4  -7   0   32.83   65.56
   4  -7   0   73.22   36.20
  -4   7   0  115.28   35.06
  -4   7   0  137.49   34.54
  -4   7   0  132.20   34.83
  -4   7   0  151.00   34.68
  -4   7   0  163.78   53.68
  -4   7   0   49.34   66.72
  -4   7   0  121.31   35.02
  -4   7   0  116.08   34.81
  -4   7   0  115.78   35.26
  -4   7   0  130.97   35.78
  -4   7   0  137.48   35.46
  -4   7   0  -24.18   68.74
   3  -7   0   -1.64    2.57
   3  -7   0   21.13    9.72
   3  -7   0   -4.06   33.33
   3  -7   0    1.50   44.08
   3  -7   0    6.47    9.12
   3  -7   0    8.91    4.72
   3  -7   0    4.74    2.56
   3  -7   0    0.61    4.20
   3  -7   0    6.37   34.05
   3  -7   0   10.65    6.84
   3  -7   0    2.25    4.64
   3  -7   0    1.43    3.32
  -3   7   0   32.54   53.55
  -3   7   0    4.05    2.96
  -3   7   0    2.09    5.80
  -3   7   0    3.01    3.76
  -3   7   0    4.28    4.00
  -3   7   0    1.54    4.56
  -3   7   0   -5.63    7.71
  -3   7   0  -32.38   36.61
  -3   7   0    4.73    3.62
  -3   7   0    3.95    7.59
  -3   7   0    3.93    6.43
   2  -7   0  336.53   78.23
   2  -7   0  290.60   78.25
   2  -7   0  311.86   78.21
   2  -7   0  299.61   78.63
   2  -7   0  252.80   78.20
   2  -7   0  327.50   78.94
   2  -7   0  195.47   82.95
   2  -7   0  432.95   85.03
   2  -7   0  249.48   78.41
  -2   7   0  278.21   78.87
  -2   7   0  270.75   78.59
  -2   7   0  265.06   78.42
  -2   7   0  325.61   78.37
  -2   7   0  295.76   78.21
  -2   7   0  418.76   87.23
  -2   7   0  190.08   87.51
  -2   7   0  295.09   78.26
  -2   7   0  238.62   78.61
   1  -7   0    0.37   25.75
   1  -7   0   25.93    7.32
   1  -7   0  -19.84   23.10
   1  -7   0   23.21    6.15
   1  -7   0   17.25    6.09
   1  -7   0   20.08   25.78
   1  -7   0   17.95    7.27
   1  -7   0    7.63    6.95
   1  -7   0   33.07    6.48
   1  -7   0   43.48    7.73
  -1   7   0  -26.24   52.78
  -1   7   0   14.76    7.10
  -1   7   0   12.56   33.06
  -1   7   0   -3.79   31.23
  -1   7   0   17.31    8.63
  -1   7   0    5.25    7.16
  -1   7   0   17.76    6.47
  -1   7   0   33.99    6.55
  -1   7   0    2.98    6.61
  -1   7   0   25.72    6.03
  -1   7   0   24.34    7.45
  -1   7   0   24.36    8.06
   0  -7   0  145.25   45.58
   0  -7   0  121.42   46.29
   0  -7   0  127.00   45.62
   0  -7   0  188.81   45.84
   0  -7   0  144.63   45.93
   0  -7   0  174.88   45.58
   0  -7   0  164.50   45.46
   0  -7   0  308.23   51.83
   0  -7   0  156.83   50.40
   0  -7   0  189.32   46.36
   0  -7   0  182.70   45.93
   0   7   0   87.00   54.50
   0   7   0  193.91   45.95
   0   7   0  155.33   45.75
   0   7   0  171.19   45.48
   0   7   0  193.75   46.29
   0   7   0  250.01   54.47
   0   7   0  220.44   45.88
   0   7   0  192.91   46.01
   0   7   0  166.46   45.77
  -1  -7   0    8.96    3.60
  -1  -7   0   -6.56   17.29
  -1  -7   0   10.03    5.00
  -1  -7   0    2.60    4.68
  -1  -7   0   -8.33   18.00
  -1  -7   0   -2.23    4.54
  -1  -7   0    4.03    8.44
  -1  -7   0    2.93    3.77
  -1  -7   0    1.99    5.58
  -1  -7   0   14.36   17.59
   1   7   0   15.57    4.47
   1   7   0   23.71   26.98
   1   7   0   -0.16    4.63
   1   7   0   -2.57    4.09
   1   7   0    5.60    4.36
   1   7   0    6.13    2.25
   1   7   0    1.73    5.52
   1   7   0    1.77   25.29
   1   7   0   -2.17    5.22
  -2  -7   0   86.68   23.21
  -2  -7   0   70.61   22.77
  -2  -7   0   72.04   44.69
  -2  -7   0   72.90   22.41
  -2  -7   0   77.02   22.58
  -2  -7   0  112.11   26.77
  -2  -7   0  113.79   23.97
  -2  -7   0   76.92   22.95
  -2  -7   0  111.03   23.59
  -2  -7   0   75.46   27.22
   2   7   0  105.46   22.91
   2   7   0   36.25   28.66
   2   7   0   87.19   23.25
   2   7   0   90.38   23.08
   2   7   0   76.31   22.32
   2   7   0   62.24   21.98
   2   7   0   92.16   27.89
   2   7   0  108.24   22.62
   2   7   0   79.48   23.08
   2   7   0   87.44   22.74
  -3  -7   0    0.59    6.31
  -3  -7   0   -4.86    5.17
  -3  -7   0   -5.35   10.04
  -3  -7   0   -3.38   11.36
  -3  -7   0    8.25   19.43
  -3  -7   0   -1.72    7.32
  -3  -7   0    2.65    4.61
  -3  -7   0   12.42    7.80
  -3  -7   0   -7.17    6.22
  -3  -7   0   -2.78    4.26
  -3  -7   0    0.56    6.22
   3   7   0    2.50    4.89
   3   7   0   -0.20    8.85
   3   7   0    0.48    6.95
   3   7   0    6.02    5.63
   3   7   0    9.49    8.18
   3   7   0    2.74    4.90
  -4  -7   0   98.23   36.02
  -4  -7   0  101.51   34.50
  -4  -7   0  128.85   34.56
  -4  -7   0  151.92   37.07
  -4  -7   0   85.11   36.51
  -4  -7   0   54.56   35.50
   4   7   0  170.24   34.95
   4   7   0  157.48   35.55
   4   7   0  148.15   34.60
   4   7   0  110.45   35.88
  -5  -7   0  543.96  153.34
  -5  -7   0  466.44  153.25
  -5  -7   0  568.11  153.35
  -5  -7   0  394.82  154.83
   5   7   0  662.72  153.38
   5   7   0  687.70  153.47
   5   7   0  585.76  154.38
  -6  -7   0  951.65  237.30
  -6  -7   0  931.40  237.40
  -6  -7   0  745.90  238.59
  -6  -7   0  809.26  237.26
   6   7   0  802.12  238.60
   6   7   0  961.68  237.60
   6   7   0  912.25  237.42
   6   7   0  840.03  238.17
  -7  -7   0  330.25   70.06
  -7  -7   0  215.10   72.97
  -7  -7   0  195.15   70.10
  -7  -7   0  279.98   69.76
   7   7   0  227.65   71.28
   7   7   0  124.70   72.10
   7   7   0  328.34   70.15
   7   7   0  247.38   68.57
  -8  -7   0   17.28   27.38
  -8  -7   0   67.19   16.97
  -8  -7   0   29.97   39.93
   8   7   0   42.90   46.51
   8   7   0   43.44   26.46
   8   7   0   24.08   18.76
  -9  -7   0   -2.17   34.01
  -9  -7   0  106.25   44.49
  -9  -7   0   56.48   18.64
  -9  -7   0   23.70   31.11
   9   7   0   -1.46   33.25
   9   7   0    3.51   12.21
   9   7   0   27.55   28.90
 -10  -7   0   40.29   53.96
 -10  -7   0   22.16   40.13
 -10  -7   0  -22.26   38.21
  10   7   0   22.38   35.39
  10   7   0   12.90   15.12
  12  -8   0   16.78   13.48
  12  -8   0   32.03   42.01
 -12   8   0   29.24  146.56
 -12   8   0    2.44   29.52
 -12   8   0   31.26   55.03
  11  -8   0   13.86   11.19
  11  -8   0   -0.96   35.94
 -11   8   0   -0.10   42.02
 -11   8   0   61.97  116.53
 -11   8   0   13.98   24.24
  10  -8   0   -0.62    8.43
  10  -8   0   25.11   28.10
  10  -8   0  -10.25   21.17
 -10   8   0   -4.22   15.77
 -10   8   0   -6.82   21.00
 -10   8   0  -36.50   36.26
 -10   8   0  -13.46  100.10
   9  -8   0  151.71   34.00
   9  -8   0   89.82   25.37
   9  -8   0   89.91   24.83
   9  -8   0  113.33   31.60
  -9   8   0   60.31   30.15
  -9   8   0   84.75   85.75
  -9   8   0   42.96   39.29
  -9   8   0   78.52   28.04
   8  -8   0  -11.81   17.10
   8  -8   0    0.04    6.26
   8  -8   0   18.65   18.56
   8  -8   0   17.78    4.84
  -8   8   0   -6.23   15.11
  -8   8   0   -9.05   24.42
  -8   8   0  -13.00   12.28
  -8   8   0   61.05   73.17
   7  -8   0   29.51    8.03
   7  -8   0   32.46    8.78
   7  -8   0    8.46   15.73
   7  -8   0  -40.43   56.27
  -7   8   0  -26.60   21.13
  -7   8   0   20.46   21.61
  -7   8   0   33.49   15.34
  -7   8   0   16.82   10.23
  -7   8   0  -33.36   63.12
   6  -8   0  793.91  192.47
   6  -8   0  652.82  192.90
   6  -8   0  790.42  191.87
   6  -8   0  568.90  206.04
   6  -8   0  611.44  192.17
   6  -8   0  831.90  191.95
   6  -8   0  603.79  198.72
  -6   8   0  660.59  192.45
  -6   8   0  663.31  202.76
  -6   8   0  789.53  193.86
  -6   8   0  544.09  192.99
  -6   8   0  641.65  192.50
  -6   8   0  721.48  192.24
  -6   8   0  494.14  219.12
  -6   8   0  716.42  192.09
   5  -8   0   99.22   27.28
   5  -8   0  116.85   27.53
   5  -8   0   27.91   29.77
   5  -8   0  140.79   28.25
   5  -8   0   12.31   59.81
   5  -8   0   -1.63   76.27
   5  -8   0  100.45   26.46
   5  -8   0   58.47   85.31
   5  -8   0   76.30   26.65
   5  -8   0  119.32   26.77
  -5   8   0   99.03   27.71
  -5   8   0  104.74   28.35
  -5   8   0   -1.55   73.19
  -5   8   0   87.18   26.89
  -5   8   0   32.49   78.76
  -5   8   0   78.04   28.59
  -5   8   0  111.43   26.83
  -5   8   0  139.33   27.04
  -5   8   0  101.46   38.80
  -5   8   0   69.96   26.31
  -5   8   0  142.59   60.19
  -5   8   0  106.02   29.48
   4  -8   0   48.23   63.27
   4  -8   0   65.91   30.35
   4  -8   0  120.43   29.31
   4  -8   0   96.15   28.17
   4  -8   0  111.07   28.54
   4  -8   0  119.68   50.14
   4  -8   0   42.88   49.29
   4  -8   0  125.16   29.37
   4  -8   0   86.03   28.41
   4  -8   0  107.09   28.10
  -4   8   0    3.28   76.16
  -4   8   0  137.83   28.98
  -4   8   0   75.44   29.14
  -4   8   0  101.43   29.23
  -4   8   0  116.90   28.31
  -4   8   0  107.61   28.56
  -4   8   0   69.94   29.75
  -4   8   0   96.50   70.39
  -4   8   0  126.63   58.19
  -4   8   0  112.61   29.14
  -4   8   0   99.59   28.57
   3  -8   0  221.70   71.70
   3  -8   0  278.83   71.34
   3  -8   0  260.46   71.35
   3  -8   0  272.48   72.30
   3  -8   0  453.25   82.97
  -3   8   0  276.06   71.59
  -3   8   0  262.60   71.59
  -3   8   0  297.31   72.14
  -3   8   0   93.69   98.94
  -3   8   0  265.42   72.10
  -3   8   0  128.92   88.42
  -3   8   0  361.42   85.80
  -3   8   0  278.79   72.63
  -3   8   0  250.74   71.39
  -3   8   0  275.66   71.71
   2  -8   0  241.76   48.29
   2  -8   0  116.07   32.52
   2  -8   0   55.66   33.37
   2  -8   0  128.99   32.51
   2  -8   0  105.27   33.98
   2  -8   0  124.16   32.89
   2  -8   0  122.83   32.46
   2  -8   0   63.13   43.59
   2  -8   0  113.66   32.79
   2  -8   0   82.06   32.69
  -2   8   0  152.16   69.22
  -2   8   0   -8.92   55.20
  -2   8   0  150.19   32.48
  -2   8   0   91.48   33.00
  -2   8   0  151.78   32.76
  -2   8   0  179.80   33.63
  -2   8   0  100.43   33.24
  -2   8   0  107.81   33.04
   1  -8   0   28.54   13.70
   1  -8   0   75.90   30.96
   1  -8   0   53.53   13.46
   1  -8   0  -24.63   35.67
   1  -8   0   51.52   13.04
   1  -8   0  106.23   31.69
   1  -8   0   31.08   13.59
   1  -8   0   46.23   15.35
   1  -8   0   60.95   15.99
  -1   8   0   58.65   12.95
  -1   8   0   74.42   14.49
  -1   8   0   28.39   13.28
  -1   8   0   53.56   13.67
  -1   8   0   28.43   13.63
  -1   8   0   65.06   15.25
  -1   8   0  -25.66   68.84
  -1   8   0  112.17   39.70
   0  -8   0   96.84   20.39
   0  -8   0   91.00   20.42
   0  -8   0  124.97   31.72
   0  -8   0  109.80   32.21
   0  -8   0   73.38   19.89
   0  -8   0   58.88   19.79
   0  -8   0   76.94   19.84
   0  -8   0   90.15   21.76
   0  -8   0   66.47   19.97
   0  -8   0   54.52   19.95
   0   8   0   80.31   20.26
   0   8   0  127.77   40.35
   0   8   0   66.06   21.02
   0   8   0   73.32   20.45
   0   8   0   56.71   20.26
   0   8   0   90.81   19.87
   0   8   0   66.78   20.74
   0   8   0   69.20   20.42
  -1  -8   0   74.13   36.64
  -1  -8   0  154.71   36.22
  -1  -8   0  125.64   29.91
  -1  -8   0   89.25   29.44
  -1  -8   0   80.84   30.71
  -1  -8   0  127.02   29.65
   1   8   0   67.79   29.49
   1   8   0   80.76   43.78
   1   8   0  110.54   29.78
   1   8   0  127.73   29.52
   1   8   0   92.98   29.60
   1   8   0  103.25   29.33
   1   8   0   89.97   29.95
   1   8   0  124.07   28.96
  -2  -8   0    3.89    7.42
  -2  -8   0   15.50   20.17
  -2  -8   0    9.05    6.07
  -2  -8   0   27.34   47.80
  -2  -8   0   19.53   10.80
  -2  -8   0   13.62    5.70
  -2  -8   0    3.69    6.71
  -2  -8   0    8.08   23.97
  -2  -8   0    6.87   12.91
  -2  -8   0   20.61   18.38
  -2  -8   0    9.52    7.01
   2   8   0    8.20    6.48
   2   8   0   25.70    8.03
   2   8   0   15.57    8.88
   2   8   0   10.59   27.39
   2   8   0   14.32    5.33
   2   8   0   11.35    3.94
   2   8   0   10.46    7.18
  -3  -8   0   12.73    9.80
  -3  -8   0    3.85    7.20
  -3  -8   0   22.87   11.30
  -3  -8   0    6.57    9.67
  -3  -8   0   22.30    9.19
  -3  -8   0   18.14   12.98
  -3  -8   0   26.24   15.76
  -3  -8   0    3.74   17.69
  -3  -8   0   11.82    9.60
  -3  -8   0    6.87    9.15
   3   8   0   35.33   11.60
   3   8   0   22.54    5.73
   3   8   0   21.80    6.36
   3   8   0   21.24    8.89
   3   8   0   13.76    9.81
   3   8   0   19.17    7.95
   3   8   0   19.86   11.96
   3   8   0   37.76    8.31
  -4  -8   0   51.51   13.18
  -4  -8   0    5.50   11.36
  -4  -8   0   32.78   11.72
  -4  -8   0    2.46   14.04
  -4  -8   0   38.43   13.38
   4   8   0   83.86   13.76
   4   8   0   66.81   12.43
   4   8   0   56.13   16.08
  -5  -8   0   -1.90   15.34
  -5  -8   0   11.62   10.79
  -5  -8   0   36.51   13.17
  -5  -8   0   41.05   20.88
  -5  -8   0    8.04   11.23
  -5  -8   0   29.44   12.21
  -5  -8   0   34.40   11.76
  -5  -8   0  -21.86   22.88
   5   8   0   51.53   11.15
   5   8   0   50.87   11.55
   5   8   0   23.05   17.33
   5   8   0   50.91   19.10
   5   8   0   29.61   13.42
  -6  -8   0   46.82   15.11
  -6  -8   0  -19.16   29.27
  -6  -8   0   57.15   26.82
  -6  -8   0   14.13   20.83
  -6  -8   0   51.35   16.08
  -6  -8   0    6.17   14.54
   6   8   0  103.86   25.14
   6   8   0   88.61   16.78
   6   8   0   82.23   17.56
   6   8   0   58.04   22.97
  -7  -8   0   22.49   14.94
  -7  -8   0   50.86   16.27
  -7  -8   0   -2.59   33.54
  -7  -8   0   44.39   29.86
  -7  -8   0   48.58   15.59
  -7  -8   0   18.05   23.46
   7   8   0   18.94   26.59
   7   8   0    6.99   23.50
  -8  -8   0   -0.10   13.59
  -8  -8   0   11.61   37.89
  -8  -8   0  -39.33   31.01
  -8  -8   0   18.25   27.30
   8   8   0  -20.09   32.21
   8   8   0   27.74   30.74
   8   8   0    1.48    8.54
  -9  -8   0   33.96   46.66
  -9  -8   0  -28.84   38.59
  -9  -8   0    4.27   33.98
   9   8   0   31.29   36.32
   9   8   0    6.97   11.82
   9   8   0  -15.57   32.14
  12  -9   0  -37.55   46.37
  12  -9   0  -13.37   13.61
 -12   9   0   -3.98   33.28
  11  -9   0   10.04   10.95
  11  -9   0  -16.77   38.58
 -11   9   0    6.31   25.90
  10  -9   0  -17.02   31.09
  10  -9   0   -3.96    8.75
 -10   9   0   14.69   21.55
 -10   9   0   82.29  142.01
 -10   9   0  -26.55   36.76
 -10   9   0   23.82   17.69
   9  -9   0  -22.12   25.95
   9  -9   0    4.69    5.39
   9  -9   0    4.00    7.63
  -9   9   0   67.97   92.01
  -9   9   0    5.03   19.19
  -9   9   0   13.84   32.40
   8  -9   0   27.92    9.17
   8  -9   0   22.59    7.76
   8  -9   0    7.63   20.33
  -8   9   0   20.20   14.50
  -8   9   0   40.26   27.04
  -8   9   0   21.06   18.53
  -8   9   0  -20.09   85.17
   7  -9   0  290.98  103.57
   7  -9   0  249.12   68.47
   7  -9   0  261.06   66.71
   7  -9   0  300.57   69.09
   7  -9   0  236.07   66.44
  -7   9   0  203.79   69.41
  -7   9   0  261.87   68.55
  -7   9   0  212.36   68.08
  -7   9   0  238.80   67.48
  -7   9   0  246.07   99.08
   6  -9   0  304.25   71.52
   6  -9   0  139.59   91.06
   6  -9   0  301.81   73.17
   6  -9   0  270.68   73.12
   6  -9   0  458.23  123.38
   6  -9   0  235.71   71.63
  -6   9   0  226.66   73.40
  -6   9   0  216.46   72.40
  -6   9   0  264.42   73.52
  -6   9   0  317.44   71.84
  -6   9   0  305.23   96.44
  -6   9   0  201.19   72.15
  -6   9   0  212.52  113.03
   5  -9   0  392.05   92.44
   5  -9   0  356.49   92.51
   5  -9   0  296.16   93.10
   5  -9   0  382.88   93.31
   5  -9   0  471.87  107.33
   5  -9   0  298.43  138.32
   5  -9   0  396.45   94.08
  -5   9   0  350.37   92.57
  -5   9   0  279.12   93.50
  -5   9   0  467.44  113.64
  -5   9   0  334.70   92.87
  -5   9   0  293.93   93.52
  -5   9   0  275.02   93.48
  -5   9   0  159.86  123.61
   4  -9   0   24.33   47.89
   4  -9   0    3.41    9.72
   4  -9   0   30.73   10.92
   4  -9   0   12.00   15.04
   4  -9   0   20.78    8.55
   4  -9   0    7.74   12.39
   4  -9   0   33.58    8.74
  -4   9   0   32.82   13.33
  -4   9   0  114.20  121.39
  -4   9   0   32.44   15.06
  -4   9   0   48.75    9.87
  -4   9   0    6.52   56.47
  -4   9   0   43.86    8.99
  -4   9   0   24.52   11.12
  -4   9   0   29.59   11.72
  -4   9   0   33.94   10.16
   3  -9   0   78.60   42.59
   3  -9   0  169.21   47.81
   3  -9   0   12.99   12.07
   3  -9   0   27.87   42.92
   3  -9   0    6.09    7.85
   3  -9   0   10.78    6.49
   3  -9   0   14.83    6.09
   3  -9   0   21.66    9.53
   3  -9   0   30.37   10.08
  -3   9   0  -57.47   52.74
  -3   9   0   15.90    8.22
  -3   9   0   30.95   11.84
  -3   9   0   19.48    7.26
  -3   9   0  116.58  109.21
  -3   9   0   15.89    7.57
  -3   9   0   23.63    7.58
  -3   9   0   27.77   10.18
  -3   9   0    7.72   11.36
  -3   9   0   26.99    6.46
   2  -9   0  324.78   82.45
   2  -9   0  308.74   91.00
   2  -9   0  382.58   91.40
   2  -9   0  223.54   83.76
   2  -9   0  270.58   82.44
   2  -9   0  274.06   83.00
   2  -9   0  330.17   82.45
  -2   9   0  281.21   82.48
  -2   9   0  323.38   83.50
  -2   9   0  284.30   83.52
  -2   9   0  295.63   82.83
  -2   9   0  269.37   83.15
  -2   9   0  144.55  107.39
  -2   9   0  362.50   82.77
  -2   9   0  358.86   82.46
   1  -9   0    6.59    3.90
   1  -9   0   31.55   30.11
   1  -9   0   15.39   32.82
   1  -9   0    1.09    5.76
   1  -9   0    9.07    7.99
   1  -9   0    6.45    3.70
   1  -9   0   -6.53    5.23
  -1   9   0    4.84    5.01
  -1   9   0   -9.51    8.97
  -1   9   0   10.53    6.11
  -1   9   0   -1.11    8.01
  -1   9   0    4.99    3.42
  -1   9   0    2.55    5.10
  -1   9   0    4.78    7.58
  -1   9   0    1.65   45.22
   0  -9   0  344.07   97.69
   0  -9   0  283.76   92.98
   0  -9   0  353.30   92.99
   0  -9   0  378.90   93.28
   0  -9   0  444.59   98.06
   0  -9   0  371.93   93.30
   0   9   0  320.82   93.42
   0   9   0  381.29   93.30
   0   9   0  381.83   92.90
   0   9   0  264.57   93.53
   0   9   0  347.60   93.25
   0   9   0  263.18   93.45
   0   9   0  392.49   93.32
  -1  -9   0   46.71   14.46
  -1  -9   0   52.32   17.09
  -1  -9   0   51.20   15.45
  -1  -9   0   28.27   14.59
  -1  -9   0   77.53   30.26
  -1  -9   0   18.36   15.33
  -1  -9   0  153.65   27.79
  -1  -9   0   61.92   15.77
   1   9   0  -21.32   51.53
   1   9   0   18.67   15.23
   1   9   0   48.19   16.00
   1   9   0   69.03   15.12
   1   9   0   73.11   16.69
   1   9   0   46.76   15.15
   1   9   0   52.30   15.20
   1   9   0   40.66   42.03
   1   9   0   69.37   14.02
   1   9   0   61.86   18.73
  -2  -9   0  191.34   55.77
  -2  -9   0  194.07   55.82
  -2  -9   0  294.33   59.51
  -2  -9   0  184.83   59.85
   2   9   0  213.23   55.85
   2   9   0  194.81   54.82
   2   9   0  214.76   62.27
   2   9   0  260.33   55.76
   2   9   0  178.15   55.92
   2   9   0  193.67   55.32
   2   9   0  205.05   55.66
  -3  -9   0    7.07    8.74
  -3  -9   0    7.79    6.10
  -3  -9   0    6.84   31.74
  -3  -9   0   -2.38    9.34
  -3  -9   0    4.22   12.54
  -3  -9   0   -1.42    5.76
  -3  -9   0   -9.38   19.83
  -3  -9   0   -8.04    9.33
   3   9   0    3.69    9.56
   3   9   0   17.47    7.93
   3   9   0    1.87    7.18
   3   9   0    3.02    5.63
   3   9   0   -0.34    3.03
   3   9   0   -1.12   12.47
  -4  -9   0    3.05    7.08
  -4  -9   0   -0.50   14.02
  -4  -9   0   -0.59    9.44
  -4  -9   0    6.29    7.02
  -4  -9   0    2.05   12.11
   4   9   0  -11.29   15.63
   4   9   0   -3.22    4.46
   4   9   0    7.54    3.04
   4   9   0   -8.54   15.87
   4   9   0    2.50    8.41
   4   9   0    0.00   14.04
   4   9   0   -1.69    9.84
  -5  -9   0   16.24   12.53
  -5  -9   0   -1.05   23.41
  -5  -9   0    7.61    8.60
  -5  -9   0   -8.89    9.25
  -5  -9   0   11.50   15.39
  -5  -9   0   22.62   23.95
  -5  -9   0   17.47   11.57
  -5  -9   0    2.11   11.98
   5   9   0   31.03   11.00
   5   9   0   41.04   10.32
   5   9   0   44.23   20.48
   5   9   0    5.04   18.01
   5   9   0    3.91   11.90
  -6  -9   0  168.99   41.93
  -6  -9   0   40.37   47.92
  -6  -9   0  173.18   41.53
  -6  -9   0   24.31   49.98
  -6  -9   0  107.65   41.56
   6   9   0  120.27   42.15
   6   9   0  172.41   46.53
   6   9   0  188.30   41.33
   6   9   0  151.70   45.00
  -7  -9   0  288.32   63.68
  -7  -9   0  198.84   62.23
  -7  -9   0  119.13   71.34
  -7  -9   0  269.39   62.69
   7   9   0  105.40   66.96
   7   9   0  223.64   66.17
  -8  -9   0   88.90   48.35
  -8  -9   0   26.57   21.83
  -8  -9   0  130.08   40.41
   8   9   0   78.08   36.69
  -9  -9   0   49.12   57.80
  -9  -9   0   59.13   47.85
   9   9   0  102.74   45.14
  11 -10   0   21.35   13.67
 -11  10   0   70.30   30.01
  10 -10   0  160.03   41.17
 -10  10   0  131.06   44.60
 -10  10   0  112.64   47.38
   9 -10   0  118.99   51.70
   9 -10   0   89.57   22.50
   9 -10   0   73.35   23.34
  -9  10   0   38.77   30.48
  -9  10   0   66.23   27.88
   8 -10   0   36.77    9.28
   8 -10   0   11.67   10.26
   8 -10   0   48.20   25.04
  -8  10   0   40.84   20.49
  -8  10   0   16.99   22.05
   7 -10   0   40.58   10.74
   7 -10   0   33.24   11.41
   7 -10   0   91.07   99.52
   7 -10   0   13.40   20.09
  -7  10   0   29.99   17.45
  -7  10   0   41.66   16.96
  -7  10   0   28.03   19.20
   6 -10   0   65.27   17.08
   6 -10   0   12.49   63.53
   6 -10   0   90.91   99.62
   6 -10   0   28.49   12.88
   6 -10   0   47.62   12.29
   6 -10   0   49.24   11.89
  -6  10   0   31.82   19.83
  -6  10   0  -27.00  115.18
  -6  10   0   20.25   16.53
  -6  10   0   45.01   12.81
  -6  10   0   12.32   18.21
  -6  10   0   19.27   13.91
   5 -10   0   99.34   93.59
   5 -10   0   -3.87    7.18
   5 -10   0    7.58   10.36
   5 -10   0   25.11   98.59
   5 -10   0    7.45    5.00
   5 -10   0   15.29    4.22
  -5  10   0    3.28   11.36
  -5  10   0  -14.67   11.35
  -5  10   0  -71.62   88.41
  -5  10   0    1.26    5.50
  -5  10   0    2.48   12.89
  -5  10   0   12.82    8.12
  -5  10   0    4.17    7.29
   4 -10   0  130.22   32.23
   4 -10   0   76.99  139.90
   4 -10   0  126.52   32.20
   4 -10   0  393.80   63.31
   4 -10   0  119.52   32.86
  -4  10   0  111.79   32.42
  -4  10   0   88.39   32.87
  -4  10   0  -18.10  114.87
  -4  10   0  123.49   33.72
  -4  10   0  125.28   34.24
  -4  10   0  111.02   32.52
  -4  10   0   96.30   35.13
   3 -10   0  -21.38   48.26
  -3  10   0   81.23   90.33
  -3  10   0   18.82   11.52
  -3  10   0   16.03   12.28
   2 -10   0   19.95    8.99
   2 -10   0   21.49    6.39
   2 -10   0   18.99    6.65
   2 -10   0  -26.03   41.89
   2 -10   0   56.87   43.67
  -2  10   0   26.15    8.82
  -2  10   0    9.15    9.97
  -2  10   0  -16.36   91.90
  -2  10   0   24.99   11.92
  -2  10   0   14.61    7.19
  -2  10   0   31.40    8.38
  -2  10   0    6.59    6.18
   1 -10   0   83.98   31.86
   1 -10   0   22.01   46.98
   1 -10   0  126.72   32.04
   1 -10   0  295.17   50.97
  -1  10   0  160.79   33.52
  -1  10   0   90.40   32.05
  -1  10   0  181.28   33.13
  -1  10   0  175.11   33.25
  -1  10   0  128.59   33.07
  -1  10   0   22.00   85.74
  -1  10   0  118.84   31.88
   0 -10   0   17.12   31.78
   0 -10   0   -1.60   31.92
   0 -10   0    5.63    5.43
   0 -10   0   -8.37    7.51
   0 -10   0    5.72    4.84
   0 -10   0   -8.19   37.47
   0  10   0    9.80   11.04
   0  10   0   11.65    6.93
   0  10   0    2.92    3.49
   0  10   0   -2.15    8.50
   0  10   0  -12.19    7.46
   0  10   0   -8.23    9.60
   0  10   0  -25.19   61.24
   0  10   0   12.00    7.39
  -1 -10   0  130.31   32.53
  -1 -10   0   42.43   15.81
  -1 -10   0   26.33   16.49
  -1 -10   0   42.02   15.48
  -1 -10   0  -20.00   38.87
  -1 -10   0   58.14   34.40
   1  10   0   70.40   16.81
   1  10   0   65.45   14.99
   1  10   0   86.03   16.72
   1  10   0   71.28   17.06
   1  10   0   50.82   17.44
   1  10   0   44.83   17.64
   1  10   0  216.80   73.22
   1  10   0   -0.06   18.87
  -2 -10   0    0.29    6.14
  -2 -10   0  -24.48   70.27
  -2 -10   0  -12.29    6.53
  -2 -10   0   18.71   25.49
  -2 -10   0   -7.86   31.10
  -2 -10   0   -4.18   36.57
  -2 -10   0    2.14    8.80
   2  10   0   22.85   11.49
   2  10   0   -4.45    8.68
   2  10   0   -2.00    3.64
   2  10   0  -11.69    9.83
   2  10   0    4.47    7.94
  -3 -10   0   -4.23   15.05
  -3 -10   0   41.92   32.33
  -3 -10   0  -19.76   24.56
  -3 -10   0    1.55    9.90
  -3 -10   0   -4.08    6.85
  -3 -10   0   -4.50   10.89
  -3 -10   0   -3.25    7.57
   3  10   0    8.58    8.79
   3  10   0   13.38   10.26
   3  10   0    2.90    9.23
   3  10   0    8.95   14.56
   3  10   0   -3.61    3.64
  -4 -10   0   18.78   12.76
  -4 -10   0   17.33    9.01
  -4 -10   0   -7.32   11.58
  -4 -10   0    8.55    7.83
   4  10   0    1.19   10.01
   4  10   0    2.94    3.91
   4  10   0   12.92   18.97
   4  10   0    8.59   11.61
   4  10   0    7.51   10.13
  -5 -10   0   65.33   33.33
  -5 -10   0   33.79   23.43
  -5 -10   0   98.92   23.32
  -5 -10   0   44.10   22.94
  -5 -10   0   43.14   33.90
  -5 -10   0   30.56   21.71
   5  10   0   83.54   19.81
   5  10   0   58.04   23.88
   5  10   0   90.38   22.62
   5  10   0   57.92   28.31
   5  10   0  106.55   22.74
  -6 -10   0  -10.01   39.18
  -6 -10   0   24.37   23.15
  -6 -10   0   20.29   35.41
  -6 -10   0   74.42   23.10
  -6 -10   0   84.33   22.55
  -6 -10   0   65.39   22.04
   6  10   0   99.32   22.03
   6  10   0   50.29   23.54
   6  10   0   22.56   32.21
  -7 -10   0   57.43   27.86
  -7 -10   0   45.86   47.81
  -7 -10   0   64.86   29.74
  -7 -10   0   66.00   27.18
  -7 -10   0  110.78   42.67
   7  10   0   47.38   27.55
   7  10   0  132.78   26.13
   7  10   0   35.30   40.08
  -8 -10   0   18.95   51.21
  -8 -10   0  -12.86   18.30
  -8 -10   0    2.92   42.09
   8  10   0  -45.68   38.01
  11 -11   0  -11.23   12.79
 -11  11   0    6.73   29.54
  10 -11   0   11.41   10.84
 -10  11   0   15.20   21.89
 -10  11   0   -3.95   26.65
   9 -11   0    2.05    6.70
   9 -11   0   -6.24    9.02
  -9  11   0  -25.69   18.55
  -9  11   0  116.49   22.93
   8 -11   0   -4.97    7.78
   8 -11   0    8.90    6.04
  -8  11   0   -8.22   23.79
  -8  11   0   -0.65   16.86
   7 -11   0    2.92    6.94
   7 -11   0   -1.63    5.13
  -7  11   0   21.78   16.99
  -7  11   0  -12.38   15.17
   6 -11   0   -2.80    7.63
   6 -11   0    5.44   67.85
   6 -11   0  154.31  112.05
   6 -11   0    4.15    6.21
   6 -11   0   -1.23    5.20
  -6  11   0   12.54   10.01
  -6  11   0    1.43  147.79
  -6  11   0   15.20   15.77
  -6  11   0   -0.80   22.50
  -6  11   0    2.89    6.88
   5 -11   0  216.44   72.89
   5 -11   0  187.32   42.76
   5 -11   0  -24.58  107.70
   5 -11   0  178.41   42.56
  -5  11   0   98.02   43.82
  -5  11   0  141.02   42.94
  -5  11   0    3.65  119.34
  -5  11   0  168.00   44.56
  -5  11   0  142.13   43.17
   4 -11   0  358.51  108.50
   4 -11   0  440.00  108.51
   4 -11   0  491.65  123.86
  -4  11   0  395.01  109.65
  -4  11   0  358.93  109.71
  -4  11   0  413.68  109.19
  -4  11   0  438.28  108.57
  -4  11   0  132.51  166.45
   3 -11   0  182.85   44.72
   3 -11   0   25.19   70.50
   3 -11   0  360.84   73.19
   3 -11   0  154.35   44.78
  -3  11   0   56.31  120.98
  -3  11   0  146.11   46.19
  -3  11   0  150.15   45.93
  -3  11   0  189.48   45.67
  -3  11   0  199.30   44.81
  -3  11   0  132.63   45.09
   2 -11   0  756.67  189.56
   2 -11   0  609.09  182.18
   2 -11   0  752.74  182.16
  -2  11   0  763.08  182.44
  -2  11   0  725.39  182.53
  -2  11   0  688.60  182.82
  -2  11   0  565.27  182.94
  -2  11   0  612.21  182.13
   1 -11   0    9.20   50.54
   1 -11   0  147.56   31.92
   1 -11   0  105.68   52.21
   1 -11   0  100.83   31.79
   1 -11   0   75.35   32.36
  -1  11   0   80.23   83.19
  -1  11   0   95.97   32.42
  -1  11   0  121.65   33.23
  -1  11   0  116.37   33.57
  -1  11   0  123.37   31.80
  -1  11   0  188.88   32.91
   0 -11   0  168.08   52.34
   0 -11   0  128.43   36.21
   0  11   0  103.18   37.44
   0  11   0  134.39   35.88
   0  11   0    7.46   82.24
   0  11   0  152.78   37.27
   0  11   0  139.69   36.63
  -1 -11   0   80.81   34.25
  -1 -11   0   72.89   34.64
  -1 -11   0  224.79   48.28
  -1 -11   0   24.27   55.19
   1  11   0   95.23   34.94
   1  11   0  169.19   35.17
   1  11   0  138.45   37.29
   1  11   0  147.37   34.07
   1  11   0  146.76   33.31
   1  11   0  137.19   93.16
  -2 -11   0    4.47    7.22
  -2 -11   0   10.84   29.83
  -2 -11   0   11.95    9.38
  -2 -11   0   -9.51   11.22
  -2 -11   0    4.23    6.85
  -2 -11   0  -12.37   47.16
   2  11   0   -7.14    9.31
   2  11   0   -3.02    4.31
   2  11   0    6.37    9.91
   2  11   0    8.88   11.49
  -3 -11   0   23.98   15.45
  -3 -11   0   66.95   20.62
  -3 -11   0   -5.31   50.39
  -3 -11   0    6.10   11.35
  -3 -11   0   15.61   12.12
  -3 -11   0    6.64   32.09
  -3 -11   0   20.26   13.30
   3  11   0   67.65   14.82
   3  11   0   56.11   14.71
   3  11   0   30.41   13.37
   3  11   0   35.94    9.33
  -4 -11   0   25.95   16.46
  -4 -11   0    4.22   13.95
  -4 -11   0   40.02   16.67
  -4 -11   0   -2.73   36.84
   4  11   0   10.76   14.47
   4  11   0   18.82   15.87
   4  11   0   28.00   15.51
   4  11   0   46.30    9.92
  -5 -11   0   99.36   40.77
  -5 -11   0  108.88   40.40
  -5 -11   0  176.51   48.66
  -5 -11   0  115.50   39.51
  -5 -11   0  110.09   40.29
   5  11   0  213.08   40.50
   5  11   0  128.57   40.54
   5  11   0  173.18   39.02
  -6 -11   0   33.98   17.96
  -6 -11   0   22.10   19.80
  -6 -11   0   30.40   17.80
  -6 -11   0   50.75   33.92
   6  11   0   -5.30   18.16
   6  11   0   17.99   16.26
  -7 -11   0    1.35   21.80
  -7 -11   0   20.62   20.22
  -7 -11   0   12.75   41.68
   7  11   0    6.55   20.87
   7  11   0   36.92   19.34
  10 -12   0   -2.76   11.63
 -10  12   0   40.16   24.21
 -10  12   0   42.49   29.24
   9 -12   0   -6.07    9.80
   9 -12   0    1.44    7.86
  -9  12   0   -4.70   21.31
  -9  12   0  -15.50   25.33
   8 -12   0    9.88    8.06
   8 -12   0   22.02    9.76
  -8  12   0   17.46   22.81
  -8  12   0   34.48   18.11
   7 -12   0   12.17   10.15
   7 -12   0   18.02    7.38
  -7  12   0   34.86   20.20
  -7  12   0    3.70   17.79
   6 -12   0   -0.44    9.51
   6 -12   0  -12.33   70.98
   6 -12   0    8.18    7.36
   6 -12   0 -119.71  126.14
   6 -12   0   16.89    6.53
  -6  12   0  -12.83   17.44
  -6  12   0   14.64   15.90
  -6  12   0    7.42   11.60
  -6  12   0  -20.53  166.13
  -6  12   0    9.92    8.78
   5 -12   0  145.60   68.62
   5 -12   0   11.01   16.48
   5 -12   0  -52.63  103.47
   5 -12   0   71.17   15.01
   5 -12   0   44.04   14.56
  -5  12   0   42.81   19.62
  -5  12   0   15.82   20.74
  -5  12   0   79.70   17.50
  -5  12   0   11.82  131.97
   4 -12   0   13.86   89.02
   4 -12   0   -2.00   64.64
   4 -12   0   13.38   11.73
   4 -12   0   32.45    9.70
   4 -12   0   31.92    9.65
  -4  12   0   22.51   16.03
  -4  12   0   32.98   16.81
  -4  12   0   33.76   12.42
  -4  12   0  -12.39  114.48
  -4  12   0   19.98    9.58
   3 -12   0   49.91   14.10
   3 -12   0   43.89   14.10
   3 -12   0   10.55   15.90
   3 -12   0  -14.95   58.89
   3 -12   0   94.91   63.29
  -3  12   0   35.96   16.24
  -3  12   0   77.00   16.29
  -3  12   0  -80.98  118.26
  -3  12   0   26.50   18.78
  -3  12   0   42.08   20.27
  -3  12   0   66.13   14.30
   2 -12   0  182.27   58.48
   2 -12   0   44.31   62.79
   2 -12   0   83.07   25.22
   2 -12   0   36.85   26.30
  -2  12   0  -28.51  112.00
  -2  12   0   70.33   27.57
  -2  12   0   85.11   28.18
  -2  12   0  135.58   25.83
  -2  12   0  128.69   26.54
   1 -12   0   11.34    8.05
   1 -12   0   24.37    7.54
   1 -12   0  -14.37  113.46
   1 -12   0   -0.97    9.56
   1 -12   0    1.34   46.06
  -1  12   0   -1.14   12.55
  -1  12   0   21.73   10.90
  -1  12   0  300.33  131.88
  -1  12   0   17.37   10.77
  -1  12   0   14.50   14.36
  -1  12   0   13.97    6.79
   0 -12   0   -7.90   10.21
   0 -12   0   -6.72   11.82
   0 -12   0   -0.30    6.76
   0 -12   0    6.67   59.53
   0 -12   0   29.08   40.94
   0 -12   0   -1.81    7.59
   0  12   0   14.72  161.65
   0  12   0  -11.94   10.58
   0  12   0   -6.03   13.71
   0  12   0  -14.06    9.86
   0  12   0    4.40   11.42
   0  12   0    4.91    5.13
  -1 -12   0    6.24   12.63
  -1 -12   0    9.88    7.99
  -1 -12   0  -29.08   37.69
  -1 -12   0    8.65    8.64
  -1 -12   0   10.74   55.25
  -1 -12   0    5.89   10.40
   1  12   0   19.39   13.77
   1  12   0    0.00    5.50
   1  12   0   21.90   10.70
   1  12   0  -74.50  103.75
   1  12   0   25.51   13.27
  -2 -12   0   12.78    9.13
  -2 -12   0  -31.71   61.67
  -2 -12   0  -19.15   12.26
  -2 -12   0  -25.72   13.57
  -2 -12   0    9.37    8.35
   2  12   0   17.06   12.90
   2  12   0   -0.79   10.19
   2  12   0   -0.08   12.68
   2  12   0    2.19    5.23
  -3 -12   0   17.87   15.68
  -3 -12   0    6.05   22.28
  -3 -12   0    0.14   14.71
  -3 -12   0   27.45   11.85
   3  12   0   11.11   13.04
   3  12   0   24.28   14.91
   3  12   0   20.94   15.65
   3  12   0   15.60    6.94
  -4 -12   0   17.87   18.36
  -4 -12   0   41.56   17.91
  -4 -12   0   34.26   15.05
   4  12   0   35.57   10.39
   4  12   0   22.11   17.73
   4  12   0   46.57   17.63
   4  12   0   17.55   16.48
  -5 -12   0  -14.75   17.71
  -5 -12   0   12.38   35.17
  -5 -12   0   -2.99   17.06
  -5 -12   0  -22.78   14.50
  -5 -12   0    4.08   17.51
   5  12   0   12.22   16.57
   5  12   0   -2.35   17.95
   5  12   0   -3.15    5.97
   5  12   0    7.55   16.08
  -6 -12   0   93.03   28.89
  -6 -12   0   74.59   29.93
  -6 -12   0   18.42   45.52
  -6 -12   0   72.35   28.68
   6  12   0   66.42   29.34
   6  12   0   89.70   27.91
  -7 -12   0   22.04   46.35
  -7 -12   0   14.77   34.06
  -7 -12   0    3.97   22.69
   7  12   0   18.27   22.03
   7  12   0   13.20   20.07
  10 -13   0   25.15   13.46
 -10  13   0    5.35   25.76
 -10  13   0  -32.01   29.85
   9 -13   0   13.37   11.54
   9 -13   0   15.97    9.01
  -9  13   0   -5.74   22.61
  -9  13   0    7.60   26.28
   8 -13   0    5.72   10.45
   8 -13   0   17.80    8.23
  -8  13   0   11.70   21.08
  -8  13   0   11.85   25.51
   7 -13   0   73.49   22.26
   7 -13   0  102.21   23.00
  -7  13   0   34.51   30.47
  -7  13   0   45.58   28.25
   6 -13   0   46.06   13.51
   6 -13   0   27.04   15.00
   6 -13   0   39.04   13.61
   6 -13   0   80.39   85.00
  -6  13   0   27.96   23.26
  -6  13   0   33.40   14.49
  -6  13   0   59.26   17.62
  -6  13   0   -3.07  185.91
  -6  13   0   35.72   20.45
   5 -13   0   99.02   75.26
   5 -13   0    5.25   11.88
   5 -13   0  -62.36  156.74
   5 -13   0   17.97    8.83
   5 -13   0   16.85    7.92
  -5  13   0   24.60   19.50
  -5  13   0   16.87   16.30
  -5  13   0    8.78   13.07
  -5  13   0 -106.90  175.78
  -5  13   0   12.19    9.28
   4 -13   0    4.56   71.58
   4 -13   0   34.69    9.46
   4 -13   0  -35.16  102.18
   4 -13   0   21.48    9.44
   4 -13   0   18.93   12.97
  -4  13   0    8.84   19.42
  -4  13   0   21.74    9.53
  -4  13   0   30.99   14.01
  -4  13   0  -10.26   16.47
   3 -13   0  248.72   55.54
   3 -13   0  103.94   97.41
   3 -13   0  199.79   55.46
   3 -13   0  161.42   85.09
  -3  13   0  121.11   57.12
  -3  13   0  157.60   56.53
  -3  13   0  236.43   55.46
  -3  13   0  140.80  180.25
  -3  13   0  208.25   56.05
   2 -13   0  218.30   50.52
   2 -13   0  116.17   88.11
   2 -13   0  191.45   50.32
   2 -13   0  172.91   77.23
  -2  13   0  120.86   50.99
  -2  13   0  240.54   51.47
  -2  13   0  105.82  121.39
  -2  13   0  219.53   50.46
  -2  13   0  141.27   51.91
  -2  13   0  140.74   51.78
   1 -13   0  101.64   25.36
   1 -13   0   20.51   26.96
   1 -13   0  104.03   25.32
   1 -13   0  -33.60   69.64
   1 -13   0  190.67   57.12
  -1  13   0  134.55  152.97
  -1  13   0  106.09   25.11
  -1  13   0  118.17   27.46
  -1  13   0   71.61   28.66
  -1  13   0   47.34   27.70
   0 -13   0  -15.62   76.39
   0 -13   0  145.18   36.45
   0 -13   0   94.40   37.90
   0 -13   0  131.33   36.63
   0 -13   0   68.47   37.70
   0 -13   0  237.21   59.45
   0  13   0  -32.19  207.70
   0  13   0  143.13   36.07
   0  13   0  162.99   38.94
   0  13   0  173.50   37.88
   0  13   0  125.74   39.03
  -1 -13   0   88.23   21.77
  -1 -13   0   47.87   21.79
  -1 -13   0  -27.68  128.14
  -1 -13   0   53.03   24.76
   1  13   0   87.24   21.13
   1  13   0   55.78   24.57
   1  13   0  107.14   25.11
   1  13   0   65.64   23.33
  -2 -13   0   27.30   17.16
  -2 -13   0   31.55   20.28
  -2 -13   0    4.60   18.44
   2  13   0   84.93   19.00
   2  13   0   44.29   20.18
   2  13   0   80.10   20.08
   2  13   0   53.71   14.48
  -3 -13   0   89.97   29.61
  -3 -13   0   56.05   22.09
  -3 -13   0    3.65   21.14
   3  13   0    5.87   21.59
   3  13   0   43.42   21.63
   3  13   0   66.51   15.78
   3  13   0   71.61   20.51
  -4 -13   0    9.11   19.44
  -4 -13   0   63.73   23.08
  -4 -13   0   22.25   15.66
   4  13   0   26.46   17.67
   4  13   0   -6.88   19.36
   4  13   0   31.75   10.00
   4  13   0   35.33   18.90
  -5 -13   0  119.77   45.58
  -5 -13   0    8.01   28.12
  -5 -13   0   61.95   27.49
  -5 -13   0   37.01   27.76
  -5 -13   0   33.88   25.41
   5  13   0   93.50   20.23
   5  13   0   72.87   27.27
   5  13   0   67.45   26.09
   5  13   0   66.38   27.34
  -6 -13   0  -13.15   23.83
  -6 -13   0  -25.96   29.82
  -6 -13   0   21.62   22.38
  -6 -13   0   -0.29   47.97
   6  13   0   -8.97   22.59
   9 -14   0  -10.28   11.72
   9 -14   0  -16.75    9.40
  -9  14   0   -4.74   31.43
  -9  14   0   15.30   25.94
   8 -14   0   -2.25    8.79
   8 -14   0    9.29   10.77
  -8  14   0   11.13   27.52
  -8  14   0   18.46   23.39
   7 -14   0    8.67    9.11
   7 -14   0   13.11   10.07
  -7  14   0  -30.46   24.25
  -7  14   0   18.15   20.79
   6 -14   0    8.90    8.04
   6 -14   0   10.55   13.26
   6 -14   0  -39.29   99.02
   6 -14   0   -2.12    8.92
  -6  14   0  -26.82   15.37
  -6  14   0   -1.71   19.92
  -6  14   0    3.81   10.73
  -6  14   0    9.02   22.40
   5 -14   0   45.47   14.36
   5 -14   0  107.21  133.66
   5 -14   0   43.82   13.80
   5 -14   0    9.17   83.97
   5 -14   0   20.63   17.38
  -5  14   0   53.98   14.71
  -5  14   0   27.16   19.02
  -5  14   0   26.84   21.43
  -5  14   0  161.72  299.58
   4 -14   0  100.43   24.19
   4 -14   0   32.80  185.74
   4 -14   0   21.74   26.09
   4 -14   0  104.23   80.34
   4 -14   0  123.03   23.89
  -4  14   0   55.69  228.17
  -4  14   0   40.40   26.87
  -4  14   0   45.42   29.68
  -4  14   0   77.42   24.04
   3 -14   0   38.45   10.77
   3 -14   0   19.85   10.04
   3 -14   0  -40.63   74.48
   3 -14   0   -1.09   15.00
  -3  14   0   10.94   14.57
  -3  14   0   23.77    9.34
  -3  14   0   31.96  162.29
  -3  14   0   13.56   17.82
  -3  14   0   -4.03   18.72
   2 -14   0  338.90   86.72
   2 -14   0  301.52   86.72
  -2  14   0  377.54   88.12
  -2  14   0  227.91   87.91
  -2  14   0  334.92   88.08
  -2  14   0  328.42   87.10
   1 -14   0   -2.72   16.61
   1 -14   0   40.10   11.60
   1 -14   0   18.67   11.86
   1 -14   0    9.35   16.38
   1 -14   0  104.16   59.31
  -1  14   0   27.13   10.23
  -1  14   0   10.43   18.93
  -1  14   0   42.63   15.58
  -1  14   0   47.49   17.87
   0 -14   0   -2.44    8.74
   0 -14   0   -6.60   52.39
   0 -14   0  -10.09   15.75
   0 -14   0   -6.71   10.90
   0 -14   0   -5.27   12.87
   0  14   0   -0.88    7.05
   0  14   0    1.39   17.92
   0  14   0   -9.79   16.41
   0  14   0   19.97   13.58
  -1 -14   0   12.55   16.92
  -1 -14   0   23.05   10.75
  -1 -14   0  -11.57   14.55
  -1 -14   0    2.87   47.71
   1  14   0   22.46   18.45
   1  14   0   28.93   17.23
   1  14   0   28.49   14.61
   1  14   0    7.63    8.11
  -2 -14   0   11.63   22.49
  -2 -14   0   48.95   19.01
  -2 -14   0   48.73   22.53
   2  14   0   43.04   22.25
   2  14   0   49.59   29.86
   2  14   0   62.42   15.78
   2  14   0   53.22   20.39
  -3 -14   0   26.31   18.65
  -3 -14   0   -3.14   14.38
  -3 -14   0   18.11   31.22
  -3 -14   0    4.49   17.91
   3  14   0   -8.81    7.92
   3  14   0  -38.36   19.21
   3  14   0   17.43   16.55
   3  14   0    6.86   18.86
  -4 -14   0   17.38   22.28
  -4 -14   0   19.95   17.78
  -4 -14   0    3.28   24.55
   4  14   0   50.59   20.81
   4  14   0   67.05   22.51
   4  14   0   23.81   11.20
   4  14   0    3.95   21.31
  -5 -14   0   18.65   23.51
  -5 -14   0   27.31   24.88
  -5 -14   0  -21.69   51.37
  -5 -14   0   12.98   25.87
   5  14   0    1.44   26.74
   5  14   0   27.43   23.70
   5  14   0   16.20   21.77
   5  14   0   44.86   12.10
   8 -15   0   76.77   19.23
   8 -15   0   43.75   20.31
  -8  15   0   61.60   34.95
  -8  15   0   32.78   29.97
   7 -15   0   41.22   19.12
   7 -15   0   72.84   18.25
  -7  15   0   30.59   28.71
  -7  15   0   66.28   33.17
   6 -15   0   45.16  108.54
   6 -15   0   13.28   12.01
   6 -15   0   32.31   11.09
   6 -15   0   19.09   18.18
  -6  15   0    8.23   26.61
  -6  15   0   12.74   19.71
  -6  15   0   16.31   15.50
  -6  15   0   19.62   22.12
   5 -15   0    5.82    9.42
   5 -15   0   21.08   16.15
   5 -15   0   -2.18   95.28
   5 -15   0  -14.60   10.02
  -5  15   0    9.47   17.75
  -5  15   0   -9.71   11.90
  -5  15   0    9.45   23.40
  -5  15   0  -16.48   21.05
   4 -15   0  -17.60   15.33
   4 -15   0   -2.79    9.81
   4 -15   0    9.63   11.20
   4 -15   0  -60.81   86.44
   4 -15   0   -0.34   16.67
  -4  15   0   -3.72    9.91
  -4  15   0   -3.88   19.75
  -4  15   0   15.43   21.52
  -4  15   0   29.81   17.45
   3 -15   0   14.22   11.05
   3 -15   0  -21.91   17.85
   3 -15   0  -24.92   77.66
   3 -15   0   24.16   16.40
   3 -15   0   25.23   11.51
  -3  15   0   35.43   19.50
  -3  15   0    9.42   16.57
  -3  15   0   16.84    9.93
  -3  15   0    8.16   21.22
   2 -15   0   29.06   70.52
   2 -15   0  -11.53   11.03
   2 -15   0   -8.57   17.36
   2 -15   0  -11.42   16.34
   2 -15   0   10.65   10.30
  -2  15   0    1.23   18.21
  -2  15   0    0.14   15.39
  -2  15   0   -5.87    8.43
   1 -15   0    6.19   19.21
   1 -15   0  132.57   65.62
   1 -15   0   11.06   16.31
   1 -15   0   15.20   11.06
  -1  15   0   13.51   19.94
  -1  15   0   39.46   10.18
  -1  15   0   -4.03   15.54
   0 -15   0   38.48   28.27
   0 -15   0   50.95   27.84
   0 -15   0  -20.72   63.52
   0 -15   0   84.16   24.79
   0  15   0   23.78   30.03
   0  15   0  113.88   28.74
   0  15   0   79.54   26.44
   0  15   0  105.70   23.35
  -1 -15   0   79.16   59.06
  -1 -15   0   62.88   25.11
  -1 -15   0   71.73   28.01
  -1 -15   0   64.66   29.14
   1  15   0   68.09   29.21
   1  15   0  117.74   23.42
   1  15   0   67.23   26.87
   1  15   0   33.02   29.14
  -2 -15   0   15.63   15.67
  -2 -15   0   -2.63   21.20
  -2 -15   0   21.39   19.09
  -2 -15   0   -8.94   35.80
   2  15   0   31.62   10.50
   2  15   0   38.69   20.33
   2  15   0   14.92   21.41
   2  15   0   -4.26   20.20
  -3 -15   0   70.91   36.71
  -3 -15   0   28.45   22.57
  -3 -15   0   -6.31   17.67
  -3 -15   0   31.55   22.77
   3  15   0    9.41   22.90
   3  15   0   25.57   19.31
   3  15   0   33.49   11.63
  -4 -15   0   -5.75   24.87
  -4 -15   0   -5.08   22.45
  -4 -15   0  -23.01   19.47
   4  15   0    4.90   20.98
   4  15   0   32.41   24.42
   4  15   0   35.35   11.03
   7 -16   0   -8.87   12.96
   7 -16   0   -8.76   11.60
  -7  16   0    1.66   30.62
   6 -16   0 -148.84  119.83
   6 -16   0   20.77   11.87
   6 -16   0   -9.36   12.20
   6 -16   0   12.84   20.89
  -6  16   0    7.30   24.79
  -6  16   0  -18.99   28.54
  -6  16   0    5.29   21.50
   5 -16   0   -5.70  111.58
   5 -16   0    5.81   12.91
   5 -16   0   51.39   19.07
   5 -16   0  -10.13   11.13
   5 -16   0   14.15   20.96
  -5  16   0   -0.38   27.03
  -5  16   0   -6.57   22.64
  -5  16   0   22.30   12.20
  -5  16   0   18.79   20.74
   4 -16   0  -29.16   96.34
   4 -16   0   13.33   20.35
   4 -16   0  -16.00   11.89
   4 -16   0   18.36   19.06
   4 -16   0   12.09   12.33
  -4  16   0   17.30   19.60
  -4  16   0   11.94   22.17
  -4  16   0   -0.29   24.50
  -4  16   0    6.31   11.23
   3 -16   0   34.02   89.22
   3 -16   0  -22.79   18.81
   3 -16   0   15.61   12.47
   3 -16   0    7.83   12.31
   3 -16   0   -6.80   20.20
  -3  16   0   11.20   22.94
  -3  16   0   26.51   18.95
  -3  16   0   10.92   10.62
  -3  16   0   -1.15   21.31
   2 -16   0   -0.31   19.45
   2 -16   0   -5.34   19.21
   2 -16   0  -24.58   80.60
   2 -16   0   -6.45   12.70
  -2  16   0   -1.40   19.80
  -2  16   0   -2.70   22.18
  -2  16   0   11.46   10.19
  -2  16   0   33.46   18.39
   1 -16   0   47.50   35.84
   1 -16   0   53.82   73.69
   1 -16   0   36.79   21.18
   1 -16   0   18.05   14.06
  -1  16   0   34.62   22.28
  -1  16   0   16.94   11.92
  -1  16   0   37.45   23.67
   0 -16   0   48.77   69.73
   0 -16   0   -2.82   25.70
   0 -16   0   56.85   21.94
   0 -16   0   81.75   27.40
   0  16   0   87.69   25.11
   0  16   0  112.21   30.73
   0  16   0   70.35   19.83
   0  16   0   40.05   28.22
  -1 -16   0   29.25   23.45
  -1 -16   0   21.47   15.97
  -1 -16   0   13.97   21.66
   1  16   0   40.56   12.50
   1  16   0   32.27   23.13
   1  16   0    2.62   24.52
   1  16   0   -4.84   20.40
  -2 -16   0  -30.92   43.06
  -2 -16   0   27.73   20.29
  -2 -16   0   60.63   26.02
  -2 -16   0   24.75   25.86
   2  16   0   65.44   15.87
   2  16   0    9.36   30.73
   2  16   0   16.39   26.15
   2  16   0   42.82   22.99
   5 -17   0  -53.79  119.38
   5 -17   0    4.04   15.21
   5 -17   0    0.51   24.94
   5 -17   0  -33.98   22.09
   5 -17   0   14.50   13.48
  -5  17   0    0.83   27.16
  -5  17   0  -14.36   22.93
  -5  17   0   21.67   26.34
  -5  17   0   13.67   13.89
   4 -17   0   39.37   17.98
   4 -17   0   58.32  105.16
   4 -17   0   41.11   26.31
   4 -17   0   16.98   24.46
  -4  17   0   39.04   29.11
  -4  17   0   49.33   25.21
  -4  17   0   42.08   27.33
  -4  17   0   52.67   17.00
   3 -17   0   71.38   20.39
   3 -17   0   54.41   99.86
   3 -17   0   38.78   26.20
   3 -17   0   46.79   27.02
  -3  17   0   76.66   26.26
  -3  17   0   41.25   18.43
  -3  17   0   46.87   28.58
  -3  17   0   38.85   30.11
   2 -17   0   41.35   84.28
   2 -17   0    7.52   23.89
   2 -17   0   22.48   24.31
   2 -17   0   35.96   16.01
  -2  17   0   23.93   24.02
  -2  17   0   44.28   22.32
  -2  17   0   23.93   14.18
  -2  17   0    5.83   27.02
   1 -17   0   32.92   80.67
   1 -17   0    3.36   24.10
   1 -17   0  -29.13   23.90
   1 -17   0   -2.65   14.11
  -1  17   0   19.80   20.40
  -1  17   0   21.59   26.93
  -1  17   0   26.42   12.52
  -1  17   0   43.09   25.72
   0 -17   0   19.62   76.43
   0 -17   0   11.98   24.32
   0 -17   0  -13.41   15.53
   0  17   0    7.95   36.46
   0  17   0   -8.92   12.67
   0  17   0  -20.01   20.26
   0  17   0  -27.96   24.34
   0  17  -1   -0.33   12.15
   0  17  -1  -28.61   23.47
   0  17  -1   12.32   19.40
   0  17  -1   33.15   26.00
   0 -17   1   -7.67   21.76
   0 -17   1   -4.16   23.82
   0 -17   1  -22.10   15.58
  -1  17  -1   -5.51   23.56
  -1  17  -1   23.33   27.13
  -1  17  -1    2.65   12.12
  -1  17  -1   -5.43   20.50
   1 -17   1   25.56   22.63
   1 -17   1   17.02   14.89
   1 -17   1   45.23   80.65
   1 -17   1   -9.64   22.41
  -2  17  -1  -37.32   20.25
  -2  17  -1   -5.32   25.80
  -2  17  -1   16.58   23.66
  -2  17  -1    1.50   12.25
   2 -17   1   11.01   22.83
   2 -17   1    8.55   12.52
   2 -17   1  -20.58   23.14
   2 -17   1   38.03   90.77
  -3  17  -1    6.14   28.68
  -3  17  -1   36.89   25.15
  -3  17  -1   19.72   21.28
  -3  17  -1   12.65   12.82
   3 -17   1   28.22   14.26
   3 -17   1  277.16  101.63
   3 -17   1    5.54   23.32
   3 -17   1  -25.17   21.51
  -4  17  -1   -1.54   12.45
  -4  17  -1   29.92   28.65
  -4  17  -1   -2.10   22.93
  -4  17  -1   14.91   25.27
   4 -17   1    6.95   22.81
   4 -17   1  -21.28   12.67
   4 -17   1  -46.35   21.11
   4 -17   1   39.95  108.45
  -5  17  -1   20.14   28.19
  -5  17  -1   -2.78   13.72
  -5  17  -1   -5.70   26.38
   5 -17   1    0.21   12.69
   5 -17   1    5.04   20.80
   5 -17   1  113.95  124.15
   2  16  -1   34.82   20.60
   2  16  -1   39.75   24.66
   2  16  -1   20.42   24.54
   2  16  -1   29.71   13.47
  -2 -16   1   -1.87   42.16
  -2 -16   1   35.25   17.95
  -2 -16   1    2.59   24.44
  -2 -16   1   19.00   23.08
   1  16  -1   46.66   19.04
   1  16  -1   33.97   24.10
   1  16  -1   44.97   33.61
   1  16  -1   20.00   12.55
  -1 -16   1  -19.29   22.13
  -1 -16   1    6.93   15.42
  -1 -16   1   59.93   22.72
   0  16  -1   22.20   22.56
   0  16  -1   -4.51   21.65
   0  16  -1    7.54   17.48
   0  16  -1    8.39   10.66
   0 -16   1   -1.66   20.68
   0 -16   1  -64.33   65.65
   0 -16   1   -9.58   13.67
   0 -16   1   12.01   19.66
  -1  16  -1    3.81   21.55
  -1  16  -1    8.85   10.28
  -1  16  -1  -46.30   22.74
   1 -16   1  -18.79   17.08
   1 -16   1  -21.27   12.94
   1 -16   1  -34.62   70.58
  -2  16  -1   78.14   15.45
  -2  16  -1   14.30   26.35
  -2  16  -1   61.18   23.32
  -2  16  -1   12.48   20.22
   2 -16   1   47.57   16.04
   2 -16   1    3.80   21.17
   2 -16   1  240.63   81.43
   2 -16   1   -6.77   23.10
  -3  16  -1   16.00   11.95
  -3  16  -1   70.60   25.73
  -3  16  -1    3.52   21.94
  -3  16  -1   20.12   18.98
   3 -16   1  160.20   87.00
   3 -16   1   16.78   20.58
   3 -16   1   12.78   19.13
   3 -16   1   21.76   12.75
  -4  16  -1   58.96   15.61
  -4  16  -1   40.64   24.50
  -4  16  -1   34.54   27.55
  -4  16  -1   56.18   21.70
   4 -16   1   25.31   97.29
   4 -16   1   35.18   21.08
   4 -16   1   31.12   22.43
   4 -16   1   26.40   16.21
   4 -16   1   34.91   15.65
  -5  16  -1   93.23   35.62
  -5  16  -1  120.98   32.44
  -5  16  -1   94.44   28.90
  -5  16  -1   36.36   38.44
   5 -16   1    2.54  111.51
   5 -16   1   66.90   33.20
   5 -16   1  122.58   28.45
   5 -16   1   89.65   28.84
   5 -16   1   90.70   31.80
  -6  16  -1   46.97   29.89
  -6  16  -1   -6.02   26.66
  -6  16  -1   41.60   24.39
   6 -16   1   51.12   14.26
   6 -16   1   30.85   27.70
   6 -16   1   13.90   15.31
   6 -16   1  139.97  125.69
  -7  16  -1   -6.37   32.08
  -7  16  -1  -22.55   28.30
   7 -16   1   32.42   12.89
   7 -16   1   23.24   14.36
   4  15  -1   45.57   27.89
   4  15  -1   59.62   18.00
   4  15  -1   56.47   26.92
  -4 -15   1   48.50   31.13
  -4 -15   1   80.50   27.45
  -4 -15   1   26.94   26.07
  -4 -15   1   21.79   27.20
  -4 -15   1   70.48   23.25
   3  15  -1  -12.49    9.84
   3  15  -1   28.62   21.31
   3  15  -1   13.11   18.57
  -3 -15   1   81.41   21.34
  -3 -15   1   30.25   36.35
  -3 -15   1    5.36   15.60
  -3 -15   1   -2.99   20.26
   2  15  -1   28.13   20.78
   2  15  -1   15.69   20.93
   2  15  -1   19.74   10.46
   2  15  -1   69.33   28.77
  -2 -15   1   16.24   19.46
  -2 -15   1   11.32   15.02
  -2 -15   1    1.53   35.96
  -2 -15   1   -0.28   33.39
   1  15  -1    6.58   19.05
   1  15  -1   -5.64   20.98
   1  15  -1   -7.02   15.05
   1  15  -1   -6.53    8.40
  -1 -15   1   -0.24   16.96
  -1 -15   1   -4.11   15.82
  -1 -15   1    6.87   18.86
   0  15  -1   90.26   32.19
   0  15  -1   99.09   29.48
   0  15  -1  118.65   26.64
   0  15  -1  120.10   31.86
   0 -15   1   83.64   27.21
   0 -15   1   53.86   65.44
   0 -15   1   57.30   31.04
   0 -15   1   54.87   29.37
  -1  15  -1    5.03    8.52
  -1  15  -1   -2.45   18.08
  -1  15  -1   -1.44   20.19
  -1  15  -1   -6.34   14.66
   1 -15   1   -2.91   16.24
   1 -15   1    2.41   17.01
   1 -15   1   -1.04   10.84
   1 -15   1   63.46   63.10
  -2  15  -1   -4.66   18.07
  -2  15  -1   -2.96    8.48
  -2  15  -1   29.99   21.41
  -2  15  -1   13.54   14.60
   2 -15   1   -6.70   10.30
   2 -15   1    6.30   17.83
   2 -15   1    3.64   16.67
   2 -15   1   12.15   73.69
  -3  15  -1    0.31   20.20
  -3  15  -1   21.63   16.03
  -3  15  -1    6.00   10.17
  -3  15  -1   11.56   18.98
   3 -15   1   23.45   15.97
   3 -15   1   27.24   10.72
   3 -15   1   -3.25   16.97
   3 -15   1   20.33   10.55
   3 -15   1   -0.04   79.32
  -4  15  -1   52.55   22.20
  -4  15  -1   20.75   24.65
  -4  15  -1   39.74   18.05
  -4  15  -1   33.86   13.13
   4 -15   1   32.22   13.38
   4 -15   1   86.61   88.21
   4 -15   1   24.12   17.30
   4 -15   1    7.70   18.73
  -5  15  -1   22.52   24.87
  -5  15  -1   -7.57   21.40
  -5  15  -1    1.36   16.81
   5 -15   1   14.26   98.51
   5 -15   1   10.99    9.40
   5 -15   1    0.28   17.40
   5 -15   1   -1.98   10.27
   5 -15   1    0.24   16.76
  -6  15  -1   20.41   16.96
  -6  15  -1   -0.58   21.15
  -6  15  -1   22.39   24.75
   6 -15   1    7.03   16.86
   6 -15   1   -1.32    9.36
   6 -15   1    5.34   10.74
   6 -15   1   27.69  105.08
  -7  15  -1   15.45   28.08
  -7  15  -1   13.47   24.40
   7 -15   1   -5.34   10.02
   7 -15   1   20.16   11.81
  -8  15  -1   -0.98   26.71
  -8  15  -1   18.18   32.77
   8 -15   1    7.98   12.60
   8 -15   1    5.96   10.50
   5  14  -1    7.10   21.04
   5  14  -1   21.40   21.44
   5  14  -1   20.40    9.78
  -5 -14   1  -14.55   22.82
  -5 -14   1   19.46   21.53
  -5 -14   1  -38.61   46.34
  -5 -14   1   -8.79   21.79
   4  14  -1   15.71   10.46
   4  14  -1   22.30   20.00
   4  14  -1   -5.80   20.57
   4  14  -1    8.64   27.55
  -4 -14   1   16.62   24.85
  -4 -14   1   47.88   21.21
  -4 -14   1   26.44   26.51
  -4 -14   1   35.78   17.68
  -4 -14   1   35.17   20.12
   3  14  -1  106.80   32.06
   3  14  -1  121.26   28.59
   3  14  -1   76.92   33.25
   3  14  -1  103.97   33.69
  -3 -14   1   91.08   33.25
  -3 -14   1   89.92   32.98
  -3 -14   1   96.62   42.34
  -3 -14   1   77.94   30.61
   2  14  -1   45.98   20.44
   2  14  -1   40.67   21.51
   2  14  -1   12.76   17.16
   2  14  -1   43.39   12.40
  -2 -14   1   19.71   19.15
  -2 -14   1   30.09   33.43
  -2 -14   1   34.83   19.48
  -2 -14   1   45.30   15.71
   1  14  -1  162.20   41.20
   1  14  -1  175.22   39.65
   1  14  -1  115.42   42.36
   1  14  -1  151.77   42.06
  -1 -14   1   66.26   41.28
  -1 -14   1  154.13   39.99
  -1 -14   1  135.77   41.41
   0  14  -1   66.25   19.87
   0  14  -1   57.73   13.34
   0  14  -1   65.28   21.28
   0  14  -1   29.95   17.54
   0 -14   1    5.92   54.01
   0 -14   1   26.21   18.10
   0 -14   1   18.86   14.93
   0 -14   1   26.07   18.80
  -1  14  -1    1.08   12.66
  -1  14  -1    6.94    8.69
  -1  14  -1    3.73   18.32
  -1  14  -1   12.37   15.72
   1 -14   1   44.23   55.61
   1 -14   1    4.66    8.55
   1 -14   1   -2.12   12.84
   1 -14   1   20.17    8.67
   1 -14   1    0.91   14.88
  -2  14  -1   11.21   17.73
  -2  14  -1   66.35  203.49
  -2  14  -1   30.98   16.32
  -2  14  -1    4.19    8.11
  -2  14  -1   17.48   13.27
   2 -14   1   19.59   14.14
   2 -14   1    7.95   13.24
   2 -14   1    4.10    9.73
   2 -14   1    9.34   97.45
   2 -14   1    9.84    8.66
  -3  14  -1   22.32   14.25
  -3  14  -1  128.42  221.33
  -3  14  -1   56.26   19.41
  -3  14  -1   22.20   10.35
  -3  14  -1    3.10   17.57
   3 -14   1  -40.78   69.05
   3 -14   1   30.89   10.59
   3 -14   1   23.87    9.90
   3 -14   1   -9.54   15.92
   3 -14   1   42.79   15.20
  -4  14  -1  129.76   26.70
  -4  14  -1   58.92   28.99
  -4  14  -1   82.60   24.25
  -4  14  -1   67.60   30.05
   4 -14   1   90.08   24.15
   4 -14   1   64.35   26.75
   4 -14   1   82.50   23.88
   4 -14   1  -15.40   80.27
   4 -14   1   45.98  106.57
   4 -14   1   72.53   26.15
  -5  14  -1  -14.74   20.74
  -5  14  -1    7.07    9.66
  -5  14  -1   38.73  222.71
  -5  14  -1   17.27   17.91
  -5  14  -1   12.42   14.53
   5 -14   1   15.57    8.15
   5 -14   1   10.74    9.28
   5 -14   1    6.72   13.25
   5 -14   1   88.44  130.14
   5 -14   1  -85.83   87.41
   5 -14   1    8.31   14.62
  -6  14  -1   52.34   25.04
  -6  14  -1   43.91   28.38
  -6  14  -1   96.90   19.05
  -6  14  -1   49.65   21.22
   6 -14   1   76.19   17.28
   6 -14   1   28.87   20.98
   6 -14   1   40.23   17.95
   6 -14   1   28.86   20.52
   6 -14   1  -65.28   91.33
  -7  14  -1   53.29   39.03
  -7  14  -1   78.32   41.39
   7 -14   1  130.47   33.48
   7 -14   1  131.96   33.97
  -8  14  -1  -15.96   28.57
  -8  14  -1  -21.87   25.53
   8 -14   1   36.48   14.04
   8 -14   1   42.38   12.45
  -9  14  -1   46.72   32.68
  -9  14  -1   26.16   26.94
   9 -14   1   35.47   16.66
   9 -14   1   46.54   14.61
   6  13  -1  -17.13   22.24
  -6 -13   1   -2.58   23.21
  -6 -13   1   16.31   20.95
  -6 -13   1    3.59   46.58
  -6 -13   1    3.14   32.02
   5  13  -1   13.27   19.05
   5  13  -1    3.34   20.18
   5  13  -1   28.77    9.74
  -5 -13   1   19.79   20.03
  -5 -13   1   17.21   39.10
  -5 -13   1   18.48   21.43
  -5 -13   1   15.25   19.99
   4  13  -1   12.37   21.64
   4  13  -1   57.96   20.03
   4  13  -1   84.37   21.54
   4  13  -1   47.80   14.10
  -4 -13   1   54.57   21.47
  -4 -13   1   37.27   21.11
  -4 -13   1   16.18   20.77
  -4 -13   1   37.96   25.55
   3  13  -1  131.06   35.41
   3  13  -1   75.15   36.26
   3  13  -1  176.74   36.51
   3  13  -1  134.45   33.05
  -3 -13   1  128.03   34.69
  -3 -13   1   53.05   36.07
  -3 -13   1   82.19   35.98
  -3 -13   1  179.48   42.77
   2  13  -1    8.10   12.91
   2  13  -1   27.01   15.87
   2  13  -1  -11.82   16.69
   2  13  -1   16.26    7.25
  -2 -13   1   10.50   10.98
  -2 -13   1  -14.06   27.48
  -2 -13   1   35.35   14.86
  -2 -13   1   17.06   15.49
   1  13  -1    8.37    6.49
   1  13  -1   -5.53   14.14
   1  13  -1   -4.69   16.49
   1  13  -1    8.26   12.02
  -1 -13   1   14.51   73.43
  -1 -13   1   11.09   15.79
  -1 -13   1    6.16   13.81
  -1 -13   1   44.71   47.90
  -1 -13   1   12.26    8.81
   0  13  -1   -1.19    5.59
   0  13  -1  -15.41   15.67
   0  13  -1    4.39   10.67
   0  13  -1    7.89   13.81
   0  13  -1  -26.70  194.31
   0 -13   1   -7.23   12.09
   0 -13   1   -9.50   45.69
   0 -13   1   65.22   52.31
   0 -13   1   -5.94    7.95
   0 -13   1  -11.19   12.82
   0 -13   1    0.77    7.51
  -1  13  -1  -58.07  147.60
  -1  13  -1  -12.92   15.75
  -1  13  -1   22.85    6.76
  -1  13  -1   -4.67   13.63
  -1  13  -1   11.14   11.24
   1 -13   1    4.21   55.73
   1 -13   1    5.16    7.52
   1 -13   1    7.72   11.70
   1 -13   1   -8.40   12.78
   1 -13   1   29.50   52.85
   1 -13   1   14.88    7.55
  -2  13  -1   67.61  129.26
  -2  13  -1   22.12   11.21
  -2  13  -1    9.23   16.36
  -2  13  -1   -2.04    6.55
  -2  13  -1    3.92   13.93
   2 -13   1   47.38   57.61
   2 -13   1   -5.86   11.07
   2 -13   1    6.59   60.79
   2 -13   1    8.11    6.69
   2 -13   1    4.58    6.81
   2 -13   1    0.24   12.79
  -3  13  -1   40.84   20.62
  -3  13  -1   27.27   11.66
  -3  13  -1   29.60   17.63
  -3  13  -1   -2.18  243.19
  -3  13  -1   72.45   15.30
   3 -13   1   48.16   63.71
   3 -13   1   19.71   15.69
   3 -13   1  -57.65   71.51
   3 -13   1   48.70   12.07
   3 -13   1    9.49   14.80
  -4  13  -1   13.43   15.99
  -4  13  -1   12.65   10.97
  -4  13  -1   21.07  164.21
  -4  13  -1   -9.14   18.25
  -4  13  -1    5.74    7.43
   4 -13   1   -4.46    6.92
   4 -13   1    1.07   12.37
   4 -13   1    4.42   10.91
   4 -13   1    0.56    6.16
   4 -13   1  -32.95   69.75
   4 -13   1  -16.47   91.88
  -5  13  -1  107.39  138.04
  -5  13  -1   76.40   17.35
  -5  13  -1   40.92   14.93
  -5  13  -1   30.20   21.18
  -5  13  -1   28.60   22.94
   5 -13   1   47.40   14.12
   5 -13   1  175.14  170.93
   5 -13   1   55.39   14.60
   5 -13   1   43.25   16.53
   5 -13   1   61.47   75.26
   5 -13   1    8.64   17.56
  -6  13  -1   14.94    9.55
  -6  13  -1   23.54   17.55
  -6  13  -1    4.52   12.40
   6 -13   1    4.85    8.46
   6 -13   1    5.23   10.44
   6 -13   1   24.60   83.51
   6 -13   1   -2.49   12.56
  -7  13  -1   44.54   29.88
  -7  13  -1   38.24   27.22
   7 -13   1   71.52   20.66
   7 -13   1   84.63   21.43
  -8  13  -1   -7.10   20.86
  -8  13  -1   -7.90   25.09
   8 -13   1  -13.25   10.18
   8 -13   1  -16.78    7.56
  -9  13  -1   11.98   23.88
  -9  13  -1  -19.27   28.95
   9 -13   1   25.05    9.85
   9 -13   1    9.25   12.27
 -10  13  -1  -15.16   32.96
  10 -13   1    9.45   13.36
   7  12  -1    9.04   24.05
   7  12  -1   18.16   22.24
   7  12  -1   40.28   12.03
  -7 -12   1   22.60   24.96
  -7 -12   1   24.76   47.38
  -7 -12   1   38.44   37.58
   6  12  -1    0.40   19.99
   6  12  -1  -20.87   17.68
  -6 -12   1   11.03   18.81
  -6 -12   1    7.67   20.85
  -6 -12   1   23.76   18.01
  -6 -12   1  -29.73   39.31
   5  12  -1   39.60   13.60
   5  12  -1   24.67   20.84
   5  12  -1   54.73   19.76
  -5 -12   1   10.38   34.79
  -5 -12   1   58.48   20.55
  -5 -12   1   56.48   18.70
  -5 -12   1   37.33   20.74
  -5 -12   1   69.54   21.75
   4  12  -1   63.42   18.95
   4  12  -1   47.96   14.73
   4  12  -1   80.04   20.14
   4  12  -1   54.12   20.93
  -4 -12   1   42.61   20.98
  -4 -12   1   35.47   19.66
  -4 -12   1   22.08   19.96
  -4 -12   1   54.89   17.94
   3  12  -1   88.91   26.77
   3  12  -1   58.01   25.84
   3  12  -1  123.17   25.35
   3  12  -1   97.39   23.01
  -3 -12   1   88.64   26.25
  -3 -12   1   60.53   32.32
  -3 -12   1   58.02   25.33
  -3 -12   1    6.09   59.35
  -3 -12   1   53.50   24.53
   2  12  -1    8.06   18.02
   2  12  -1   54.17   12.26
   2  12  -1   36.38   15.78
   2  12  -1   44.30   16.81
  -2 -12   1   30.53   14.45
  -2 -12   1   40.66   16.43
  -2 -12   1   36.83   17.17
  -2 -12   1    9.86   49.57
   1  12  -1  116.75   28.39
   1  12  -1   89.10   26.60
   1  12  -1   97.01   25.29
   1  12  -1   65.49   28.71
  -1 -12   1   59.16   27.80
  -1 -12   1   75.32   26.81
  -1 -12   1  181.87   46.94
  -1 -12   1  126.71   26.12
  -1 -12   1   91.64   26.09
  -1 -12   1   -3.82   48.04
   0  12  -1   80.41   17.97
   0  12  -1   68.09   22.62
   0  12  -1   81.13   19.98
   0  12  -1   79.23   21.54
   0  12  -1   43.68  130.30
   0 -12   1   77.31   45.20
   0 -12   1   55.99   18.44
   0 -12   1   16.43   20.84
   0 -12   1   76.58   18.30
   0 -12   1   14.54   19.45
  -1  12  -1   -2.72   14.15
  -1  12  -1   12.48    6.77
  -1  12  -1  -16.43   90.62
  -1  12  -1   34.44   13.06
  -1  12  -1   17.02   10.00
   1 -12   1    9.35    7.38
   1 -12   1  -21.66   58.10
   1 -12   1   15.38   10.79
   1 -12   1   -5.87   11.82
   1 -12   1   33.62    7.32
   1 -12   1    6.62   46.74
  -2  12  -1  197.57   63.75
  -2  12  -1  234.41   62.80
  -2  12  -1   66.48  120.03
  -2  12  -1  248.74   64.80
  -2  12  -1  223.79   64.33
   2 -12   1  254.59   62.93
   2 -12   1  235.66   62.86
   2 -12   1  136.35   80.78
  -3  12  -1  328.96   63.15
  -3  12  -1  181.17   62.66
  -3  12  -1   31.55  129.40
  -3  12  -1  211.92   62.92
  -3  12  -1  205.89   61.26
   3 -12   1   10.15   90.15
   3 -12   1  220.45   61.08
   3 -12   1  189.51   84.45
   3 -12   1  264.62   61.21
  -4  12  -1   11.32   11.18
  -4  12  -1    1.91   14.06
  -4  12  -1   24.65    8.27
  -4  12  -1  -55.71  117.27
  -4  12  -1   53.82   16.80
   4 -12   1  -31.85   84.49
   4 -12   1  -16.19   59.91
   4 -12   1   32.94    7.92
   4 -12   1   23.88   10.33
   4 -12   1    5.98    7.33
  -5  12  -1   75.30   24.16
  -5  12  -1   73.83   26.39
  -5  12  -1   66.64  126.62
  -5  12  -1   48.54   27.87
  -5  12  -1  111.28   22.98
   5 -12   1   -9.51  117.84
   5 -12   1   82.82   22.69
   5 -12   1  -28.02   67.94
   5 -12   1   52.10   23.47
   5 -12   1   83.56   22.43
  -6  12  -1  194.72   61.78
  -6  12  -1   15.21  163.90
  -6  12  -1  175.75   62.62
  -6  12  -1  256.93   61.61
  -6  12  -1  212.16   60.77
   6 -12   1  192.36   60.84
   6 -12   1   54.27  171.83
   6 -12   1  238.65   60.48
   6 -12   1  283.67   93.43
   6 -12   1  242.29   60.10
  -7  12  -1   14.60   17.46
   7 -12   1   19.52    7.90
   7 -12   1   14.51    9.14
  -8  12  -1   20.10   22.26
  -8  12  -1   20.00   18.41
   8 -12   1   -0.67    8.99
   8 -12   1   -2.25    9.63
  -9  12  -1   46.90   22.97
  -9  12  -1   -4.33   25.95
   9 -12   1   32.44   11.66
   9 -12   1   34.86   13.82
 -10  12  -1   22.79   29.96
  10 -12   1   14.94   12.51
  -8 -11   1  -35.60   43.59
  -8 -11   1   -3.35   19.93
   7  11  -1    9.89   22.54
   7  11  -1   32.41   11.01
   7  11  -1   13.38   36.16
   7  11  -1   16.77   19.87
  -7 -11   1   69.24   20.33
  -7 -11   1   41.71   20.06
  -7 -11   1  -12.69   42.22
  -7 -11   1  -56.60   49.86
  -7 -11   1   30.93   21.47
   6  11  -1   14.57   16.84
   6  11  -1    0.42   14.36
   6  11  -1   15.64   27.77
  -6 -11   1   -5.91   17.39
  -6 -11   1   16.53   16.67
  -6 -11   1   24.40   16.18
  -6 -11   1  -14.12   33.38
  -6 -11   1    0.35   39.34
   5  11  -1   14.35   24.23
   5  11  -1    2.29   14.69
   5  11  -1    0.70   13.66
  -5 -11   1    6.82   11.65
  -5 -11   1   20.01   13.93
  -5 -11   1    6.40   15.34
  -5 -11   1   -0.08   14.02
  -5 -11   1    9.92   28.37
   4  11  -1   97.51   23.44
   4  11  -1  113.62   30.17
   4  11  -1  104.02   25.82
   4  11  -1   83.59   26.75
   4  11  -1  106.52   26.38
  -4 -11   1   60.44   29.09
  -4 -11   1   72.64   26.97
  -4 -11   1   42.23   26.38
  -4 -11   1   44.11   26.24
  -4 -11   1   53.89   36.68
  -4 -11   1   78.12   25.31
   3  11  -1   -3.49   12.68
   3  11  -1   -0.87    4.09
   3  11  -1   15.29    9.14
   3  11  -1  -25.36   16.76
   3  11  -1   -4.51   11.11
  -3 -11   1    4.72   19.33
  -3 -11   1   14.20   11.88
  -3 -11   1    0.93    8.85
  -3 -11   1   -1.89   52.54
  -3 -11   1    7.60    9.97
   2  11  -1  205.97   48.38
   2  11  -1  232.07   50.28
   2  11  -1  162.90   49.61
   2  11  -1  236.48   49.88
   2  11  -1  179.76   50.22
  -2 -11   1  169.84   48.91
  -2 -11   1  163.60   48.79
  -2 -11   1  124.65   49.13
  -2 -11   1  132.63   49.60
   1  11  -1   46.16   15.51
   1  11  -1   45.05    9.01
   1  11  -1   25.13   14.46
   1  11  -1   25.27   13.85
   1  11  -1   27.98   11.20
  -1 -11   1   24.62   10.64
  -1 -11   1   21.17   12.13
  -1 -11   1   23.62    9.82
  -1 -11   1    1.33   13.15
  -1 -11   1   19.74   34.02
  -1 -11   1   -0.07   35.38
   0  11  -1  -28.84   91.71
   0  11  -1   -5.97    9.31
   0  11  -1    2.88    4.16
   0  11  -1    7.47   12.51
   0  11  -1    5.98    9.15
   0  11  -1   20.36   10.58
   0 -11   1    1.19   11.42
   0 -11   1  -14.01   36.89
   0 -11   1   -5.63    5.12
   0 -11   1   12.23   37.27
   0 -11   1   -0.62    6.05
   0 -11   1   -5.35    8.36
  -1  11  -1  124.38  107.88
  -1  11  -1  233.93   66.30
  -1  11  -1  205.99   65.56
  -1  11  -1  272.61   66.82
  -1  11  -1  269.25   65.76
  -1  11  -1  241.23   64.96
   1 -11   1  256.74   65.05
   1 -11   1  219.22   65.02
   1 -11   1  410.75   77.94
  -2  11  -1   33.54   10.69
  -2  11  -1   10.55   13.25
  -2  11  -1   33.14    8.72
  -2  11  -1   45.28   15.09
  -2  11  -1   31.97   89.81
   2 -11   1   19.33   10.67
   2 -11   1   24.15    9.30
   2 -11   1   16.65   44.03
   2 -11   1   26.38    8.73
   2 -11   1  -17.15   48.23
  -3  11  -1    7.51    8.22
  -3  11  -1   11.44   12.80
  -3  11  -1   20.03   11.72
  -3  11  -1   52.21   99.91
  -3  11  -1   14.36    5.74
   3 -11   1  -48.42   63.41
   3 -11   1    9.59    5.33
   3 -11   1   37.91   51.04
   3 -11   1    4.84    5.21
   3 -11   1    1.00    7.66
  -4  11  -1   18.41  113.86
  -4  11  -1   15.18    9.27
  -4  11  -1   20.76   13.13
  -4  11  -1   12.47   15.22
  -4  11  -1   14.34    7.05
   4 -11   1  100.47   56.72
   4 -11   1   22.38    6.88
   4 -11   1    1.13    8.79
   4 -11   1   38.10   86.55
   4 -11   1   19.10    6.68
  -5  11  -1   -7.29   13.04
  -5  11  -1  -13.80   15.53
  -5  11  -1    3.44    6.38
  -5  11  -1   -3.34    8.01
  -5  11  -1   64.54  121.55
   5 -11   1   25.41   93.84
   5 -11   1   -0.45    7.11
   5 -11   1   -0.75    5.46
   5 -11   1    2.11    4.93
   5 -11   1   81.08   63.47
  -6  11  -1   93.04  148.57
  -6  11  -1   79.86   26.85
  -6  11  -1   70.76   22.87
  -6  11  -1   63.75   25.51
   6 -11   1   90.17   21.98
   6 -11   1  271.27  119.01
   6 -11   1   65.87   22.29
   6 -11   1   39.64   71.30
  -7  11  -1   -3.43   18.82
   7 -11   1   25.24    8.14
   7 -11   1   10.96    6.68
  -8  11  -1  115.81   34.86
  -8  11  -1   68.17   36.65
   8 -11   1  103.13   31.36
   8 -11   1  125.18   31.04
  -9  11  -1   15.83   24.13
  -9  11  -1    6.02   18.69
   9 -11   1   -7.37    6.79
   9 -11   1   11.63    9.15
 -10  11  -1   -5.87   25.28
  10 -11   1   -5.65   10.79
 -11  11  -1   28.63   38.97
  11 -11   1  102.72   27.78
   8  10  -1  -27.60   35.65
   8  10  -1    1.19    8.80
  -8 -10   1  -19.19   17.29
  -8 -10   1   14.99   50.20
  -8 -10   1  -32.62   42.30
   7  10  -1   45.71   19.83
   7  10  -1   65.28   31.97
   7  10  -1   31.40   11.09
  -7 -10   1   39.47   19.35
  -7 -10   1   33.31   17.90
  -7 -10   1    4.10   36.42
  -7 -10   1  -20.64   41.21
  -7 -10   1   37.31   19.09
   6  10  -1   42.03   20.35
   6  10  -1   63.29   22.81
   6  10  -1   49.35   31.37
  -6 -10   1   58.17   39.35
  -6 -10   1   32.76   36.09
  -6 -10   1   43.23   21.92
  -6 -10   1   59.70   20.86
  -6 -10   1  100.38   21.26
   5  10  -1  119.90   28.43
   5  10  -1  143.90   30.39
   5  10  -1   66.51   35.06
   5  10  -1   83.59   30.85
  -5 -10   1   95.21   30.42
  -5 -10   1   57.29   38.44
  -5 -10   1   90.37   30.87
  -5 -10   1   89.18   30.78
  -5 -10   1   83.03   29.87
   4  10  -1    6.15    3.95
   4  10  -1    3.99    9.93
   4  10  -1    8.71    9.15
   4  10  -1   12.87   18.07
   4  10  -1   16.88   12.23
  -4 -10   1  -10.09   16.04
  -4 -10   1   -0.10    9.06
  -4 -10   1   -0.16   11.27
  -4 -10   1   -6.20   11.04
  -4 -10   1    4.01   11.90
  -4 -10   1    7.62   25.32
   3  10  -1   39.04   21.97
   3  10  -1   86.64   20.87
   3  10  -1   69.64   22.07
   3  10  -1   83.88   19.71
  -3 -10   1   66.90   20.61
  -3 -10   1   49.01   33.74
  -3 -10   1   87.93   22.01
  -3 -10   1   14.00   36.80
  -3 -10   1   48.08   21.19
  -3 -10   1   97.43   25.50
  -3 -10   1   58.42   90.40
   2  10  -1  153.51   47.57
   2  10  -1  235.14   47.89
   2  10  -1  195.97   47.66
  -2 -10   1  158.05   47.05
  -2 -10   1  132.04   46.88
  -2 -10   1   42.84   87.71
  -2 -10   1  190.19   46.87
  -2 -10   1  191.53   55.34
   1  10  -1   19.51    9.61
   1  10  -1   16.99   11.63
   1  10  -1    1.90    7.66
   1  10  -1   24.56    5.53
   1  10  -1   11.39   10.14
   1  10  -1    3.49   13.88
  -1 -10   1    3.99    9.13
  -1 -10   1    2.72   29.03
  -1 -10   1   21.90    9.30
  -1 -10   1  116.46   33.13
  -1 -10   1    6.11   29.80
  -1 -10   1    4.28   10.24
  -1 -10   1   24.71    6.50
  -1 -10   1    2.54    7.18
   0  10  -1  204.07   52.78
   0  10  -1  205.10   51.54
   0  10  -1  159.72   52.29
   0  10  -1  -18.87   92.95
   0  10  -1  204.16   53.26
   0  10  -1  227.60   52.34
   0 -10   1  206.25   51.69
   0 -10   1  179.72   51.83
   0 -10   1  153.88   51.97
   0 -10   1  102.04   62.74
   0 -10   1  216.63   61.10
  -1  10  -1  229.73   64.77
  -1  10  -1  285.47   65.02
  -1  10  -1  214.14   64.39
  -1  10  -1  222.11   65.36
  -1  10  -1  207.86   65.69
   1 -10   1  341.56   74.87
   1 -10   1  259.47   64.54
  -2  10  -1   36.03   80.10
  -2  10  -1   58.31   13.33
  -2  10  -1   36.10   12.63
  -2  10  -1   40.61   16.68
  -2  10  -1   45.40   15.00
  -2  10  -1   37.64   13.78
   2 -10   1   56.90   12.98
   2 -10   1   19.11   47.78
   2 -10   1   22.29   13.65
   2 -10   1   48.42   12.60
   2 -10   1   26.56   42.04
  -3  10  -1   45.55   20.22
  -3  10  -1   -4.00   93.92
  -3  10  -1   80.88   17.59
  -3  10  -1   64.48   16.75
  -3  10  -1   33.93   18.54
   3 -10   1   72.04   16.70
   3 -10   1   87.54  112.55
   3 -10   1  106.63   44.51
   3 -10   1   30.42   17.24
  -4  10  -1  502.14  140.67
  -4  10  -1  450.45  141.03
  -4  10  -1  455.42  141.16
  -4  10  -1  463.03  140.61
   4 -10   1  580.06  140.33
   4 -10   1  558.16  151.01
   4 -10   1  587.78  140.31
  -5  10  -1  178.93   41.27
  -5  10  -1  147.28   39.50
  -5  10  -1  -12.88  119.38
  -5  10  -1  117.97   40.53
  -5  10  -1  170.88   40.10
   5 -10   1  223.62   43.08
   5 -10   1   14.67  108.44
   5 -10   1  138.10   69.35
   5 -10   1  151.66   39.06
   5 -10   1  106.49   39.18
   5 -10   1  140.89   39.25
  -6  10  -1   -3.36   15.16
  -6  10  -1  -59.92  106.33
  -6  10  -1   19.63   15.76
  -6  10  -1    3.36    7.64
  -6  10  -1   -0.50   11.68
  -6  10  -1   -5.78    6.51
   6 -10   1   -2.94    4.14
   6 -10   1   -3.07    5.20
   6 -10   1   -4.98    5.99
   6 -10   1   -4.16   57.52
   6 -10   1   34.97  110.17
  -7  10  -1   85.42   34.43
  -7  10  -1  137.04   36.49
  -7  10  -1  110.21   32.58
   7 -10   1  177.43   43.22
   7 -10   1  125.98   30.34
   7 -10   1   88.30   30.47
  -8  10  -1  -31.22   25.78
  -8  10  -1    8.55   18.65
  -8  10  -1   -6.28   15.33
   8 -10   1   -5.94    7.11
   8 -10   1   11.78    5.40
  -9  10  -1   -3.27   17.00
  -9  10  -1  -21.14   20.82
   9 -10   1    7.46    6.22
   9 -10   1    5.24    8.66
 -10  10  -1   21.98   23.81
  10 -10   1   -3.98   10.16
 -11  10  -1   -6.95   28.31
  11 -10   1    3.71   11.72
   9   9  -1   -1.59   38.11
   9   9  -1    6.99   12.36
  -9  -9   1    2.65   17.93
  -9  -9   1   34.05   52.87
  -9  -9   1   -4.93   42.69
   8   9  -1   41.41   11.52
   8   9  -1  -17.17   33.69
  -8  -9   1    6.98   17.42
  -8  -9   1   64.18   45.34
  -8  -9   1    1.53   37.85
   7   9  -1    7.63   28.10
   7   9  -1   20.10   26.40
   7   9  -1   -7.19   17.73
   7   9  -1   11.48    8.16
  -7  -9   1   37.80   13.77
  -7  -9   1  -11.04   30.36
  -7  -9   1  -57.46   38.09
  -7  -9   1    9.47   13.36
  -7  -9   1   -3.93   13.38
   6   9  -1   20.87   14.70
   6   9  -1   29.01   11.84
   6   9  -1   17.20    6.02
   6   9  -1    0.16   23.17
   6   9  -1   29.99   20.64
  -6  -9   1   19.04   30.60
  -6  -9   1    8.52   27.20
  -6  -9   1   -1.28   19.07
  -6  -9   1    7.26   12.29
  -6  -9   1   34.77   12.67
  -6  -9   1   12.16   14.15
  -6  -9   1    5.82   11.98
   5   9  -1   22.02   12.66
   5   9  -1   -1.83   16.95
   5   9  -1   10.95   10.18
   5   9  -1   22.87    5.66
   5   9  -1   17.41   18.54
  -5  -9   1   16.48   12.04
  -5  -9   1   19.74   22.36
  -5  -9   1    7.12    9.99
  -5  -9   1   -6.71   15.69
  -5  -9   1   24.47   11.79
  -5  -9   1    6.40   10.97
   4   9  -1    7.26    4.93
   4   9  -1    2.49    3.02
   4   9  -1    4.05    8.07
   4   9  -1   -0.92    9.97
   4   9  -1    5.50   13.33
   4   9  -1   -3.10   14.14
   4   9  -1    7.87   15.02
  -4  -9   1    0.23    6.52
  -4  -9   1    9.76    9.32
  -4  -9   1    7.19    7.34
  -4  -9   1  -10.96   29.31
  -4  -9   1   -6.70    8.61
  -4  -9   1   12.88   11.55
  -4  -9   1    2.62   13.72
   3   9  -1  162.24   52.56
   3   9  -1  227.36   51.17
   3   9  -1  194.73   51.54
   3   9  -1  188.56   52.75
   3   9  -1  167.22   52.32
   3   9  -1  220.86   52.17
  -3  -9   1  175.11   52.68
  -3  -9   1  146.02   51.79
  -3  -9   1  135.97   51.68
  -3  -9   1  212.58   57.05
  -3  -9   1  245.32   53.16
   2   9  -1   17.67    5.75
   2   9  -1   19.13    7.75
   2   9  -1    9.78    9.34
   2   9  -1   21.42   45.12
   2   9  -1    4.11    6.13
   2   9  -1    0.09    9.67
  -2  -9   1    7.33    4.98
  -2  -9   1  -52.86   25.03
  -2  -9   1    5.68    8.54
  -2  -9   1   28.34   10.68
  -2  -9   1   -3.00    7.28
  -2  -9   1    4.91   23.10
  -2  -9   1   -6.48    7.10
  -2  -9   1    2.63    5.68
  -2  -9   1   12.92    7.41
  -2  -9   1   16.81   63.14
   1   9  -1   40.01   13.77
   1   9  -1    1.61   51.95
   1   9  -1   45.69    9.83
   1   9  -1   65.87   39.77
   1   9  -1   27.90   11.86
   1   9  -1   30.82   11.12
   1   9  -1   28.85   11.99
  -1  -9   1   15.82   10.64
  -1  -9   1    3.97   12.01
  -1  -9   1    6.71   27.08
  -1  -9   1   43.55   11.51
  -1  -9   1   40.68   29.37
  -1  -9   1   46.83   12.27
  -1  -9   1   33.51   10.71
  -1  -9   1   40.44   26.17
  -1  -9   1   54.29   10.35
  -1  -9   1   28.26   11.57
  -1  -9   1   33.61   12.58
   0   9  -1    1.70    6.22
   0   9  -1   15.76    4.17
   0   9  -1    7.85    7.87
   0   9  -1    5.45    7.42
   0   9  -1   10.42    9.34
   0   9  -1    2.16    6.75
   0   9  -1   52.03   64.87
   0   9  -1   28.06   10.32
   0   9  -1   65.63   43.93
   0  -9   1    2.66    4.90
   0  -9   1   21.63    4.65
   0  -9   1   -7.07    6.59
   0  -9   1   11.91    8.28
   0  -9   1   40.67   27.63
   0  -9   1   11.39    5.22
   0  -9   1  -14.04   28.96
   0  -9   1    6.61   33.76
   0  -9   1   -3.09    7.53
  -1   9  -1  100.82   26.24
  -1   9  -1  131.04   27.78
  -1   9  -1   94.14   26.84
  -1   9  -1   84.17   69.77
  -1   9  -1  164.86   51.92
   1  -9   1   91.46   26.29
   1  -9   1   90.03   27.24
   1  -9   1   33.64   39.99
   1  -9   1   83.72   42.00
   1  -9   1  100.29   26.17
   1  -9   1  180.60   63.93
   1  -9   1  104.29   25.98
   1  -9   1   36.45   27.46
  -2   9  -1    4.83    9.47
  -2   9  -1    9.49    5.96
  -2   9  -1    4.86    8.54
  -2   9  -1    1.94    6.68
  -2   9  -1   13.03    6.22
  -2   9  -1    9.79    6.37
  -2   9  -1   -0.08   10.70
  -2   9  -1   24.94   72.63
  -2   9  -1   20.06    5.04
   2  -9   1   17.14    5.47
   2  -9   1   -4.58   36.81
   2  -9   1    7.20    6.78
   2  -9   1   17.32   36.85
   2  -9   1    6.95   11.71
   2  -9   1  -23.17   38.97
   2  -9   1   22.78    5.00
   2  -9   1   22.03    8.06
  -3   9  -1   90.69   53.29
  -3   9  -1   68.84   19.29
  -3   9  -1   47.79   22.57
  -3   9  -1   56.73   20.56
  -3   9  -1   79.54   19.10
  -3   9  -1   52.51   19.56
  -3   9  -1   69.97   19.80
  -3   9  -1   87.76   21.69
   3  -9   1   55.33   47.00
   3  -9   1   43.48   19.51
   3  -9   1   30.29   22.74
   3  -9   1   98.83   19.65
   3  -9   1   63.11   19.02
   3  -9   1   85.30   20.75
   3  -9   1   76.05   19.37
   3  -9   1   84.82   44.42
  -4   9  -1   45.38   58.07
  -4   9  -1   67.11   14.46
  -4   9  -1   37.24   14.08
  -4   9  -1   29.68   12.30
  -4   9  -1   17.41   17.14
  -4   9  -1   40.08   11.58
  -4   9  -1  100.47   74.65
  -4   9  -1   47.07   15.46
   4  -9   1  202.85  107.06
   4  -9   1   42.50   12.06
   4  -9   1   48.37   11.39
   4  -9   1   42.85   44.43
   4  -9   1   35.34   13.40
   4  -9   1    6.95   18.58
   4  -9   1   47.93   14.81
   4  -9   1   39.70   11.56
   4  -9   1   17.88   12.89
  -5   9  -1   63.89   17.00
  -5   9  -1   57.44   20.02
  -5   9  -1   46.33   18.53
  -5   9  -1   53.20   66.24
  -5   9  -1   78.46   79.11
  -5   9  -1   14.69  128.43
  -5   9  -1   42.53   16.49
   5  -9   1   77.15   49.95
   5  -9   1   50.82   17.74
   5  -9   1   32.27   26.65
   5  -9   1   68.56   16.22
   5  -9   1   83.71   19.01
   5  -9   1   39.57   16.70
   5  -9   1  205.76   95.19
   5  -9   1   67.92   16.39
   5  -9   1   33.52   19.88
  -6   9  -1    8.29   13.00
  -6   9  -1   30.02   71.35
  -6   9  -1  192.85   97.06
  -6   9  -1   28.09    7.20
  -6   9  -1   22.55    7.12
  -6   9  -1   -1.71   12.35
  -6   9  -1   20.60   17.15
   6  -9   1    2.34    5.71
   6  -9   1    7.10    4.58
   6  -9   1   14.50   14.08
   6  -9   1   -3.74   54.09
   6  -9   1    8.66    5.63
   6  -9   1   -5.04   13.33
  -7   9  -1  -76.73   77.66
  -7   9  -1   19.48   15.57
  -7   9  -1    5.47   21.06
  -7   9  -1    0.27   12.62
   7  -9   1   12.83   17.20
   7  -9   1    6.97    6.61
   7  -9   1   19.14   16.41
   7  -9   1   16.78    5.18
  -8   9  -1   14.32   13.70
  -8   9  -1   -4.85   27.41
  -8   9  -1    8.00   17.71
  -8   9  -1   82.33   89.32
   8  -9   1    4.92    5.10
   8  -9   1    9.80   18.06
   8  -9   1    6.10    6.87
   8  -9   1   37.35   21.39
  -9   9  -1  142.10   96.36
  -9   9  -1   34.28   26.64
  -9   9  -1   29.65   23.37
  -9   9  -1   51.92   37.15
   9  -9   1   80.90   18.61
   9  -9   1   53.07   32.33
   9  -9   1   58.49   19.43
 -10   9  -1  101.96   50.23
 -10   9  -1  -64.46  116.34
 -10   9  -1   58.29   38.90
  10  -9   1  162.47   45.72
  10  -9   1  123.72   32.86
 -11   9  -1   54.19   47.33
 -11   9  -1    8.74   27.25
  11  -9   1   31.59   13.47
  11  -9   1  -10.78   39.12
  12  -9   1   22.08   69.17
  12  -9   1   34.63   20.72
   9   8  -1   40.82   14.31
   9   8  -1   11.38   32.28
   9   8  -1   11.32   35.65
  -9  -8   1   74.05   47.50
  -9  -8   1   10.01   17.73
  -9  -8   1   20.91   31.93
  -9  -8   1  106.38   40.19
   8   8  -1   43.04   30.90
   8   8  -1   75.97   17.99
   8   8  -1   26.94   33.60
  -8  -8   1   57.13   36.60
  -8  -8   1  -68.71   40.79
  -8  -8   1   70.07   20.46
  -8  -8   1   15.41   29.82
   7   8  -1  257.17   88.20
   7   8  -1  354.06   85.65
   7   8  -1  276.00   89.15
   7   8  -1  269.84   87.45
  -7  -8   1  315.59   87.11
  -7  -8   1  214.65   90.24
  -7  -8   1  378.90   86.84
   6   8  -1   32.73   18.13
   6   8  -1   30.60   21.82
   6   8  -1   53.53   13.28
   6   8  -1   42.37   23.78
   6   8  -1   47.05   18.85
   6   8  -1   67.37   16.10
  -6  -8   1   54.84   30.31
  -6  -8   1    1.56   21.79
  -6  -8   1   33.54   15.49
  -6  -8   1   77.53   20.86
  -6  -8   1   48.05   16.76
  -6  -8   1   35.98   16.12
  -6  -8   1   37.54   26.34
   5   8  -1   67.00   14.49
   5   8  -1   36.61   20.91
   5   8  -1   46.12   16.10
   5   8  -1   57.18   21.83
   5   8  -1   47.73   17.71
   5   8  -1   52.09   14.49
  -5  -8   1   38.99   16.54
  -5  -8   1   14.77   24.00
  -5  -8   1   18.30   15.80
  -5  -8   1   48.36   16.70
  -5  -8   1   69.87   16.81
   4   8  -1   30.68    9.63
   4   8  -1   23.21    7.43
   4   8  -1   46.57    9.65
   4   8  -1   52.03   14.30
   4   8  -1   50.64   11.24
   4   8  -1   29.67    6.92
   4   8  -1   12.28   13.42
  -4  -8   1   -2.58    8.43
  -4  -8   1   -8.29   12.38
  -4  -8   1   22.77   10.79
  -4  -8   1   15.87   13.88
  -4  -8   1   17.79   10.34
  -4  -8   1   19.12    8.87
  -4  -8   1   12.06   10.53
  -4  -8   1   59.38   19.52
   3   8  -1  108.84   25.54
   3   8  -1   80.74   25.72
   3   8  -1   36.35   26.05
   3   8  -1  102.46   24.18
   3   8  -1   83.36   24.59
   3   8  -1  117.88   25.48
  -3  -8   1  126.41   26.75
  -3  -8   1   68.02   25.06
  -3  -8   1   37.33   50.04
  -3  -8   1  134.07   26.81
  -3  -8   1   72.07   25.37
  -3  -8   1   85.37   25.02
  -3  -8   1  110.85   26.78
  -3  -8   1   64.11   24.55
  -3  -8   1   81.87   31.33
   2   8  -1   36.17   28.97
   2   8  -1   66.42   10.68
   2   8  -1   38.40    9.61
   2   8  -1   31.62   11.91
   2   8  -1   33.81   11.40
   2   8  -1   50.77   11.65
  -2  -8   1   16.97    9.29
  -2  -8   1    6.40   54.78
  -2  -8   1    5.71   10.32
  -2  -8   1   28.90   12.12
  -2  -8   1   55.15   10.52
  -2  -8   1   62.74   12.07
  -2  -8   1   12.61   20.88
  -2  -8   1   25.59   23.30
  -2  -8   1   32.20    9.68
  -2  -8   1    5.64   10.54
   1   8  -1  181.59   44.08
   1   8  -1  181.28   43.57
   1   8  -1  151.56   44.30
   1   8  -1  177.50   44.33
   1   8  -1  332.87   55.84
   1   8  -1  176.98   44.12
   1   8  -1  141.43   44.34
   1   8  -1   35.32   64.79
  -1  -8   1  129.14   43.69
  -1  -8   1  129.65   43.81
  -1  -8   1  193.16   44.28
  -1  -8   1  186.76   44.45
  -1  -8   1  121.04   49.51
  -1  -8   1  152.81   44.12
   0   8  -1  525.31  134.50
   0   8  -1  559.64  134.37
   0   8  -1  534.72  134.22
   0   8  -1  750.73  140.00
   0   8  -1  388.04  144.30
   0   8  -1  441.98  134.29
   0   8  -1  568.17  134.21
   0   8  -1  460.63  134.01
   0   8  -1  490.53  134.18
   0  -8   1  528.07  137.44
   0  -8   1  490.21  134.06
   0  -8   1  388.76  134.53
   0  -8   1  497.99  134.07
   0  -8   1  449.80  134.10
   0  -8   1  706.13  138.52
   0  -8   1  543.47  134.29
  -1   8  -1   17.75   49.24
  -1   8  -1  103.40   27.05
  -1   8  -1  125.13   28.01
  -1   8  -1  254.42   46.48
  -1   8  -1  108.85   26.71
  -1   8  -1   89.39   27.32
  -1   8  -1   87.03   27.08
  -1   8  -1  124.46   27.06
   1  -8   1  105.11   28.30
   1  -8   1   79.41   27.46
   1  -8   1   62.56   26.93
   1  -8   1   79.48   26.84
   1  -8   1  169.64   39.28
   1  -8   1  126.50   26.72
   1  -8   1   61.14   26.97
   1  -8   1  118.47   27.19
   1  -8   1  119.00   39.32
  -2   8  -1  152.97   51.88
  -2   8  -1  200.85   51.75
  -2   8  -1  194.59   51.57
  -2   8  -1  164.54   52.28
  -2   8  -1  220.08   52.54
  -2   8  -1  212.46   65.85
  -2   8  -1   85.29   67.70
  -2   8  -1  182.04   52.13
  -2   8  -1  235.93   51.82
   2  -8   1  167.24   51.96
   2  -8   1  218.01   52.32
   2  -8   1  226.45   53.17
   2  -8   1  195.93   51.56
   2  -8   1  160.09   63.64
   2  -8   1  220.21   61.15
   2  -8   1  155.52   52.39
   2  -8   1  164.08   60.43
  -3   8  -1  237.58   62.42
  -3   8  -1  306.89   79.07
  -3   8  -1  215.39   61.48
  -3   8  -1   70.42   78.19
  -3   8  -1  232.36   61.48
  -3   8  -1  201.29   61.60
  -3   8  -1  268.49   61.93
  -3   8  -1   43.80   94.21
  -3   8  -1  226.01   61.71
  -3   8  -1  265.31   62.19
   3  -8   1  282.34   62.54
   3  -8   1  234.10   61.66
   3  -8   1  165.93   62.61
   3  -8   1  269.87   61.45
   3  -8   1  179.71   61.85
   3  -8   1  363.07   71.77
   3  -8   1  205.49   71.23
   3  -8   1  207.04   61.40
  -4   8  -1  -11.66   71.19
  -4   8  -1   96.33   29.28
  -4   8  -1   97.16   28.17
  -4   8  -1  122.06   28.28
  -4   8  -1  136.19   29.77
  -4   8  -1  185.43   70.06
  -4   8  -1   86.49   28.97
  -4   8  -1   99.70   28.33
  -4   8  -1   51.50   55.27
   4  -8   1   84.31   29.14
   4  -8   1   49.99   28.55
   4  -8   1   74.45   28.24
   4  -8   1  108.84   28.38
   4  -8   1   51.26   30.74
   4  -8   1  114.86   52.33
   4  -8   1   46.87   69.84
   4  -8   1  118.45   27.90
   4  -8   1  150.16   29.35
   4  -8   1  112.73   27.76
   4  -8   1   44.62   53.50
  -5   8  -1    2.56   75.83
  -5   8  -1   12.21    5.97
  -5   8  -1    4.63   15.19
  -5   8  -1   23.58   13.94
  -5   8  -1    5.43   10.97
  -5   8  -1   12.74    6.94
  -5   8  -1   17.12   10.26
  -5   8  -1  -52.18   58.29
  -5   8  -1  -25.84   78.46
  -5   8  -1   20.16    7.84
   5  -8   1   25.51    9.95
   5  -8   1   38.26   11.25
   5  -8   1   62.98   43.32
   5  -8   1   80.78   58.64
   5  -8   1   10.19    6.03
   5  -8   1   14.17    5.28
   5  -8   1   15.35    6.91
   5  -8   1   16.01   18.04
   5  -8   1   23.59    5.71
   5  -8   1   -6.63   81.97
  -6   8  -1   19.62    6.01
  -6   8  -1   10.23   19.25
  -6   8  -1   34.96  121.89
  -6   8  -1    1.93   17.50
  -6   8  -1  -10.76   77.58
  -6   8  -1   -8.52   12.49
  -6   8  -1   22.66   11.19
  -6   8  -1   14.05    6.66
  -6   8  -1   22.80   10.93
   6  -8   1  -47.14   86.75
   6  -8   1  132.46   68.40
   6  -8   1   10.19    4.81
   6  -8   1   14.53    5.65
   6  -8   1   19.17   22.90
   6  -8   1    9.83    5.31
   6  -8   1   10.77   12.42
   6  -8   1   58.63   49.55
   6  -8   1   16.50   11.90
   6  -8   1   12.56    7.42
  -7   8  -1  157.75   79.18
  -7   8  -1  178.57   43.49
  -7   8  -1  109.13   46.97
  -7   8  -1  140.39   44.26
   7  -8   1  147.54   42.45
   7  -8   1  157.84   42.10
   7  -8   1  174.91   44.58
  -8   8  -1   23.51   11.95
  -8   8  -1    2.92   16.06
  -8   8  -1   -2.19   26.16
  -8   8  -1  165.57   76.18
   8  -8   1    3.00   17.10
   8  -8   1    9.91   19.75
   8  -8   1    4.86    5.21
   8  -8   1   12.10    6.56
  -9   8  -1  220.61   64.48
  -9   8  -1  240.36  106.28
  -9   8  -1  129.97   67.57
  -9   8  -1  192.62   61.21
   9  -8   1  253.36   65.00
   9  -8   1  232.73   60.90
   9  -8   1  229.19   59.64
   9  -8   1  201.21   62.45
 -10   8  -1   20.15   39.62
 -10   8  -1   21.40   25.82
 -10   8  -1   50.95  107.00
  10  -8   1   45.15   26.87
  10  -8   1   60.92   17.26
  10  -8   1   79.93   35.25
 -11   8  -1    8.90   24.66
 -11   8  -1   27.32   46.76
 -11   8  -1  -48.74  123.84
  11  -8   1  -37.37   37.87
  11  -8   1  -44.80   25.70
  11  -8   1   -7.86   10.76
 -12   8  -1   23.88   30.55
 -12   8  -1   34.98  146.64
 -12   8  -1   71.27   52.16
  12  -8   1   17.31   14.32
  12  -8   1   33.83   46.69
  10   7  -1   62.34   33.57
  10   7  -1   82.21   39.63
  10   7  -1   30.65   17.37
 -10  -7   1   67.37   39.25
 -10  -7   1  -11.73   49.07
 -10  -7   1  -30.91   39.07
   9   7  -1   35.83   15.58
   9   7  -1   68.75   34.24
   9   7  -1   40.79   30.12
  -9  -7   1    9.79   30.21
  -9  -7   1   50.18   17.68
  -9  -7   1   43.45   43.83
  -9  -7   1   16.03   34.93
   8   7  -1    0.49   43.29
   8   7  -1   47.72   23.11
   8   7  -1   13.65   11.05
  -8  -7   1  -37.09   36.22
  -8  -7   1    7.86   37.31
  -8  -7   1   18.32   12.30
  -8  -7   1   32.19   18.89
   7   7  -1   39.22   24.10
   7   7  -1   30.85   26.64
   7   7  -1   58.50   21.12
  -7  -7   1   81.57   19.04
  -7  -7   1   51.06   28.70
  -7  -7   1   41.91   18.04
  -7  -7   1  -16.82   32.12
  -7  -7   1   77.41   18.63
   6   7  -1    4.71    8.52
   6   7  -1    1.92    3.21
   6   7  -1   -3.12   15.54
   6   7  -1   -2.97   10.88
   6   7  -1   15.72    7.99
   6   7  -1   24.21   17.68
   6   7  -1    2.70    3.88
  -6  -7   1  -29.05   20.17
  -6  -7   1    3.13    9.03
  -6  -7   1   16.47    6.91
  -6  -7   1   -0.68    7.29
  -6  -7   1    7.61    9.03
  -6  -7   1    5.17    8.34
   5   7  -1   69.94   16.32
   5   7  -1   86.40   16.01
   5   7  -1   44.77   19.03
   5   7  -1   54.12   17.02
   5   7  -1   27.03   20.11
  -5  -7   1   70.54   21.16
  -5  -7   1   50.14   16.12
  -5  -7   1   17.36   21.62
  -5  -7   1   51.43   16.46
  -5  -7   1   31.36   15.51
  -5  -7   1   47.70   16.48
   4   7  -1   97.03   30.76
   4   7  -1  106.31   29.60
   4   7  -1  104.40   28.54
   4   7  -1  120.53   29.05
   4   7  -1   73.32   30.04
   4   7  -1  120.04   28.40
  -4  -7   1   61.31   32.47
  -4  -7   1  128.90   29.72
  -4  -7   1  145.91   31.45
  -4  -7   1   85.73   29.22
  -4  -7   1   92.06   30.78
  -4  -7   1   72.14   30.90
  -4  -7   1   75.82   28.98
   3   7  -1   57.11   13.16
   3   7  -1   57.46   14.24
   3   7  -1   37.64   15.94
   3   7  -1   40.73   15.15
   3   7  -1   75.14   15.04
   3   7  -1   55.85   13.86
   3   7  -1   46.68   13.23
  -3  -7   1   75.81   16.55
  -3  -7   1   25.67   14.20
  -3  -7   1   62.01   16.05
  -3  -7   1   30.70   13.71
  -3  -7   1   -2.61   37.67
  -3  -7   1   52.97   16.07
  -3  -7   1   36.81   13.90
  -3  -7   1   42.20   20.46
  -3  -7   1   58.20   14.15
  -3  -7   1   20.18   14.53
   2   7  -1   47.04   21.46
   2   7  -1   91.55   30.90
   2   7  -1   82.45   20.99
   2   7  -1   95.64   20.40
   2   7  -1   68.16   20.54
   2   7  -1  120.66   30.39
   2   7  -1   72.84   21.45
   2   7  -1   73.88   20.75
   2   7  -1   74.95   21.34
  -2  -7   1   79.93   21.64
  -2  -7   1  152.28   44.80
  -2  -7   1   90.30   22.52
  -2  -7   1   67.32   20.84
  -2  -7   1   59.19   20.65
  -2  -7   1   42.09   20.80
  -2  -7   1  114.09   27.13
  -2  -7   1   39.99   48.34
  -2  -7   1   56.82   21.22
  -2  -7   1   94.77   21.62
  -2  -7   1   95.73   20.96
   1   7  -1   98.00   38.45
   1   7  -1  130.13   28.63
   1   7  -1   99.74   29.00
   1   7  -1  122.61   28.75
   1   7  -1  103.66   28.24
   1   7  -1  122.19   29.13
   1   7  -1   94.23   28.72
   1   7  -1  133.32   29.26
  -1  -7   1   99.32   29.53
  -1  -7   1  104.61   28.83
  -1  -7   1   93.87   28.82
  -1  -7   1  181.37   33.55
  -1  -7   1   85.24   35.27
  -1  -7   1   74.50   28.50
  -1  -7   1  104.69   29.07
  -1  -7   1  108.75   29.18
  -1  -7   1   86.88   28.61
   0   7  -1   61.40   14.62
   0   7  -1   64.57   14.89
   0   7  -1  103.88   32.31
   0   7  -1   38.57   31.40
   0   7  -1   53.53   14.55
   0   7  -1   57.48   14.26
   0   7  -1   48.50   43.95
   0   7  -1   61.09   15.22
   0   7  -1   47.73   14.63
   0  -7   1   64.47   14.92
   0  -7   1   64.81   25.96
   0  -7   1  105.01   24.87
   0  -7   1   39.38   14.73
   0  -7   1   24.33   14.55
   0  -7   1   45.59   15.86
   0  -7   1   53.28   14.45
   0  -7   1   50.29   14.30
   0  -7   1    5.73   40.52
   0  -7   1   55.28   14.30
   0  -7   1   48.09   14.40
  -1   7  -1   13.66    9.95
  -1   7  -1   73.18   34.47
  -1   7  -1   40.23    9.22
  -1   7  -1   34.44    8.71
  -1   7  -1   16.62    8.83
  -1   7  -1   57.51   11.89
  -1   7  -1  -47.59   49.83
  -1   7  -1   17.98    9.10
  -1   7  -1  -31.01   30.49
  -1   7  -1   25.33    9.98
   1  -7   1   19.77   24.66
   1  -7   1  101.53   29.46
   1  -7   1    4.97   44.41
   1  -7   1   40.00    8.63
   1  -7   1   42.17    9.46
   1  -7   1   25.78    8.69
   1  -7   1   37.46    8.81
   1  -7   1   20.19   10.31
   1  -7   1   32.31    9.66
   1  -7   1   23.28    9.46
   1  -7   1   56.23   11.32
  -2   7  -1  212.16   59.88
  -2   7  -1  217.73   60.07
  -2   7  -1  164.36   60.35
  -2   7  -1  182.05   60.68
  -2   7  -1  226.04   59.90
  -2   7  -1  272.73   69.86
  -2   7  -1  144.94   72.17
  -2   7  -1  248.54   60.01
  -2   7  -1  217.85   60.52
  -2   7  -1  233.62   60.09
   2  -7   1  202.80   59.93
   2  -7   1  259.33   59.88
   2  -7   1  243.99   59.89
   2  -7   1  408.73   67.75
   2  -7   1  160.62   60.83
   2  -7   1  201.81   65.90
   2  -7   1  217.78   60.41
   2  -7   1  209.16   60.83
  -3   7  -1  308.83   81.91
  -3   7  -1  404.28   93.44
  -3   7  -1  316.02   81.95
  -3   7  -1  252.52   82.38
  -3   7  -1  249.52   83.04
  -3   7  -1  355.93   82.06
  -3   7  -1  213.13   92.80
  -3   7  -1  295.92   82.46
  -3   7  -1  281.66   82.23
  -3   7  -1  301.18   81.90
   3  -7   1  309.63   82.53
   3  -7   1  484.59   89.36
   3  -7   1  337.65   82.14
   3  -7   1  307.21   82.78
   3  -7   1  206.85   82.57
   3  -7   1  194.82   88.84
   3  -7   1  293.89   81.94
   3  -7   1  306.35   81.86
   3  -7   1  319.77   81.91
  -4   7  -1  658.32  165.24
  -4   7  -1  374.89  172.48
  -4   7  -1  684.38  170.89
  -4   7  -1  575.08  165.06
  -4   7  -1  538.10  165.22
  -4   7  -1  572.59  165.51
  -4   7  -1  620.24  164.82
  -4   7  -1  532.68  164.87
   4  -7   1  645.49  165.34
   4  -7   1  675.88  164.79
   4  -7   1  656.26  164.76
   4  -7   1  550.70  169.01
   4  -7   1  789.31  171.99
   4  -7   1  651.33  165.02
   4  -7   1  594.66  164.83
  -5   7  -1  111.20   34.15
  -5   7  -1  121.36   32.46
  -5   7  -1   87.46   34.86
  -5   7  -1  123.26   32.88
  -5   7  -1  151.59   71.56
  -5   7  -1  215.54   59.60
  -5   7  -1  129.79   32.90
  -5   7  -1  148.26   32.24
  -5   7  -1   -9.56   66.28
  -5   7  -1  143.60   33.55
  -5   7  -1  145.43   35.78
   5  -7   1  182.84   33.55
   5  -7   1   82.23   32.19
   5  -7   1  125.91   31.93
   5  -7   1  194.82   51.12
   5  -7   1   85.97   32.08
   5  -7   1  132.94   32.49
   5  -7   1   87.35   32.71
   5  -7   1  216.52   60.59
   5  -7   1  158.08   33.68
   5  -7   1   54.67   35.64
   5  -7   1   41.57   80.53
  -6   7  -1  396.91  160.34
  -6   7  -1  502.84  136.45
  -6   7  -1  506.25  135.76
  -6   7  -1  518.62  135.76
  -6   7  -1  489.03  136.31
  -6   7  -1  496.09  136.23
  -6   7  -1  719.10  147.40
  -6   7  -1  526.17  137.60
   6  -7   1  419.36  136.44
   6  -7   1  573.40  135.64
   6  -7   1  486.14  135.93
   6  -7   1  427.24  135.62
   6  -7   1  585.82  137.50
   6  -7   1  453.82  150.24
   6  -7   1  539.96  135.73
   6  -7   1  664.15  145.10
  -7   7  -1    1.72   21.03
  -7   7  -1   26.36   12.87
  -7   7  -1    8.23    9.71
  -7   7  -1  -26.80   59.49
   7  -7   1    0.75    5.06
   7  -7   1    5.41   13.98
   7  -7   1    8.78    3.85
   7  -7   1   18.67   13.83
  -8   7  -1    7.74   66.45
  -8   7  -1   20.28   25.83
  -8   7  -1   18.66   12.16
  -8   7  -1   11.44   15.86
   8  -7   1    7.46    8.18
   8  -7   1   31.00    7.22
   8  -7   1   34.02   17.08
   8  -7   1   28.55   18.21
  -9   7  -1   76.53   26.97
  -9   7  -1  -46.00   81.78
  -9   7  -1   73.53   38.45
  -9   7  -1   57.75   29.38
   9  -7   1   96.86   24.29
   9  -7   1   74.91   32.94
   9  -7   1   65.47   30.07
   9  -7   1   92.11   24.81
 -10   7  -1    4.11   34.89
 -10   7  -1   76.61   96.78
 -10   7  -1   42.95   21.41
  10  -7   1  -21.25   19.42
  10  -7   1   -2.41    8.71
  10  -7   1    5.78   27.98
 -11   7  -1   15.53   44.63
 -11   7  -1   59.71  112.84
 -11   7  -1   13.79   24.45
  11  -7   1   37.08   12.64
  11  -7   1   10.06   25.67
  11  -7   1   -9.78   35.16
 -12   7  -1   32.59   38.06
 -12   7  -1   84.30  135.56
 -12   7  -1  123.06   56.48
  12  -7   1  145.58   50.25
  12  -7   1   78.64   38.74
  12  -7   1   90.49   27.02
  10   6  -1   57.07   35.89
  10   6  -1   28.85   29.78
  10   6  -1  -15.77   14.51
 -10  -6   1  -13.01   45.27
 -10  -6   1   53.04   44.30
 -10  -6   1  -12.76   35.18
   9   6  -1   14.28   29.17
   9   6  -1   45.29   17.81
   9   6  -1   46.30   33.06
  -9  -6   1   59.20   34.33
  -9  -6   1   69.74   18.57
  -9  -6   1   57.54   41.05
  -9  -6   1   51.73   40.72
   8   6  -1   62.02   23.56
   8   6  -1   34.78   27.05
   8   6  -1   31.43   19.56
   8   6  -1   41.66   14.89
  -8  -6   1   27.19   34.02
  -8  -6   1   17.47   28.33
  -8  -6   1   54.72   16.05
  -8  -6   1   81.96   34.77
  -8  -6   1  -28.62   32.86
  -8  -6   1   59.22   17.71
   7   6  -1  109.03   40.40
   7   6  -1  129.75   37.02
   7   6  -1  118.03   37.99
   7   6  -1  147.31   41.84
  -7  -6   1   19.05   44.65
  -7  -6   1  142.01   37.65
  -7  -6   1  160.50   37.55
  -7  -6   1  208.08   44.22
  -7  -6   1  127.09   42.83
  -7  -6   1  117.39   45.07
  -7  -6   1  150.31   37.73
   6   6  -1  132.12   54.86
   6   6  -1  224.76   52.56
   6   6  -1  201.79   52.62
   6   6  -1  209.14   54.07
   6   6  -1  186.23   53.09
   6   6  -1  177.14   54.25
  -6  -6   1  182.39   56.70
  -6  -6   1  199.86   56.79
  -6  -6   1  172.63   53.14
  -6  -6   1  181.93   53.37
  -6  -6   1  156.97   56.08
   5   6  -1  202.71   68.70
   5   6  -1  261.71   70.19
   5   6  -1  236.29   69.18
   5   6  -1  250.31   69.43
   5   6  -1  292.32   68.55
   5   6  -1  299.14   69.00
   5   6  -1  270.11   70.12
  -5  -6   1  295.95   70.49
  -5  -6   1  290.81   69.19
  -5  -6   1  215.43   69.06
  -5  -6   1  247.49   69.12
  -5  -6   1  270.04   69.15
  -5  -6   1  229.10   69.07
  -5  -6   1  175.44   70.21
  -5  -6   1  243.16   70.63
   4   6  -1  273.85   68.03
   4   6  -1  284.26   68.45
   4   6  -1  231.43   68.71
   4   6  -1  311.88   68.39
   4   6  -1  230.24   69.38
   4   6  -1  223.67   69.12
  -4  -6   1  288.17   69.74
  -4  -6   1  258.55   68.49
  -4  -6   1  284.66   69.67
  -4  -6   1  238.38   69.12
  -4  -6   1  236.98   68.58
  -4  -6   1  224.07   68.42
  -4  -6   1  179.96   69.44
  -4  -6   1  200.41   68.45
   3   6  -1   12.73    4.50
   3   6  -1    8.14    2.52
   3   6  -1   -6.00    5.87
   3   6  -1   16.57    6.78
   3   6  -1   12.89    4.73
   3   6  -1   13.05    2.94
  -3  -6   1  -10.68   30.74
  -3  -6   1   24.05    8.42
  -3  -6   1   10.70    9.27
  -3  -6   1    2.39    4.92
  -3  -6   1   14.67    7.16
  -3  -6   1   -1.89    4.00
  -3  -6   1    2.57    5.24
  -3  -6   1    1.64    9.43
  -3  -6   1   -0.24    5.41
  -3  -6   1   -2.39    5.73
  -3  -6   1   -3.00   13.55
  -3  -6   1    4.33    4.30
  -3  -6   1   30.04   22.05
  -3  -6   1    4.75    8.10
   2   6  -1  728.25  178.59
   2   6  -1  628.49  178.49
   2   6  -1  642.45  178.70
   2   6  -1  680.52  178.63
   2   6  -1  731.82  178.46
   2   6  -1  767.11  180.41
   2   6  -1  566.06  178.68
   2   6  -1  504.47  180.34
  -2  -6   1  634.62  178.58
  -2  -6   1  657.17  179.94
  -2  -6   1  776.37  178.78
  -2  -6   1  727.38  178.94
  -2  -6   1  628.72  178.84
  -2  -6   1  601.81  178.57
   1   6  -1  147.03   33.77
   1   6  -1   88.66   27.25
   1   6  -1   86.83   27.34
   1   6  -1  100.31   27.09
   1   6  -1  103.57   26.72
   1   6  -1   94.36   27.00
   1   6  -1  113.54   33.69
   1   6  -1  123.83   27.54
   1   6  -1   98.26   27.23
  -1  -6   1   98.84   27.10
  -1  -6   1  110.15   27.69
  -1  -6   1   79.53   27.12
  -1  -6   1   48.28   38.97
  -1  -6   1  135.84   31.51
  -1  -6   1  119.46   27.31
  -1  -6   1   70.90   26.91
  -1  -6   1  121.59   27.42
  -1  -6   1  190.92   30.84
   0   6  -1  154.05   51.21
   0   6  -1  200.28   45.91
   0   6  -1  196.24   45.69
   0   6  -1  145.13   45.86
   0   6  -1  238.89   51.81
   0   6  -1  168.23   46.01
   0  -6   1  147.75   46.27
   0  -6   1  165.19   45.81
   0  -6   1  268.70   49.27
   0  -6   1  156.36   45.89
   0  -6   1  177.61   45.74
   0  -6   1  234.79   49.97
   0  -6   1  130.55   45.76
   0  -6   1  210.74   46.01
   0  -6   1  151.24   45.69
  -1   6  -1 1289.72  353.77
  -1   6  -1 1489.16  353.68
  -1   6  -1 1449.63  353.81
  -1   6  -1 1247.22  353.75
  -1   6  -1 1482.93  353.65
  -1   6  -1 1151.08  356.00
  -1   6  -1 1326.52  353.74
   1  -6   1 1218.27  353.65
   1  -6   1 1334.89  353.81
   1  -6   1 1231.64  355.30
   1  -6   1 1172.19  353.69
   1  -6   1 1119.18  353.64
   1  -6   1 1377.85  353.72
   1  -6   1 1385.46  353.64
  -2   6  -1   12.79    3.45
  -2   6  -1   -0.33    3.20
  -2   6  -1   13.19    5.54
  -2   6  -1    8.90    2.79
  -2   6  -1   32.19   29.97
  -2   6  -1   -6.93   29.93
  -2   6  -1    5.79    2.71
  -2   6  -1    7.66    3.21
  -2   6  -1   40.05   49.66
  -2   6  -1    4.59    4.93
  -2   6  -1   13.64    6.37
  -2   6  -1    5.98    3.58
   2  -6   1    9.63    3.01
   2  -6   1    5.83    2.85
   2  -6   1    0.93    4.95
   2  -6   1    8.99    7.52
   2  -6   1   12.69    2.75
   2  -6   1   -4.30   23.62
   2  -6   1   -0.20    3.77
   2  -6   1    6.47    5.22
   2  -6   1   -0.58    3.63
   2  -6   1   58.46   47.34
   2  -6   1    8.89    3.70
   2  -6   1   -6.25    7.69
   2  -6   1   29.80   25.51
  -3   6  -1   15.67    7.43
  -3   6  -1   18.80    4.41
  -3   6  -1   14.06    4.55
  -3   6  -1   13.22    7.91
  -3   6  -1  -36.27   32.32
  -3   6  -1  -34.68   34.91
  -3   6  -1   20.70    9.06
  -3   6  -1    6.93    6.23
  -3   6  -1    3.57   49.81
  -3   6  -1    5.28    4.39
  -3   6  -1   11.44    4.21
  -3   6  -1   13.01    3.84
   3  -6   1    6.77    4.16
   3  -6   1    5.75   42.92
   3  -6   1    4.62   10.12
   3  -6   1    9.56    3.54
   3  -6   1   12.18    3.63
   3  -6   1    9.51    3.78
   3  -6   1    8.85    5.78
   3  -6   1   15.12    8.37
   3  -6   1    9.25    4.50
   3  -6   1   -5.33   27.73
   3  -6   1  -28.65   26.36
   3  -6   1    8.27    7.20
  -4   6  -1   15.26    9.82
  -4   6  -1  -13.77   47.95
  -4   6  -1   17.70   34.54
   4  -6   1  103.79   32.17
   4  -6   1   68.84   55.40
   4  -6   1    6.38   34.89
   4  -6   1    5.35   13.32
  -5   6  -1   99.37   26.86
  -5   6  -1   49.19   63.02
  -5   6  -1   77.99   29.44
  -5   6  -1   93.59   27.35
  -5   6  -1  102.01   28.03
  -5   6  -1   97.63   26.95
  -5   6  -1  119.25   26.83
  -5   6  -1   22.60   57.32
  -5   6  -1   51.11   28.66
  -5   6  -1   84.07   27.41
  -5   6  -1   81.05   47.33
  -5   6  -1   46.04   29.53
   5  -6   1  121.25   27.04
   5  -6   1   86.43   27.09
   5  -6   1  127.90   53.06
   5  -6   1  105.04   27.59
   5  -6   1   94.69   26.76
   5  -6   1   57.61   43.04
   5  -6   1  118.15   26.74
   5  -6   1   51.34   30.47
   5  -6   1   79.93   68.99
   5  -6   1  129.93   28.32
   5  -6   1   93.49   26.53
   5  -6   1   93.59   26.60
  -6   6  -1   57.62   52.91
  -6   6  -1   83.33   24.88
  -6   6  -1   40.09   27.12
  -6   6  -1   76.01   24.27
  -6   6  -1   90.99   22.93
  -6   6  -1   87.14   22.77
  -6   6  -1   81.07   29.66
  -6   6  -1   42.38   71.59
  -6   6  -1   94.21   23.72
   6  -6   1   78.76   22.97
   6  -6   1  115.24   23.54
   6  -6   1   85.25   24.48
   6  -6   1  126.34   62.38
   6  -6   1   71.19   22.55
   6  -6   1   81.11   22.60
   6  -6   1  129.03   43.88
   6  -6   1   34.24   31.36
   6  -6   1  128.44   25.29
  -7   6  -1   -7.01   20.03
  -7   6  -1  -18.92   69.76
  -7   6  -1    3.34    8.45
  -7   6  -1   -0.29   54.86
  -7   6  -1    5.92   12.18
   7  -6   1    1.40    4.36
   7  -6   1    3.53   12.01
   7  -6   1   -4.98    2.86
   7  -6   1    3.93   12.32
  -8   6  -1   18.87   22.43
  -8   6  -1   11.39   10.88
  -8   6  -1   55.48   58.87
  -8   6  -1   24.84   15.07
   8  -6   1   15.09    5.08
   8  -6   1    6.74   16.18
   8  -6   1    2.25   13.75
   8  -6   1    5.46    6.73
  -9   6  -1   -3.03   31.54
  -9   6  -1   55.34   23.11
  -9   6  -1   36.64   19.20
  -9   6  -1   49.12   72.59
   9  -6   1   56.08   26.21
   9  -6   1   74.55   15.99
   9  -6   1   22.97   21.44
   9  -6   1   44.51   16.68
 -10   6  -1   44.85   91.88
 -10   6  -1  -17.53   34.25
 -10   6  -1   33.30   20.86
  10  -6   1   29.22   10.96
  10  -6   1   31.23   27.14
  10  -6   1   12.52   20.59
 -11   6  -1   22.13   24.80
 -11   6  -1  -15.46   41.57
 -11   6  -1   34.91  106.11
  11  -6   1    4.51   10.08
  11  -6   1   -7.78   22.97
  11  -6   1   30.79   33.00
 -12   6  -1   38.99  126.12
 -12   6  -1  -23.78   49.36
 -12   6  -1   42.03   28.58
  12  -6   1    9.13   28.05
  12  -6   1   -4.87   12.96
  12  -6   1   20.72   40.24
  11   5  -1  -16.91   37.94
  11   5  -1   14.70   17.05
  11   5  -1   16.04   33.55
 -11  -5   1  -10.51   47.94
 -11  -5   1   67.34   67.00
 -11  -5   1  -33.17   39.11
  10   5  -1    5.23   26.17
  10   5  -1    9.96   32.34
  10   5  -1   -1.14   13.82
 -10  -5   1  102.96   56.77
 -10  -5   1  -15.26   38.95
 -10  -5   1  -29.73   33.03
 -10  -5   1   11.24   15.40
   9   5  -1   44.20   18.12
   9   5  -1   47.45   30.63
   9   5  -1   60.34   26.00
  -9  -5   1   17.76   36.47
  -9  -5   1   38.36   47.56
  -9  -5   1   66.10   17.95
  -9  -5   1   38.67   31.33
   8   5  -1   -0.28   10.44
   8   5  -1    4.48    8.07
   8   5  -1   17.31   22.61
   8   5  -1   -9.44   17.88
  -8  -5   1  -24.20   28.01
  -8  -5   1   17.55   31.34
  -8  -5   1   11.08    8.86
  -8  -5   1   41.86   35.97
  -8  -5   1   -2.43   21.56
   7   5  -1  118.54   39.20
   7   5  -1  163.30   39.01
   7   5  -1   -5.65   62.94
   7   5  -1  131.58   42.24
   7   5  -1  105.82   41.24
  -7  -5   1  158.93   43.29
  -7  -5   1  144.27   48.41
  -7  -5   1  179.32   39.15
  -7  -5   1  157.97   39.50
  -7  -5   1  180.54   52.18
  -7  -5   1  147.26   39.41
  -7  -5   1   78.99   44.16
   6   5  -1   37.55   12.23
   6   5  -1   46.49   10.66
   6   5  -1   35.26   10.67
   6   5  -1   34.67   16.59
   6   5  -1   44.70   13.59
   6   5  -1    9.80   38.04
   6   5  -1   38.70   15.70
  -6  -5   1   13.28   18.40
  -6  -5   1   38.54   11.61
  -6  -5   1   38.22   11.84
  -6  -5   1   18.23   12.89
  -6  -5   1   30.75   28.05
  -6  -5   1   12.23   11.50
  -6  -5   1   14.10   24.53
  -6  -5   1   75.56   12.31
  -6  -5   1    0.23   18.95
   5   5  -1   -0.77    4.41
   5   5  -1   -1.47    9.29
   5   5  -1    0.45    2.48
   5   5  -1   18.64   13.03
   5   5  -1    4.36    7.06
  -5  -5   1    5.41    4.35
  -5  -5   1   -4.86    5.38
  -5  -5   1   15.15   17.59
  -5  -5   1   -6.80   19.33
  -5  -5   1    2.26    4.89
  -5  -5   1   -1.51    5.44
  -5  -5   1    4.60   13.16
  -5  -5   1  -20.07   21.32
  -5  -5   1   -2.01    5.30
  -5  -5   1    1.37    6.13
  -5  -5   1    5.39    4.87
   4   5  -1  -14.97   26.05
   4   5  -1   28.28    8.56
   4   5  -1   36.34   11.04
   4   5  -1   25.61    7.41
   4   5  -1   31.30    7.63
  -4  -5   1   24.02    7.85
  -4  -5   1   30.30    8.01
  -4  -5   1   42.27   12.93
  -4  -5   1    3.70    7.09
  -4  -5   1   16.30    7.28
  -4  -5   1   40.57    7.73
  -4  -5   1   26.83   15.41
  -4  -5   1   18.09   13.58
  -4  -5   1   21.33   15.88
  -4  -5   1   13.01   12.49
  -4  -5   1   15.32    8.00
  -4  -5   1   12.48   23.97
  -4  -5   1   26.49    7.45
  -4  -5   1   30.83   11.31
  -4  -5   1   45.23   10.22
   3   5  -1  594.56  161.54
   3   5  -1  591.58  161.41
   3   5  -1  624.63  161.30
   3   5  -1  680.07  161.29
   3   5  -1  545.66  161.60
   3   5  -1  647.73  161.44
  -3  -5   1  673.55  161.75
  -3  -5   1  476.17  162.52
  -3  -5   1  522.55  161.50
  -3  -5   1  547.80  161.40
  -3  -5   1  669.60  161.41
  -3  -5   1  573.93  161.76
  -3  -5   1  640.63  162.35
   2   5  -1  299.60   70.18
   2   5  -1  243.38   70.05
   2   5  -1  235.89   71.43
   2   5  -1  197.56   70.45
   2   5  -1  292.73   70.02
   2   5  -1  249.83   70.38
   2   5  -1  228.06   70.36
   2   5  -1  285.87   71.66
  -2  -5   1  243.52   70.17
  -2  -5   1  243.12   70.17
  -2  -5   1  306.24   70.48
  -2  -5   1  257.07   72.17
  -2  -5   1  293.87   70.45
  -2  -5   1  256.12   70.68
  -2  -5   1  251.08   70.61
  -2  -5   1  249.98   70.24
   1   5  -1  363.44  103.59
   1   5  -1  326.70  103.66
   1   5  -1  393.23  103.54
   1   5  -1  389.73  103.69
   1   5  -1  384.04  103.70
   1   5  -1  400.35  106.10
   1   5  -1  453.91  106.12
   1   5  -1  362.84  103.79
  -1  -5   1  427.57  105.51
  -1  -5   1  442.93  103.73
  -1  -5   1  409.27  103.87
   0   5  -1  311.87   74.19
   0   5  -1  399.07   77.15
   0   5  -1  270.88   74.21
   0   5  -1  262.34   74.35
   0   5  -1  294.97   74.07
   0   5  -1  326.13   74.17
   0   5  -1  247.74   76.65
   0   5  -1  227.00   74.25
   0  -5   1  276.92   74.07
   0  -5   1  269.56   74.20
   0  -5   1  253.21   74.13
   0  -5   1  273.95   74.37
   0  -5   1  324.70   77.40
   0  -5   1  401.44   76.75
   0  -5   1  236.32   74.11
   0  -5   1  290.95   74.20
   0  -5   1  257.31   74.24
   0  -5   1  264.29   74.09
  -1   5  -1   48.46   11.38
  -1   5  -1   31.34   11.18
  -1   5  -1   39.22   11.67
  -1   5  -1   42.94   11.19
  -1   5  -1   61.98   12.11
  -1   5  -1   33.46   11.31
  -1   5  -1   60.08   11.49
  -1   5  -1   33.09   11.16
  -1   5  -1   27.72   11.75
  -1   5  -1   12.41   33.13
  -1   5  -1   29.69   24.67
   1  -5   1   47.76   11.16
   1  -5   1  108.78   20.53
   1  -5   1   39.71   12.19
   1  -5   1   42.73   11.41
   1  -5   1   21.53   11.25
   1  -5   1   55.24   11.24
   1  -5   1    6.02   32.02
   1  -5   1   48.21   11.20
   1  -5   1  145.72   21.46
   1  -5   1   37.71   11.80
   1  -5   1   36.54   12.17
   1  -5   1   28.17   11.61
   1  -5   1   48.24   11.58
  -2   5  -1  160.23   38.63
  -2   5  -1  209.05   47.03
  -2   5  -1  134.59   38.25
  -2   5  -1  141.61   38.65
  -2   5  -1  133.73   38.27
  -2   5  -1  156.48   38.37
  -2   5  -1  284.47   47.83
  -2   5  -1  141.54   38.79
  -2   5  -1  116.88   38.30
  -2   5  -1  162.10   38.94
  -2   5  -1   60.63   54.87
   2  -5   1  277.33   44.82
   2  -5   1  118.09   40.02
   2  -5   1  121.58   38.38
   2  -5   1  132.13   38.50
   2  -5   1  145.18   38.22
   2  -5   1  183.62   38.84
   2  -5   1   32.52   54.38
   2  -5   1  154.19   44.24
   2  -5   1  139.57   38.27
   2  -5   1  155.98   38.24
   2  -5   1  155.71   38.91
   2  -5   1  155.42   38.85
  -3   5  -1   98.72   27.14
  -3   5  -1   74.48   27.04
  -3   5  -1   94.81   27.43
  -3   5  -1   93.00   27.97
  -3   5  -1  115.66   27.07
  -3   5  -1   87.55   27.66
  -3   5  -1  100.86   27.03
  -3   5  -1   43.83   42.60
  -3   5  -1  130.62   27.96
   3  -5   1  145.32   28.30
   3  -5   1  101.63   26.99
   3  -5   1  126.59   27.53
   3  -5   1   95.79   27.04
   3  -5   1  133.14   39.55
   3  -5   1   98.97   26.94
   3  -5   1   75.80   27.13
   3  -5   1  134.96   28.04
   3  -5   1   78.53   28.44
   3  -5   1  111.54   36.97
  -4   5  -1 1480.69  348.65
  -4   5  -1 1319.19  344.80
  -4   5  -1 1323.42  344.69
  -4   5  -1 1256.94  350.17
  -4   5  -1 1337.51  344.69
  -4   5  -1 1192.86  344.95
  -4   5  -1 1380.35  344.77
  -4   5  -1 1167.30  344.67
  -4   5  -1 1443.39  344.69
   4  -5   1 1326.87  344.93
   4  -5   1 1233.92  348.57
   4  -5   1 1259.80  344.69
   4  -5   1 1271.09  344.65
   4  -5   1 1280.67  344.92
   4  -5   1 1206.67  344.74
   4  -5   1 1322.16  344.83
   4  -5   1 1078.88  344.71
  -5   5  -1  129.87   52.57
  -5   5  -1  220.70   51.49
  -5   5  -1  190.51   50.96
  -5   5  -1  197.47   50.36
  -5   5  -1  130.49   61.68
  -5   5  -1  256.38   50.93
  -5   5  -1  132.07   72.12
  -5   5  -1  191.38   49.90
  -5   5  -1  203.45   49.91
  -5   5  -1  181.98   49.87
   5  -5   1  216.93   49.78
   5  -5   1  359.11   82.90
   5  -5   1  201.52   50.08
   5  -5   1   86.98   52.35
   5  -5   1  154.68   49.73
   5  -5   1  199.78   49.86
   5  -5   1  251.74   81.35
   5  -5   1  174.01   65.12
   5  -5   1  156.59   49.95
   5  -5   1  181.07   50.85
   5  -5   1  161.73   49.93
   5  -5   1  139.53   50.46
  -6   5  -1   65.14   19.60
  -6   5  -1   79.37   19.53
  -6   5  -1   82.74   19.87
  -6   5  -1   64.10   25.01
  -6   5  -1   77.86   20.30
  -6   5  -1   85.16   22.01
  -6   5  -1   74.59   21.05
  -6   5  -1  142.03   68.22
  -6   5  -1   84.66   47.27
  -6   5  -1  -18.03  104.23
   6  -5   1   84.24   19.61
   6  -5   1   64.39   19.46
   6  -5   1   75.30   21.25
   6  -5   1   66.18   55.28
   6  -5   1   52.79   21.11
   6  -5   1   73.05   19.40
   6  -5   1   74.70   40.89
   6  -5   1   64.80   19.16
  -7   5  -1   -2.03   18.85
  -7   5  -1   22.06    7.12
  -7   5  -1    7.00    9.03
  -7   5  -1   17.85   50.71
  -7   5  -1  -42.46   70.24
  -7   5  -1   33.95   13.12
   7  -5   1   15.68    5.19
   7  -5   1   22.86   12.53
   7  -5   1   14.14    6.12
   7  -5   1   27.62   15.67
  -8   5  -1   83.42   25.07
  -8   5  -1   70.83   61.12
  -8   5  -1  103.40   22.59
  -8   5  -1   43.56   30.21
   8  -5   1   61.59   24.37
   8  -5   1   84.14   20.97
   8  -5   1   56.76   21.18
   8  -5   1   78.88   25.85
  -9   5  -1   46.54   18.23
  -9   5  -1   43.01   31.14
  -9   5  -1   47.74   22.28
  -9   5  -1   50.22   72.99
   9  -5   1   11.41   24.50
   9  -5   1   62.53   15.00
   9  -5   1   46.11   15.69
   9  -5   1   58.62   21.02
 -10   5  -1   35.90   85.18
 -10   5  -1   19.89   33.20
 -10   5  -1   -8.14   19.77
  10  -5   1   -4.83   24.55
  10  -5   1    6.74    8.79
  10  -5   1   28.70   18.35
 -11   5  -1   -8.88   23.80
 -11   5  -1    5.80  102.75
 -11   5  -1  -24.02   38.33
  11  -5   1   -4.45   29.67
  11  -5   1   29.84   11.75
  11  -5   1   21.82   21.91
 -12   5  -1   11.77   29.77
 -12   5  -1   -4.58   47.56
 -12   5  -1  -65.22  121.37
  12  -5   1   16.04   13.96
  12  -5   1   43.62   25.76
  12  -5   1   43.93   36.82
  11   4  -1   10.40   16.61
  11   4  -1   16.46   29.53
 -11  -4   1    0.64   34.19
 -11  -4   1  111.07   73.53
 -11  -4   1   38.47   42.84
  10   4  -1  112.71   32.01
  10   4  -1   26.22   34.81
  10   4  -1   37.11   23.71
 -10  -4   1  106.15   36.02
 -10  -4   1    5.40   37.29
 -10  -4   1  101.48   23.47
 -10  -4   1    0.14   60.58
   9   4  -1   -1.46   20.13
   9   4  -1   24.03   12.61
   9   4  -1   -7.00   13.30
   9   4  -1   23.87   24.32
  -9  -4   1   40.62   27.95
  -9  -4   1   -5.03   27.37
   8   4  -1   -4.41   20.37
   8   4  -1   -1.42    9.47
   8   4  -1   -2.84    7.79
   8   4  -1    4.69   16.61
  -8  -4   1  -11.59   38.33
  -8  -4   1   13.53   20.58
  -8  -4   1   10.07    7.94
  -8  -4   1  -34.86   25.18
   7   4  -1   24.07   13.89
   7   4  -1   -9.58   54.80
   7   4  -1   21.38   16.79
   7   4  -1    6.93    9.42
   7   4  -1   16.13    6.74
   7   4  -1   21.13    7.33
  -7  -4   1   17.08   21.17
  -7  -4   1    1.30    6.91
  -7  -4   1   14.16    6.54
  -7  -4   1   14.40   16.88
  -7  -4   1  -45.98   52.23
  -7  -4   1   -0.02   40.03
  -7  -4   1   30.18   29.53
  -7  -4   1   22.67    6.87
   6   4  -1   45.68   16.98
   6   4  -1   73.59   16.63
   6   4  -1   45.24   24.44
   6   4  -1   76.95   16.45
   6   4  -1  -17.30   55.26
   6   4  -1   72.98   16.73
   6   4  -1   38.82   20.94
   6   4  -1   22.81   18.87
  -6  -4   1   49.25   17.25
  -6  -4   1   58.00   16.63
  -6  -4   1   35.20   16.94
  -6  -4   1   11.51   34.29
  -6  -4   1   55.14   16.69
  -6  -4   1  -11.09   23.32
  -6  -4   1   64.72   16.77
  -6  -4   1   63.63   28.85
  -6  -4   1   70.04   20.89
  -6  -4   1   84.29   17.01
  -6  -4   1   72.05   35.51
   5   4  -1  236.90   77.65
   5   4  -1  279.39   77.36
   5   4  -1  290.61   76.84
   5   4  -1  275.11   77.10
   5   4  -1  287.26   76.84
   5   4  -1  235.51   78.10
   5   4  -1  329.65   77.03
  -5  -4   1  308.56   77.09
  -5  -4   1  222.14   79.25
  -5  -4   1  317.95   77.25
  -5  -4   1  280.09   77.03
  -5  -4   1  241.17   78.34
  -5  -4   1  273.16   76.99
  -5  -4   1  280.86   80.54
  -5  -4   1  296.09   77.11
   4   4  -1 1074.62  267.21
   4   4  -1 1001.55  267.22
   4   4  -1  947.89  267.57
   4   4  -1 1075.96  267.44
   4   4  -1  958.35  267.47
   4   4  -1  925.69  267.31
  -4  -4   1  928.91  267.34
  -4  -4   1  938.29  267.96
  -4  -4   1 1157.22  268.62
  -4  -4   1  924.90  267.54
  -4  -4   1  995.06  267.30
  -4  -4   1  983.26  267.32
  -4  -4   1  976.35  267.34
  -4  -4   1 1183.09  267.74
  -4  -4   1  920.93  267.28
   3   4  -1  733.99  176.09
   3   4  -1  582.66  176.79
   3   4  -1  723.29  175.99
   3   4  -1  648.45  176.12
   3   4  -1  610.20  175.96
   3   4  -1  705.03  176.20
   3   4  -1  594.21  176.18
  -3  -4   1  571.33  175.95
  -3  -4   1  741.85  176.80
  -3  -4   1  676.89  176.18
  -3  -4   1  612.39  175.98
  -3  -4   1  670.79  176.30
  -3  -4   1  665.96  175.96
   2   4  -1  739.98  196.08
   2   4  -1  761.05  196.18
   2   4  -1  827.00  196.28
   2   4  -1  839.63  196.16
   2   4  -1  602.90  196.23
   2   4  -1  744.93  196.61
   2   4  -1  711.98  196.10
   2   4  -1  676.33  196.22
   2   4  -1  734.33  196.24
  -2  -4   1  674.56  196.14
  -2  -4   1  624.86  196.18
  -2  -4   1  786.84  196.31
  -2  -4   1  710.61  196.29
  -2  -4   1  724.88  196.17
  -2  -4   1  742.92  196.15
  -2  -4   1  793.27  196.28
   1   4  -1 1075.80  288.23
   1   4  -1 1066.69  288.29
   1   4  -1 1035.65  288.27
   1   4  -1 1019.50  288.33
   1   4  -1 1144.65  288.27
   1   4  -1 1175.39  288.80
   1   4  -1 1062.54  288.29
  -1  -4   1  990.53  288.28
  -1  -4   1 1165.92  288.78
  -1  -4   1 1023.73  288.33
  -1  -4   1 1108.84  288.27
  -1  -4   1 1022.52  288.34
  -1  -4   1 1106.30  288.25
   0   4  -1  381.07  111.74
   0   4  -1  513.38  111.80
   0   4  -1  433.37  109.85
   0   4  -1  411.98  109.80
   0   4  -1  439.33  109.97
   0   4  -1  391.43  109.86
   0   4  -1  427.93  109.86
   0  -4   1  456.38  111.35
   0  -4   1  370.98  109.95
   0  -4   1  462.28  109.84
   0  -4   1  363.04  109.87
   0  -4   1  386.72  109.80
   0  -4   1  399.90  109.86
   0  -4   1  337.57  109.81
   0  -4   1  519.53  111.04
   0  -4   1  422.45  109.79
   0  -4   1  409.79  109.86
  -1   4  -1    1.45    1.70
  -1   4  -1   13.13   29.47
  -1   4  -1    2.13    1.91
  -1   4  -1   -0.55    3.70
  -1   4  -1   17.09   15.90
  -1   4  -1    4.77    1.50
  -1   4  -1   -0.51    3.02
  -1   4  -1    0.39    1.30
  -1   4  -1    1.18    2.55
  -1   4  -1   -4.42    3.18
  -1   4  -1    2.57    1.63
  -1   4  -1  -23.81   16.86
  -1   4  -1    4.63    2.72
   1  -4   1    0.93    3.60
   1  -4   1    2.55    2.08
   1  -4   1    5.98    2.18
   1  -4   1    5.87    1.39
   1  -4   1   -3.44    4.10
   1  -4   1    2.89    1.39
   1  -4   1   34.27   22.89
   1  -4   1   -0.96    2.75
   1  -4   1    4.02   15.09
   1  -4   1    3.53   13.40
   1  -4   1   -2.12    2.40
   1  -4   1    3.02    3.84
  -2   4  -1   24.11    9.20
  -2   4  -1   39.42    8.44
  -2   4  -1   26.31    8.42
  -2   4  -1  -12.84   22.66
  -2   4  -1   47.74    8.89
  -2   4  -1   42.04   34.97
  -2   4  -1   28.55    8.31
  -2   4  -1   30.42    8.34
  -2   4  -1  -23.95   21.10
  -2   4  -1   46.97    9.48
  -2   4  -1   23.73    8.48
   2  -4   1   29.52    8.61
   2  -4   1   33.52    8.39
   2  -4   1   16.81    8.33
   2  -4   1   36.23   18.69
   2  -4   1   24.61    9.21
   2  -4   1   33.10    9.46
   2  -4   1   20.52    8.60
   2  -4   1   36.09    8.50
   2  -4   1   17.89   10.32
   2  -4   1   32.29    8.27
   2  -4   1   34.57    9.12
   2  -4   1   40.48    8.33
  -3   4  -1  489.54  130.07
  -3   4  -1  536.57  130.00
  -3   4  -1  409.33  130.26
  -3   4  -1  664.23  135.10
  -3   4  -1  548.91  133.94
  -3   4  -1  531.90  130.20
  -3   4  -1  480.45  129.99
  -3   4  -1  496.28  130.00
  -3   4  -1  474.29  130.10
  -3   4  -1  468.30  129.98
   3  -4   1  511.17  130.25
   3  -4   1  506.12  130.24
   3  -4   1  497.15  130.12
   3  -4   1  559.72  134.15
   3  -4   1  625.26  133.82
   3  -4   1  480.34  129.98
   3  -4   1  450.98  130.12
   3  -4   1  472.84  130.12
   3  -4   1  442.94  129.99
   3  -4   1  505.72  129.96
   3  -4   1  406.55  130.04
  -4   4  -1    1.04    2.38
  -4   4  -1    3.23    2.30
  -4   4  -1    2.44    8.31
  -4   4  -1   16.47   43.39
  -4   4  -1   -6.54   36.65
  -4   4  -1   12.70    9.03
  -4   4  -1   -8.18    6.29
  -4   4  -1    4.71    4.52
  -4   4  -1    2.80    2.29
  -4   4  -1   11.08   27.99
  -4   4  -1    2.20    6.66
  -4   4  -1    2.02    4.53
   4  -4   1   -5.32    9.40
   4  -4   1   -2.25   11.07
   4  -4   1    2.42    2.48
   4  -4   1    4.00    5.86
   4  -4   1  -18.32   28.96
   4  -4   1   -5.50    5.01
   4  -4   1    1.47    2.18
   4  -4   1   -0.43   23.60
   4  -4   1    6.13    1.73
   4  -4   1    1.14    3.30
   4  -4   1    6.18    1.79
   4  -4   1    5.31    2.54
   4  -4   1   36.54   45.67
   4  -4   1   -1.74    4.73
  -5   4  -1    7.16    5.35
  -5   4  -1    2.82    3.94
  -5   4  -1   26.52   29.10
  -5   4  -1   17.29   50.44
  -5   4  -1    7.28    3.07
  -5   4  -1   11.85    8.66
  -5   4  -1    5.14   12.08
  -5   4  -1   12.84    3.39
  -5   4  -1    8.12    6.73
  -5   4  -1    5.56    9.18
  -5   4  -1   34.01   43.69
  -5   4  -1    9.79    3.15
   5  -4   1    1.56    6.43
   5  -4   1    6.32   10.26
   5  -4   1   34.75   28.09
   5  -4   1    9.35    3.18
   5  -4   1    7.31    3.27
   5  -4   1   10.60   14.80
   5  -4   1    5.34    3.24
   5  -4   1    6.99    2.63
   5  -4   1    5.43    2.22
   5  -4   1   10.33    3.68
   5  -4   1   15.49    7.28
   5  -4   1   50.70   55.21
   5  -4   1  -41.60   54.14
  -6   4  -1    3.52    2.96
  -6   4  -1  -12.05   14.80
  -6   4  -1   -6.52   14.35
  -6   4  -1   -8.39    3.17
  -6   4  -1    5.75    5.83
  -6   4  -1    4.04   36.58
  -6   4  -1   16.10   57.08
  -6   4  -1   -3.53   60.05
   6  -4   1    2.23   31.21
   6  -4   1    1.45    2.56
   6  -4   1   -7.39    8.48
   6  -4   1   -7.39   55.44
   6  -4   1   12.57   68.75
   6  -4   1   -2.15    3.61
   6  -4   1   -3.72    8.21
  -7   4  -1   82.32   20.62
  -7   4  -1   39.52   16.86
  -7   4  -1   44.64   46.65
  -7   4  -1   71.51   18.11
  -7   4  -1   45.24   25.24
  -7   4  -1  -36.54   68.30
   7  -4   1   48.70  119.93
   7  -4   1   80.39   17.10
   7  -4   1   66.58   16.69
   7  -4   1   31.48   19.01
   7  -4   1   61.81   20.25
  -8   4  -1  132.96   30.70
  -8   4  -1   21.68   36.75
  -8   4  -1  120.78   32.81
  -8   4  -1   40.58   61.48
   8  -4   1  109.17   31.74
   8  -4   1  122.04   32.89
   8  -4   1  118.17   29.68
   8  -4   1   88.86   29.73
  -9   4  -1  262.89   73.61
  -9   4  -1  253.83   95.87
  -9   4  -1  336.70   73.04
  -9   4  -1  113.97   76.29
   9  -4   1  242.03   73.23
   9  -4   1  236.38   72.03
   9  -4   1  244.89   74.25
   9  -4   1  299.63   71.83
 -10   4  -1    0.11   78.13
 -10   4  -1    4.39   31.89
 -10   4  -1    3.01   20.41
  10  -4   1   -7.96   17.01
  10  -4   1   28.52   24.17
 -11   4  -1   34.33  101.64
 -11   4  -1  110.35   32.21
 -11   4  -1   55.74   44.65
  11  -4   1  107.94   36.06
  11  -4   1   84.65   23.94
  11  -4   1   12.46   29.85
 -12   4  -1   87.50  114.72
 -12   4  -1  -16.91   28.09
 -12   4  -1   11.05   45.60
  12  -4   1   16.99   13.94
  12  -4   1  -49.87   24.30
  12  -4   1   27.46   34.70
  11   3  -1    6.90   15.86
  11   3  -1  -17.14   27.32
 -11  -3   1  -45.43   72.96
 -11  -3   1    7.94   33.00
 -11  -3   1   -9.82   41.20
  10   3  -1   16.48   14.73
  10   3  -1    0.76   14.93
  10   3  -1   -5.57   23.53
  10   3  -1   19.37   29.25
 -10  -3   1   73.99   61.06
 -10  -3   1   46.63   13.27
 -10  -3   1   50.96   28.02
 -10  -3   1   40.53   34.72
   9   3  -1  -17.88   10.30
   9   3  -1   15.13   22.83
   9   3  -1   -4.67   10.35
   9   3  -1   20.63   18.55
  -9  -3   1  -13.69    8.50
  -9  -3   1  -20.17   22.26
  -9  -3   1   25.05   49.32
  -9  -3   1   11.95   27.99
   8   3  -1   20.21   19.22
   8   3  -1   21.04    9.65
   8   3  -1   22.42   15.43
   8   3  -1    9.72    9.72
  -8  -3   1   -6.86   24.26
  -8  -3   1   21.38    8.61
  -8  -3   1   21.45   39.48
  -8  -3   1   24.81   19.66
   7   3  -1  117.56   36.49
   7   3  -1   94.09   34.11
   7   3  -1  100.96   35.87
   7   3  -1  -10.18   81.01
   7   3  -1  142.74   34.51
   7   3  -1  117.69   34.25
  -7  -3   1  151.63   46.47
  -7  -3   1  164.63   37.35
  -7  -3   1  115.84   59.39
  -7  -3   1  154.58   34.03
   6   3  -1   44.98   16.56
   6   3  -1   50.81   14.45
   6   3  -1   53.38   13.97
   6   3  -1  -97.80   59.60
   6   3  -1   27.94   26.05
   6   3  -1   53.37   14.26
   6   3  -1   22.39   18.44
   6   3  -1   35.32   14.19
  -6  -3   1   68.73   14.15
  -6  -3   1    6.01   27.76
  -6  -3   1   66.38   18.29
  -6  -3   1    4.95   36.87
  -6  -3   1   53.57   13.98
  -6  -3   1   29.24   14.61
  -6  -3   1   56.86   14.22
  -6  -3   1   -0.77   20.11
  -6  -3   1   65.29   14.49
  -6  -3   1   44.73   14.52
  -6  -3   1   91.52   39.43
   5   3  -1   50.38   21.40
   5   3  -1  -26.63   47.61
   5   3  -1   73.22   19.49
   5   3  -1   74.58   20.58
   5   3  -1   70.00   27.32
   5   3  -1   76.43   19.36
   5   3  -1   79.42   19.56
   5   3  -1  105.25   22.71
   5   3  -1   62.44   19.28
  -5  -3   1   50.95   21.58
  -5  -3   1   59.41   19.39
  -5  -3   1   57.21   19.52
  -5  -3   1   71.72   19.29
  -5  -3   1   79.53   19.70
  -5  -3   1   76.63   19.47
  -5  -3   1   71.50   33.39
  -5  -3   1   69.50   26.57
  -5  -3   1   83.43   19.45
  -5  -3   1   61.19   21.10
   4   3  -1  147.73   36.65
   4   3  -1   93.78   37.50
   4   3  -1  117.34   36.80
   4   3  -1   90.03   39.89
   4   3  -1  124.08   37.42
   4   3  -1  127.75   36.88
   4   3  -1  143.21   36.66
  -4  -3   1  130.71   38.07
  -4  -3   1  151.29   36.92
  -4  -3   1  150.64   38.35
  -4  -3   1  147.52   36.89
  -4  -3   1  146.35   37.09
  -4  -3   1  148.89   36.80
  -4  -3   1  125.08   36.88
  -4  -3   1  134.53   37.81
  -4  -3   1  157.85   41.88
  -4  -3   1  118.92   36.81
   3   3  -1  483.57  118.19
   3   3  -1  425.15  118.21
   3   3  -1  378.13  118.24
   3   3  -1  504.47  118.05
   3   3  -1  369.28  118.31
   3   3  -1  438.80  118.06
   3   3  -1  488.01  118.08
   3   3  -1  443.34  117.99
   3   3  -1  315.80  119.63
  -3  -3   1  465.87  118.29
  -3  -3   1  418.85  118.07
  -3  -3   1  372.43  118.06
  -3  -3   1  408.59  118.10
  -3  -3   1  495.06  119.70
  -3  -3   1  416.75  118.10
  -3  -3   1  500.91  118.31
  -3  -3   1  475.91  118.06
  -3  -3   1  425.18  118.72
   2   3  -1   49.11   12.43
   2   3  -1   46.99   12.69
   2   3  -1   44.59   12.40
   2   3  -1  -11.80   25.74
   2   3  -1   46.68   12.66
   2   3  -1   45.12   12.86
   2   3  -1   53.47   13.10
   2   3  -1   39.82   12.70
   2   3  -1   65.33   15.87
   2   3  -1   53.74   13.28
  -2  -3   1   55.14   13.32
  -2  -3   1   50.19   12.75
  -2  -3   1    3.42   24.30
  -2  -3   1   47.10   12.66
  -2  -3   1   37.02   15.15
  -2  -3   1   46.58   12.75
  -2  -3   1   42.39   12.66
  -2  -3   1   56.60   13.12
  -2  -3   1   42.84   12.65
  -2  -3   1   51.54   12.67
  -2  -3   1   31.70   12.70
  -2  -3   1   59.66   13.37
   1   3  -1 1997.77  544.17
   1   3  -1 2179.02  544.32
   1   3  -1 1914.67  544.14
   1   3  -1 1883.55  544.21
   1   3  -1 1991.99  544.13
   1   3  -1 1823.52  544.17
   1   3  -1 2216.85  544.44
   1   3  -1 2194.46  544.17
   1   3  -1 1962.24  544.19
  -1  -3   1 2160.46  544.19
  -1  -3   1 1916.14  544.21
  -1  -3   1 2028.80  544.17
  -1  -3   1 2093.17  544.17
  -1  -3   1 2013.75  544.39
   0   3  -1  236.43   69.82
   0   3  -1  343.87   71.02
   0   3  -1  280.80   69.79
   0   3  -1  286.18   69.89
   0  -3   1  226.79   69.76
   0  -3   1  218.96   69.82
   0  -3   1  238.63   69.75
   0  -3   1  277.25   69.79
   0  -3   1  284.57   69.90
   0  -3   1  270.99   69.75
   0  -3   1  238.37   69.80
   0  -3   1  299.16   71.27
   0  -3   1  284.03   69.79
   0  -3   1  289.52   71.28
   0  -3   1  253.30   69.81
  -1   3  -1  185.51   51.72
  -1   3  -1  184.31   51.85
  -1   3  -1  194.38   51.69
  -1   3  -1  197.54   51.69
  -1   3  -1  194.16   51.69
  -1   3  -1  165.89   51.77
  -1   3  -1  191.00   51.68
  -1   3  -1  303.78   54.07
  -1   3  -1  173.61   51.79
  -1   3  -1  284.90   54.19
   1  -3   1  250.98   53.72
   1  -3   1  190.95   51.82
   1  -3   1  222.51   51.88
   1  -3   1  194.87   51.72
   1  -3   1  165.44   51.88
   1  -3   1  166.39   51.73
   1  -3   1  232.01   51.83
   1  -3   1  213.43   51.70
   1  -3   1  171.62   51.68
   1  -3   1  199.89   51.71
   1  -3   1  194.96   51.68
  -2   3  -1 1781.65  530.19
  -2   3  -1 2177.18  530.12
  -2   3  -1 2147.08  531.09
  -2   3  -1 1695.60  530.11
  -2   3  -1 2070.30  530.19
  -2   3  -1 1949.34  530.11
  -2   3  -1 1797.52  530.14
  -2   3  -1 2135.56  530.12
  -2   3  -1 2301.27  530.97
  -2   3  -1 1888.51  530.16
   2  -3   1 2234.46  530.17
   2  -3   1 2047.28  530.11
   2  -3   1 1910.73  530.11
   2  -3   1 1923.29  530.19
   2  -3   1 2058.07  530.11
   2  -3   1 1850.74  530.11
   2  -3   1 2064.54  530.16
   2  -3   1 1939.90  531.03
   2  -3   1 1653.26  530.12
  -3   3  -1  -21.02   18.65
  -3   3  -1    9.99    2.38
  -3   3  -1   41.04   23.37
  -3   3  -1    6.80    7.26
  -3   3  -1   -8.43   27.01
  -3   3  -1    5.40    5.00
  -3   3  -1   11.61    2.64
  -3   3  -1   19.83    5.25
  -3   3  -1    8.39    4.34
  -3   3  -1    4.96    2.44
   3  -3   1    6.66    2.19
   3  -3   1    1.26    4.79
   3  -3   1    5.71    2.41
   3  -3   1    5.97    3.06
   3  -3   1    4.86    3.91
   3  -3   1    6.92    2.52
   3  -3   1  -23.17   20.91
   3  -3   1    4.62    2.45
   3  -3   1   14.28    8.05
   3  -3   1   18.59    5.92
   3  -3   1   -0.03   18.19
   3  -3   1  -36.32   33.60
  -4   3  -1  389.75  105.05
  -4   3  -1  311.46  100.25
  -4   3  -1  314.40  100.57
  -4   3  -1  398.79   99.81
  -4   3  -1  415.07  103.29
  -4   3  -1  352.90  100.15
  -4   3  -1  374.74  100.12
  -4   3  -1  387.67   99.86
  -4   3  -1  321.89   99.79
  -4   3  -1  444.36   99.96
  -4   3  -1  379.93   99.83
   4  -3   1  396.78  100.13
   4  -3   1  400.77  100.21
   4  -3   1  363.75   99.76
   4  -3   1  395.50   99.79
   4  -3   1  350.52  100.28
   4  -3   1  398.49   99.80
   4  -3   1  363.35   99.84
   4  -3   1  350.06   99.84
   4  -3   1  468.22  102.98
   4  -3   1  400.27  104.40
   4  -3   1  316.24   99.79
  -5   3  -1    1.81    3.26
  -5   3  -1   10.54    4.46
  -5   3  -1    3.90    7.57
  -5   3  -1    7.36   39.46
  -5   3  -1    5.06   44.98
  -5   3  -1   -5.98   12.26
  -5   3  -1   14.91    7.68
  -5   3  -1    0.28    2.20
  -5   3  -1   -0.82    7.71
  -5   3  -1   18.02   29.08
  -5   3  -1   -2.10    2.24
  -5   3  -1   -2.79   11.19
   5  -3   1  -21.69   25.68
   5  -3   1    6.34    8.52
   5  -3   1   -0.85    6.55
   5  -3   1   13.11   13.04
   5  -3   1   -2.48    2.59
   5  -3   1  -10.05   35.80
   5  -3   1    6.30    4.17
   5  -3   1    0.90    2.63
   5  -3   1  -24.34   54.03
   5  -3   1   -4.78    1.78
  -6   3  -1  203.05   59.92
  -6   3  -1   82.41   78.28
  -6   3  -1  223.44   58.86
  -6   3  -1  216.65   58.81
  -6   3  -1  253.66   59.22
  -6   3  -1  221.75   69.06
   6  -3   1  199.36   59.89
   6  -3   1  182.42   58.94
   6  -3   1  164.65   69.46
   6  -3   1  205.12   60.01
   6  -3   1  -17.15   94.14
   6  -3   1  237.13   58.97
   6  -3   1  234.02   58.78
  -7   3  -1  152.52   41.25
  -7   3  -1  201.42   41.90
  -7   3  -1  140.92   40.41
  -7   3  -1  159.48   59.50
  -7   3  -1   52.08   43.47
  -7   3  -1   93.98   73.19
   7  -3   1  139.88   41.93
   7  -3   1  134.48   40.61
   7  -3   1  130.55   41.40
   7  -3   1  176.05   40.36
  -8   3  -1  -10.90   12.88
  -8   3  -1    8.92    8.49
  -8   3  -1    4.51   20.88
  -8   3  -1    8.47   49.30
   8  -3   1    4.30    5.39
   8  -3   1   -7.04   10.76
   8  -3   1   -3.18    3.93
   8  -3   1  -12.12   13.38
  -9   3  -1   -9.11   61.36
  -9   3  -1    8.32   23.57
  -9   3  -1   25.84   17.19
  -9   3  -1   -8.17   11.42
   9  -3   1    8.96   17.90
   9  -3   1   30.14   14.18
   9  -3   1   27.72    8.43
 -10   3  -1  300.11   57.25
 -10   3  -1  242.50   86.83
  10  -3   1  114.60   45.94
  10  -3   1  160.88   44.23
 -11   3  -1   75.98   30.78
 -11   3  -1   85.25   93.39
 -11   3  -1   24.46   42.89
  11  -3   1   58.11   26.47
  11  -3   1   71.11   21.08
  11  -3   1   57.77   32.34
 -12   3  -1    9.37  108.07
 -12   3  -1   49.58   30.67
 -12   3  -1   21.14   44.81
  12  -3   1   41.39   25.64
  12  -3   1   16.84   33.51
  12  -3   1   48.29   18.39
  12   2  -1   23.65   20.11
  12   2  -1   33.63   31.02
 -12  -2   1   18.84   92.86
 -12  -2   1   39.15   43.67
 -12  -2   1    4.48   36.06
  11   2  -1   38.60   16.69
  11   2  -1   16.28   17.77
  11   2  -1   14.85   25.07
 -11  -2   1    8.62   30.16
 -11  -2   1  -40.99   73.59
 -11  -2   1   60.64   38.82
  10   2  -1   -7.07   13.11
  10   2  -1   -5.32   12.28
  10   2  -1   12.53   20.47
  10   2  -1    5.32   27.40
 -10  -2   1  171.19   63.82
 -10  -2   1   14.43   33.26
 -10  -2   1    2.42   12.56
 -10  -2   1   24.98   24.70
   9   2  -1   42.90   18.85
   9   2  -1   26.10   23.06
   9   2  -1   44.52   18.18
   9   2  -1   51.40   27.83
  -9  -2   1   42.71   26.06
  -9  -2   1   97.63   52.91
  -9  -2   1   91.68   17.82
  -9  -2   1   58.82   31.95
   8   2  -1   45.92   19.45
   8   2  -1   65.42   25.83
   8   2  -1   73.84   19.23
   8   2  -1   77.32   22.92
  -8  -2   1   40.50   28.19
  -8  -2   1   42.78   43.62
  -8  -2   1   33.31   24.55
  -8  -2   1   78.13   19.45
   7   2  -1  169.79   48.31
   7   2  -1  139.27   48.61
   7   2  -1  177.95   48.33
   7   2  -1  138.34   48.40
   7   2  -1  -16.56   89.13
   7   2  -1  149.16   50.22
   7   2  -1  147.87   49.39
  -7  -2   1  208.77   48.47
  -7  -2   1  175.05   50.11
  -7  -2   1   60.46   51.17
  -7  -2   1  209.31   48.04
  -7  -2   1  219.65   48.24
  -7  -2   1  150.17   58.41
  -7  -2   1   80.68   72.56
   6   2  -1   -2.08   67.29
   6   2  -1   65.02   20.92
   6   2  -1   47.99   17.45
   6   2  -1   67.61   17.73
   6   2  -1   67.00   17.77
   6   2  -1   77.02   30.83
   6   2  -1   64.87   17.43
  -6  -2   1   85.12   18.03
  -6  -2   1   60.00   28.55
  -6  -2   1   63.46   17.74
  -6  -2   1   19.55   45.95
  -6  -2   1   47.98   17.68
  -6  -2   1   72.96   17.67
  -6  -2   1   74.27   17.50
  -6  -2   1   58.84   18.35
  -6  -2   1   19.27   21.95
  -6  -2   1   82.88   23.51
  -6  -2   1   60.67   17.42
   5   2  -1  816.02  227.31
   5   2  -1  723.33  227.33
   5   2  -1  870.73  228.53
   5   2  -1  739.26  227.74
   5   2  -1  770.98  227.56
   5   2  -1  854.90  229.62
   5   2  -1  811.26  227.36
  -5  -2   1  935.90  227.30
  -5  -2   1  885.81  227.67
  -5  -2   1  981.48  227.36
  -5  -2   1  756.93  229.34
  -5  -2   1  902.85  227.29
  -5  -2   1  963.28  232.11
  -5  -2   1  868.33  227.65
  -5  -2   1  908.81  228.14
  -5  -2   1  788.73  227.38
  -5  -2   1  852.66  227.76
   4   2  -1   36.40   12.13
   4   2  -1   47.49   12.24
   4   2  -1   51.18   25.74
   4   2  -1   46.08   15.92
   4   2  -1   34.49   13.64
   4   2  -1   30.90   12.93
   4   2  -1   43.07   12.27
   4   2  -1   36.79   12.64
   4   2  -1   37.23   12.15
   4   2  -1   -7.41   34.67
  -4  -2   1   52.64   13.31
  -4  -2   1   34.99   18.14
  -4  -2   1   50.58   12.25
  -4  -2   1   70.10   26.33
  -4  -2   1   53.86   12.42
  -4  -2   1   42.67   12.28
  -4  -2   1   44.46   12.15
  -4  -2   1   62.39   12.57
  -4  -2   1   48.10   12.19
  -4  -2   1   -4.47   25.92
  -4  -2   1   40.39   14.25
  -4  -2   1   49.16   12.38
  -4  -2   1   56.22   13.86
   3   2  -1   13.21    6.79
   3   2  -1   15.83    6.58
   3   2  -1   22.13    6.22
   3   2  -1   -9.17   29.52
   3   2  -1   17.74    9.40
   3   2  -1   23.96    5.99
   3   2  -1    6.75    6.40
   3   2  -1   43.34    8.23
   3   2  -1    5.93   15.58
   3   2  -1   20.13    6.11
   3   2  -1   18.54    6.84
   3   2  -1    9.33    6.80
   3   2  -1   21.67    6.00
  -3  -2   1   21.47    6.65
  -3  -2   1   28.30   10.22
  -3  -2   1   -6.49   27.06
  -3  -2   1   20.72    6.39
  -3  -2   1   33.71    7.45
  -3  -2   1   26.67    6.38
  -3  -2   1   28.53    6.15
  -3  -2   1   24.99    8.75
  -3  -2   1   25.61    6.31
  -3  -2   1   50.36   16.33
  -3  -2   1   14.43    8.20
  -3  -2   1   21.39    6.32
  -3  -2   1   26.98    6.19
  -3  -2   1   22.40    7.52
   2   2  -1 1715.22  525.21
   2   2  -1 2090.34  525.23
   2   2  -1 1921.70  525.19
   2   2  -1 1966.08  525.27
   2   2  -1 1876.99  525.71
   2   2  -1 1851.52  525.29
   2   2  -1 1866.98  525.29
  -2  -2   1 2120.24  525.55
  -2  -2   1 2002.04  525.34
  -2  -2   1 2000.94  525.30
  -2  -2   1 2144.52  525.22
  -2  -2   1 1960.01  525.21
  -2  -2   1 2073.22  525.27
  -2  -2   1 1982.84  525.23
  -2  -2   1 2040.72  525.28
  -2  -2   1 1918.01  525.24
  -2  -2   1 1701.34  525.22
   1   2  -1   42.07   12.18
   1   2  -1   46.88   12.39
   1   2  -1   50.08   12.18
   1   2  -1   44.02   12.08
   1   2  -1   49.86   12.11
   1   2  -1   42.87   12.39
   1   2  -1   70.65   13.91
   1   2  -1   48.06   12.15
  -1  -2   1   50.23   12.57
  -1  -2   1   47.65   12.25
  -1  -2   1   54.38   12.43
  -1  -2   1   37.31   12.19
  -1  -2   1   55.31   12.22
  -1  -2   1   44.92   12.07
  -1  -2   1   40.13   12.27
  -1  -2   1    5.63   19.51
  -1  -2   1   38.37   12.08
  -1  -2   1   64.75   12.43
  -1  -2   1   37.61   12.13
  -1  -2   1   42.30   12.24
  -1  -2   1   46.50   13.44
   0   2  -1  128.88   34.41
   0   2  -1  111.46   34.43
   0   2  -1  141.92   34.45
   0   2  -1  111.53   34.40
   0   2  -1  131.33   34.52
   0   2  -1  126.31   34.46
   0   2  -1  146.25   35.13
   0  -2   1  119.88   34.43
   0  -2   1  127.12   34.46
   0  -2   1  131.95   34.44
   0  -2   1  166.32   35.72
   0  -2   1  179.45   35.43
   0  -2   1  128.76   34.41
   0  -2   1  140.82   34.42
   0  -2   1  126.53   34.59
   0  -2   1  112.38   34.47
   0  -2   1  138.63   34.40
  -1   2  -1   13.40    3.74
  -1   2  -1   24.65    4.41
  -1   2  -1    9.09    4.19
  -1   2  -1    8.92    4.01
  -1   2  -1   19.42    3.89
  -1   2  -1   27.52   10.28
  -1   2  -1   16.78    3.97
  -1   2  -1   10.47    3.81
  -1   2  -1  -13.71   10.26
  -1   2  -1    9.48    4.61
  -1   2  -1   12.45   16.01
  -1   2  -1   11.51    3.76
   1  -2   1   17.44    4.90
   1  -2   1   13.59    3.79
   1  -2   1   15.27    3.80
   1  -2   1   16.03    3.77
   1  -2   1    5.94    3.86
   1  -2   1   24.78    4.49
   1  -2   1   14.59    4.04
   1  -2   1   23.49    9.16
   1  -2   1   18.96   10.15
   1  -2   1   15.29    4.16
   1  -2   1   -2.15   17.82
   1  -2   1   15.88    3.83
   1  -2   1   12.43    3.73
   1  -2   1   13.14    4.15
  -2   2  -1   64.73   15.87
  -2   2  -1   37.95   15.70
  -2   2  -1   69.82   21.58
  -2   2  -1   80.14   20.46
  -2   2  -1   55.78   15.62
  -2   2  -1   54.29   15.80
  -2   2  -1   65.06   15.44
  -2   2  -1   52.99   15.41
  -2   2  -1   41.78   16.17
  -2   2  -1   67.73   15.41
  -2   2  -1   53.81   15.45
   2  -2   1   51.39   15.46
   2  -2   1   54.55   15.44
   2  -2   1   56.16   15.39
   2  -2   1   52.45   15.39
   2  -2   1   65.44   15.96
   2  -2   1   67.70   21.89
   2  -2   1   71.61   15.98
   2  -2   1   65.09   15.63
   2  -2   1   59.29   15.47
  -3   2  -1   89.99   24.46
  -3   2  -1   86.90   23.98
  -3   2  -1   87.41   24.05
  -3   2  -1   77.85   24.53
  -3   2  -1   79.80   24.42
  -3   2  -1   46.98   24.75
  -3   2  -1   93.75   24.01
  -3   2  -1  152.50   32.65
  -3   2  -1  208.31   31.26
  -3   2  -1   88.41   24.16
   3  -2   1   99.16   24.61
   3  -2   1   98.57   23.92
   3  -2   1   82.22   23.95
   3  -2   1  106.74   30.83
   3  -2   1   94.13   24.56
   3  -2   1   47.25   25.34
   3  -2   1  167.20   29.17
   3  -2   1   93.55   23.96
   3  -2   1   78.03   24.33
   3  -2   1   91.61   24.03
   3  -2   1   84.41   24.01
  -4   2  -1  225.49   55.26
  -4   2  -1  160.14   55.17
  -4   2  -1  199.89   54.67
  -4   2  -1  200.76   54.76
  -4   2  -1  196.96   54.69
  -4   2  -1  204.69   55.67
  -4   2  -1  185.50   61.40
  -4   2  -1  140.29   58.83
  -4   2  -1  170.04   54.80
  -4   2  -1  248.78   55.21
   4  -2   1  196.37   55.14
   4  -2   1  173.05   54.71
   4  -2   1  241.66   54.77
   4  -2   1  195.77   54.69
   4  -2   1  233.73   55.20
   4  -2   1  212.52   54.66
   4  -2   1  228.05   55.44
   4  -2   1  218.52   61.05
  -5   2  -1  112.38   34.73
  -5   2  -1  129.36   34.16
  -5   2  -1  116.96   36.62
  -5   2  -1   93.12   49.74
  -5   2  -1  144.68   35.80
  -5   2  -1   79.46   50.10
  -5   2  -1  143.14   34.40
  -5   2  -1   92.18   34.43
  -5   2  -1  143.18   35.46
  -5   2  -1  145.41   34.25
  -5   2  -1   68.53   36.10
  -5   2  -1  116.00   45.01
   5  -2   1  155.65   35.65
   5  -2   1  123.11   34.79
   5  -2   1  136.29   35.50
   5  -2   1   57.74   47.97
   5  -2   1  113.99   34.25
   5  -2   1   49.02   37.09
   5  -2   1  122.21   34.17
   5  -2   1  126.16   34.36
   5  -2   1  159.12   34.43
  -6   2  -1    7.87    4.00
  -6   2  -1  -16.18   45.86
  -6   2  -1   -8.95   47.80
  -6   2  -1   -2.03    9.08
  -6   2  -1   13.32    5.47
  -6   2  -1   17.12    3.52
  -6   2  -1    5.34   14.39
  -6   2  -1   95.64   34.15
   6  -2   1    5.74    3.94
   6  -2   1    5.68    8.60
   6  -2   1    7.38    4.26
   6  -2   1    6.35    3.42
   6  -2   1   -0.75    7.60
   6  -2   1   47.56   27.48
  -7   2  -1   77.87   76.46
  -7   2  -1  109.10   29.83
  -7   2  -1   70.34   34.10
  -7   2  -1  100.59   29.33
  -7   2  -1  120.44   31.33
  -7   2  -1  229.36   49.86
   7  -2   1  126.68   31.63
   7  -2   1    0.23   83.09
   7  -2   1  111.61   29.33
   7  -2   1  115.12   29.75
   7  -2   1   90.92   30.50
  -8   2  -1   95.81   32.83
  -8   2  -1  166.10   58.38
  -8   2  -1   52.74   38.55
   8  -2   1  137.18   32.28
   8  -2   1  131.48   35.21
   8  -2   1  130.37   32.85
   8  -2   1   82.08   33.66
  -9   2  -1  111.93   62.29
  -9   2  -1   84.79   24.33
  -9   2  -1   44.47   19.30
  -9   2  -1   40.15   31.01
   9  -2   1   41.05   21.08
   9  -2   1   70.75   24.10
   9  -2   1   70.95   18.12
 -10   2  -1   22.88   28.46
 -10   2  -1   18.88  147.94
  10  -2   1    0.69   22.37
  10  -2   1    8.21    9.46
 -11   2  -1  -39.54   85.18
 -11   2  -1   -0.63   37.41
 -11   2  -1   15.40   25.32
  11  -2   1   14.32   19.22
  11  -2   1   21.63   13.15
  11  -2   1   13.62   25.58
 -12   2  -1   24.72   45.08
 -12   2  -1  -15.41  103.04
 -12   2  -1   -8.25   31.66
  12  -2   1  -10.79   20.80
  12  -2   1  -11.24   30.31
  12  -2   1   -6.42   15.29
  12   1  -1    6.07   19.44
  12   1  -1   -5.26   17.43
  12   1  -1  -13.93   29.49
 -12  -1   1  -50.04   93.99
 -12  -1   1   10.97   45.14
 -12  -1   1   26.90   34.60
  11   1  -1   40.03   24.12
  11   1  -1    3.80   16.45
  11   1  -1    2.27   14.96
 -11  -1   1   22.28   26.32
 -11  -1   1  -97.85   76.10
 -11  -1   1    5.98   33.87
  10   1  -1  -24.13   19.97
  10   1  -1   29.75   11.61
  10   1  -1    8.35   13.84
  10   1  -1   35.33   27.28
 -10  -1   1  120.38   61.41
 -10  -1   1    9.51   11.90
 -10  -1   1   26.32   24.07
 -10  -1   1  -12.87   30.95
   9   1  -1   -3.20    8.18
   9   1  -1   21.89   15.41
   9   1  -1   -0.85   10.85
   9   1  -1  -18.66   22.09
  -9  -1   1   11.61   53.05
  -9  -1   1   -6.83   25.24
  -9  -1   1   16.31    8.32
  -9  -1   1   16.49   19.20
   8   1  -1   57.40   16.57
   8   1  -1   20.90   11.54
   8   1  -1   27.36   12.83
   8   1  -1   13.15   19.92
  -8  -1   1   25.41   18.23
  -8  -1   1   48.60   11.39
  -8  -1   1    3.21   22.90
  -8  -1   1   50.57   43.29
   7   1  -1   -2.57    3.77
   7   1  -1    0.69   14.59
   7   1  -1   -4.53    9.40
   7   1  -1    6.57    4.50
   7   1  -1    5.24    4.92
   7   1  -1    4.26    6.85
   7   1  -1  -53.93   87.52
  -7  -1   1   -1.17    2.73
  -7  -1   1  -11.53   58.16
  -7  -1   1   -9.39   12.59
  -7  -1   1    4.61    4.98
  -7  -1   1   10.18   16.72
  -7  -1   1  -27.22   45.60
  -7  -1   1    3.11    3.38
  -7  -1   1   39.88   34.16
   6   1  -1   31.10   18.62
   6   1  -1   34.60   14.80
   6   1  -1   55.78   14.15
   6   1  -1   52.05   14.27
   6   1  -1   19.36   14.50
   6   1  -1  108.02   46.04
   6   1  -1   56.28   14.04
   6   1  -1  -77.59   89.34
   6   1  -1   32.90   15.53
  -6  -1   1   46.61   13.99
  -6  -1   1   36.53   49.44
  -6  -1   1   43.59   14.53
  -6  -1   1   73.73   14.27
  -6  -1   1   69.33   32.05
  -6  -1   1   55.60   17.56
  -6  -1   1   78.96   14.74
  -6  -1   1   57.33   14.39
  -6  -1   1   15.76   21.40
  -6  -1   1    9.44   42.61
   5   1  -1  234.74   81.25
   5   1  -1  301.43   84.35
   5   1  -1  272.29   80.39
   5   1  -1  229.81   81.74
   5   1  -1  245.25   80.77
   5   1  -1  316.71   80.35
   5   1  -1  307.97   83.21
   5   1  -1  274.27   80.49
  -5  -1   1  287.60   80.89
  -5  -1   1  337.42   80.29
  -5  -1   1  300.33   80.27
  -5  -1   1  389.77   88.01
  -5  -1   1  284.69   80.43
  -5  -1   1  361.04   80.43
  -5  -1   1  317.09   80.29
  -5  -1   1  274.43   81.02
  -5  -1   1  301.85   80.41
  -5  -1   1  237.49   81.57
  -5  -1   1  346.36   80.30
  -5  -1   1  256.32   80.37
  -5  -1   1  279.49   80.95
  -5  -1   1  333.78   83.42
   4   1  -1  597.31  185.09
   4   1  -1  700.50  185.08
   4   1  -1  661.71  185.05
   4   1  -1  645.23  186.39
   4   1  -1  612.98  185.05
   4   1  -1  558.81  187.59
  -4  -1   1  768.47  185.57
  -4  -1   1  749.54  185.09
  -4  -1   1  713.48  185.07
  -4  -1   1  753.82  185.03
  -4  -1   1  661.29  185.03
  -4  -1   1  673.24  185.24
  -4  -1   1  686.19  185.04
  -4  -1   1  652.60  186.75
  -4  -1   1  633.16  188.80
  -4  -1   1  758.74  185.06
  -4  -1   1  711.34  185.08
  -4  -1   1  656.54  185.23
  -4  -1   1  712.57  185.04
  -4  -1   1  577.45  185.32
  -4  -1   1  763.82  185.09
   3   1  -1  131.34   38.53
   3   1  -1  153.74   39.93
   3   1  -1  112.53   39.24
   3   1  -1  139.05   38.50
   3   1  -1  125.61   39.10
   3   1  -1  136.99   38.80
   3   1  -1  143.52   38.50
   3   1  -1  146.75   38.54
   3   1  -1  112.71   41.58
  -3  -1   1  123.97   40.16
  -3  -1   1  117.89   39.05
  -3  -1   1  197.74   42.79
  -3  -1   1  137.25   38.48
  -3  -1   1  156.56   38.84
  -3  -1   1  137.04   38.47
  -3  -1   1  156.98   38.53
  -3  -1   1  158.19   38.48
  -3  -1   1  142.41   39.15
  -3  -1   1  160.82   38.82
  -3  -1   1  145.93   38.49
   2   1  -1 2690.88  723.59
   2   1  -1 2751.49  723.64
   2   1  -1 2273.55  723.88
   2   1  -1 2894.29  723.75
   2   1  -1 2634.71  723.60
   2   1  -1 2780.05  723.59
  -2  -1   1 2756.55  723.58
  -2  -1   1 2646.39  723.59
  -2  -1   1 2418.33  723.59
  -2  -1   1 2667.63  723.61
  -2  -1   1 2638.35  723.58
  -2  -1   1 2881.02  723.67
  -2  -1   1 2603.39  723.85
  -2  -1   1 2806.24  723.65
  -2  -1   1 2768.81  723.60
  -2  -1   1 2734.54  723.96
  -2  -1   1 2794.79  723.65
   1   1  -1 1243.24  299.37
   1   1  -1 1030.03  299.50
   1   1  -1 1125.68  299.32
   1   1  -1 1090.50  299.30
   1   1  -1  952.35  299.29
   1   1  -1 1112.98  299.28
   1   1  -1 1250.51  299.29
   1   1  -1 1065.91  299.28
   1   1  -1 1223.68  299.32
   1   1  -1 1219.54  299.28
   1   1  -1  955.13  299.28
  -1  -1   1 1296.55  299.32
  -1  -1   1 1093.15  299.28
  -1  -1   1 1060.09  299.27
  -1  -1   1 1160.82  299.52
  -1  -1   1 1194.83  299.28
  -1  -1   1  959.22  299.29
  -1  -1   1 1129.99  299.29
  -1  -1   1  992.96  299.33
  -1  -1   1 1126.44  299.28
  -1  -1   1 1108.65  299.29
   0   1  -1  872.26  237.13
   0   1  -1  893.73  237.13
   0   1  -1  999.33  237.16
   0   1  -1  921.00  237.15
   0  -1   1  818.79  237.13
   0  -1   1  843.92  237.20
   0  -1   1  888.95  237.16
   0  -1   1  939.15  237.14
   0  -1   1  891.70  237.14
   0  -1   1  754.18  237.14
  -1   1  -1  442.40  132.40
  -1   1  -1  488.09  132.44
  -1   1  -1  507.57  132.41
  -1   1  -1  485.65  132.40
  -1   1  -1  498.68  132.41
  -1   1  -1  462.29  132.39
  -1   1  -1  475.72  132.44
  -1   1  -1  518.14  132.45
   1  -1   1  491.90  132.40
   1  -1   1  555.07  132.41
   1  -1   1  490.37  132.39
   1  -1   1  447.99  132.40
   1  -1   1  458.70  132.44
   1  -1   1  519.69  132.44
   1  -1   1  492.48  132.41
   1  -1   1  479.09  132.39
   1  -1   1  579.89  133.00
   1  -1   1  525.69  132.45
  -2   1  -1  242.65   64.16
  -2   1  -1  226.60   64.02
  -2   1  -1  248.95   66.14
  -2   1  -1  249.49   64.04
  -2   1  -1  311.34   66.50
  -2   1  -1  189.36   64.14
  -2   1  -1  239.55   64.16
  -2   1  -1  257.55   64.02
  -2   1  -1  268.82   64.00
   2  -1   1  247.25   64.15
   2  -1   1  235.91   64.02
   2  -1   1  217.19   64.00
   2  -1   1  212.03   64.03
   2  -1   1  248.35   64.18
   2  -1   1  253.82   65.52
   2  -1   1  265.68   64.18
   2  -1   1  221.21   64.06
  -3   1  -1   40.01    8.55
  -3   1  -1   20.60   19.50
  -3   1  -1   36.98   10.55
  -3   1  -1   61.69   16.86
  -3   1  -1   30.09    8.28
  -3   1  -1   26.45    8.91
  -3   1  -1   30.65    9.17
  -3   1  -1   29.89    8.33
  -3   1  -1   32.93    9.10
  -3   1  -1   26.56    8.43
  -3   1  -1    9.54   10.32
   3  -1   1   36.71    9.53
   3  -1   1    0.45   15.91
   3  -1   1   32.69    9.27
   3  -1   1   60.09   19.29
   3  -1   1   25.54    8.30
   3  -1   1   33.91    8.51
   3  -1   1   26.20    8.89
   3  -1   1   34.79    8.36
   3  -1   1    1.79   11.60
  -4   1  -1  287.18   75.44
  -4   1  -1  227.47   75.20
  -4   1  -1  264.25   75.34
  -4   1  -1  394.36   78.01
  -4   1  -1  268.24   75.03
  -4   1  -1  300.66   74.97
  -4   1  -1  260.24   76.11
  -4   1  -1  296.59   74.97
  -4   1  -1  296.95   79.66
   4  -1   1  385.97   77.58
   4  -1   1  293.86   74.97
   4  -1   1  271.10   75.03
   4  -1   1  290.29   79.06
   4  -1   1  265.62   75.59
   4  -1   1  272.95   75.40
   4  -1   1  240.73   75.25
  -5   1  -1  433.87  101.22
  -5   1  -1  410.07  100.46
  -5   1  -1  382.83  100.46
  -5   1  -1  336.16  100.70
  -5   1  -1  390.33  100.55
  -5   1  -1  426.95  101.66
  -5   1  -1  387.25  100.95
  -5   1  -1  295.87  103.68
  -5   1  -1  341.52  106.44
   5  -1   1  327.43  100.80
   5  -1   1  379.63  100.47
   5  -1   1  381.25  103.16
   5  -1   1  293.50  105.61
   5  -1   1  379.00  100.54
   5  -1   1  403.14  101.48
   5  -1   1  363.56  100.47
   5  -1   1  341.39  100.53
   5  -1   1  321.57  100.97
  -6   1  -1   27.95   45.41
  -6   1  -1    1.48    4.10
  -6   1  -1   -1.36    9.22
  -6   1  -1   -2.52    4.26
  -6   1  -1   -5.81   12.34
  -6   1  -1   33.45   27.39
  -6   1  -1   27.42   56.34
  -6   1  -1    4.86    2.66
   6  -1   1    3.78    8.49
   6  -1   1    2.10    2.72
   6  -1   1   97.16   60.49
   6  -1   1    5.96    3.26
   6  -1   1    4.91    3.76
   6  -1   1    1.52    6.49
   6  -1   1    0.82   26.07
  -7   1  -1   84.67   22.68
  -7   1  -1   56.01   22.81
  -7   1  -1   34.05   43.43
  -7   1  -1   99.96   25.26
  -7   1  -1   71.99   64.48
  -7   1  -1   12.07   27.62
  -7   1  -1   83.81   22.50
  -7   1  -1   71.83   73.35
   7  -1   1   64.58   23.78
   7  -1   1   47.56   24.52
   7  -1   1  114.01   23.13
   7  -1   1  104.30   22.61
   7  -1   1  156.17   77.78
  -8   1  -1   22.89   45.49
  -8   1  -1   64.27   18.56
  -8   1  -1   41.00   13.94
  -8   1  -1    5.17   22.08
   8  -1   1   39.55   12.72
   8  -1   1   53.37   18.90
   8  -1   1   52.92   15.89
   8  -1   1   49.69   13.51
  -9   1  -1   -0.40   27.62
  -9   1  -1   80.31   54.78
  -9   1  -1   22.21   14.51
  -9   1  -1   91.06   20.63
   9  -1   1   40.52   13.45
   9  -1   1   49.55   20.84
   9  -1   1   45.69   16.21
 -10   1  -1  101.20   66.46
 -10   1  -1   16.89   30.42
  10  -1   1    8.76   15.65
  10  -1   1   13.57   10.84
  10  -1   1    6.47   21.16
 -11   1  -1  -15.31   79.66
 -11   1  -1   -0.20   32.22
 -11   1  -1   -3.29   26.04
  11  -1   1   -0.32   17.37
  11  -1   1   27.94   25.18
  11  -1   1  -17.21   12.71
 -12   1  -1   16.24  102.55
 -12   1  -1  -27.35   32.30
 -12   1  -1   18.62   40.14
  12  -1   1  -13.53   15.94
  12  -1   1  -20.66   30.01
  12  -1   1   31.00   20.52
  12   0  -1    7.65   19.98
  12   0  -1   20.52   28.95
  12   0  -1   30.98   17.51
 -12   0   1   16.42   31.08
 -12   0   1  -36.50   44.03
 -12   0   1    5.55   96.06
  11   0  -1   63.06   18.79
  11   0  -1   46.92   26.65
  11   0  -1   38.93   21.85
 -11   0   1   63.10   28.70
 -11   0   1  -18.20   37.09
 -11   0   1   -8.95   79.53
  10   0  -1   66.29   19.20
  10   0  -1   70.16   25.94
  10   0  -1   51.37   21.56
 -10   0   1  105.12   36.56
 -10   0   1   46.02   19.72
 -10   0   1   70.08   68.39
 -10   0   1   58.19   33.53
   9   0  -1  119.49   31.21
   9   0  -1   75.03   28.11
   9   0  -1   67.89   26.17
   9   0  -1   97.27   24.89
  -9   0   1  103.85   29.77
  -9   0   1   48.97   32.63
  -9   0   1  108.36   59.41
   8   0  -1   13.29   11.31
   8   0  -1   23.03    9.16
   8   0  -1   35.09   14.26
   8   0  -1   18.65   19.18
  -8   0   1   25.63    9.40
  -8   0   1   23.22   21.16
  -8   0   1   63.87   45.68
  -8   0   1   44.63   16.40
   7   0  -1   25.80    9.34
   7   0  -1 -107.94   96.90
   7   0  -1   35.11   12.60
   7   0  -1   21.85   15.92
   7   0  -1   36.13    9.66
   7   0  -1   19.88    8.42
   7   0  -1   27.95   10.60
  -7   0   1    6.79   58.53
  -7   0   1   -3.33   18.51
  -7   0   1   45.47    9.33
  -7   0   1   24.70    7.94
  -7   0   1    4.20   35.74
  -7   0   1   36.40   14.68
  -7   0   1   22.71    8.48
  -7   0   1   86.57   62.27
  -7   0   1   43.34    8.75
  -7   0   1   33.29    8.21
   6   0  -1  454.56  117.51
   6   0  -1  357.32  117.70
   6   0  -1  424.93  117.48
   6   0  -1  458.99  117.41
   6   0  -1  449.14  118.43
   6   0  -1  354.23  121.93
   6   0  -1  375.10  117.93
  -6   0   1  385.51  121.31
  -6   0   1  489.19  117.37
  -6   0   1  466.36  117.43
  -6   0   1  420.46  117.45
  -6   0   1  532.02  128.07
  -6   0   1  405.35  117.36
  -6   0   1  446.58  117.40
  -6   0   1  460.57  117.53
   5   0  -1  -40.21   50.95
   5   0  -1    4.44    3.37
   5   0  -1   -0.72    3.72
   5   0  -1   -2.96    8.59
   5   0  -1   -1.52    5.63
   5   0  -1    2.75    3.11
   5   0  -1   20.76   23.40
   5   0  -1   11.17    4.67
   5   0  -1    8.23    3.02
   5   0  -1   19.30   11.20
   5   0  -1    4.89    2.58
   5   0  -1  -15.76   24.81
  -5   0   1   -6.11    6.76
  -5   0   1  -47.45   37.78
  -5   0   1    0.16   10.19
  -5   0   1   -4.70   35.40
  -5   0   1    9.62    2.68
  -5   0   1   -3.35   11.64
  -5   0   1    5.73    3.38
  -5   0   1   42.93   21.21
  -5   0   1   17.58    7.91
  -5   0   1    9.77    3.69
  -5   0   1   12.46    3.81
  -5   0   1    7.55    2.29
  -5   0   1   12.45    7.10
  -5   0   1   10.03    2.28
  -5   0   1    5.47    2.85
   4   0  -1   48.69   16.88
   4   0  -1   58.87   16.41
   4   0  -1   40.76   16.63
   4   0  -1   51.38   17.97
   4   0  -1   56.85   23.68
   4   0  -1   47.36   16.52
   4   0  -1   53.20   16.63
   4   0  -1   58.10   16.56
   4   0  -1   94.54   27.47
   4   0  -1   60.57   16.57
   4   0  -1   75.50   17.78
  -4   0   1   64.71   17.22
  -4   0   1   67.74   16.46
  -4   0   1   75.39   18.61
  -4   0   1   46.66   22.84
  -4   0   1   75.99   16.66
  -4   0   1   65.94   16.36
  -4   0   1   66.84   16.60
  -4   0   1   54.99   16.45
  -4   0   1    3.88   31.87
  -4   0   1   80.43   17.27
  -4   0   1   66.40   16.76
  -4   0   1   31.74   31.91
  -4   0   1   60.44   16.37
  -4   0   1   72.34   17.47
   3   0  -1 1709.60  471.99
   3   0  -1 1720.89  471.40
   3   0  -1 1473.77  471.53
   3   0  -1 1659.68  471.42
   3   0  -1 1577.27  471.42
   3   0  -1 1454.27  472.22
   3   0  -1 1925.42  471.44
   3   0  -1 1617.77  471.49
   3   0  -1 1721.42  471.42
  -3   0   1 1768.31  471.50
  -3   0   1 1795.96  471.40
  -3   0   1 1944.77  471.44
  -3   0   1 1704.84  471.55
  -3   0   1 1679.70  471.53
  -3   0   1 1698.33  471.41
  -3   0   1 1568.33  472.03
  -3   0   1 1942.25  472.15
  -3   0   1 1581.49  472.57
  -3   0   1 1805.77  471.44
  -3   0   1 1853.77  471.50
  -3   0   1 1960.81  471.40
  -3   0   1 1956.24  471.43
  -3   0   1 1977.06  471.42
   2   0  -1   21.50    3.80
   2   0  -1   10.93    3.51
   2   0  -1   15.71    4.00
   2   0  -1   -1.75    4.93
   2   0  -1   12.70    3.51
   2   0  -1   16.07    3.64
   2   0  -1  -12.09   13.58
   2   0  -1   13.63    3.75
   2   0  -1   17.25    3.67
   2   0  -1   18.32    8.58
   2   0  -1    7.25    4.54
  -2   0   1    7.54    8.44
  -2   0   1    8.61    3.48
  -2   0   1   -7.18   12.97
  -2   0   1   11.68    3.94
  -2   0   1   13.41    3.56
  -2   0   1   11.56    3.54
  -2   0   1   14.37    3.73
  -2   0   1   15.49    4.62
  -2   0   1   10.64    4.13
  -2   0   1   19.26    3.70
  -2   0   1   17.83    4.40
  -2   0   1   14.73    3.58
  -2   0   1   17.44    3.60
   1   0  -1  126.50   37.25
   1   0  -1  156.47   37.24
   1   0  -1  127.30   37.71
   1   0  -1  130.20   37.29
   1   0  -1  136.13   37.26
   1   0  -1  131.13   37.23
   1   0  -1  128.87   37.27
  -1   0   1  156.11   37.25
  -1   0   1  121.93   37.73
  -1   0   1  144.31   37.30
  -1   0   1  139.80   37.28
  -1   0   1  126.46   37.23
  -1   0   1  148.08   37.27
  -1   0   1  143.96   37.25
   0   0   1    4.50    1.29
  -1   0  -1   19.66    5.66
  -1   0  -1   25.29    5.75
  -1   0  -1   21.90    5.69
  -1   0  -1   27.28    6.01
  -1   0  -1   13.21    6.38
  -1   0  -1   18.16    5.63
  -1   0  -1   19.85    6.91
  -1   0  -1   36.38    9.91
  -1   0  -1   22.08    5.65
  -1   0  -1   18.06    5.63
  -1   0  -1   20.89    5.63
  -1   0  -1   27.22    5.84
  -1   0  -1    9.93    7.38
  -1   0  -1   20.61    5.73
   1   0   1   20.65    5.67
   1   0   1    9.26    6.68
   1   0   1   38.35    8.22
   1   0   1   25.15    5.72
   1   0   1   18.19    5.63
   1   0   1    5.57   13.04
   1   0   1   23.98    5.73
   1   0   1   25.27    5.85
   1   0   1    2.01    6.27
   1   0   1   18.23    5.66
   1   0   1   26.57    6.03
   1   0   1   28.09    5.77
  -2   0  -1  517.13  130.24
  -2   0  -1  413.89  130.22
  -2   0  -1  463.60  130.20
  -2   0  -1  565.63  131.03
  -2   0  -1  503.66  130.30
  -2   0  -1  423.14  130.37
  -2   0  -1  526.60  130.22
  -2   0  -1  430.56  130.24
  -2   0  -1  497.01  130.21
  -2   0  -1  519.03  130.93
   2   0   1  534.37  131.25
   2   0   1  580.32  130.71
   2   0   1  471.98  130.21
   2   0   1  409.00  130.21
   2   0   1  577.14  130.34
   2   0   1  547.00  130.22
   2   0   1  431.74  130.25
   2   0   1  467.77  130.20
   2   0   1  468.24  130.20
  -3   0  -1   93.17   20.93
  -3   0  -1   82.15   20.80
  -3   0  -1   61.95   20.85
  -3   0  -1  107.58   22.16
  -3   0  -1   15.15   30.87
  -3   0  -1  102.75   21.38
  -3   0  -1   76.03   20.81
  -3   0  -1  136.45   27.19
  -3   0  -1   80.80   24.32
  -3   0  -1   95.20   21.61
  -3   0  -1   81.29   20.98
  -3   0  -1   72.52   20.80
   3   0   1   67.37   20.87
   3   0   1   98.15   21.70
   3   0   1   24.15   22.19
   3   0   1   68.06   20.90
   3   0   1   84.44   20.79
   3   0   1   -3.65   33.41
   3   0   1   80.76   21.62
   3   0   1   91.67   21.62
   3   0   1   71.18   25.63
   3   0   1   81.82   23.82
   3   0   1   75.90   20.80
   3   0   1   77.16   21.18
  -4   0  -1   45.30   32.20
  -4   0  -1   37.64   10.70
  -4   0  -1  100.36   19.66
  -4   0  -1   48.42   10.75
  -4   0  -1   58.96   10.80
  -4   0  -1   61.03   25.61
  -4   0  -1   38.16   10.46
  -4   0  -1   37.77   10.58
  -4   0  -1   24.40   10.47
  -4   0  -1   43.28   10.52
  -4   0  -1   38.42   12.28
  -4   0  -1   -4.44   13.71
  -4   0  -1   46.01   11.84
  -4   0  -1   36.12   13.87
  -4   0  -1   37.36   10.58
  -4   0  -1   52.82   10.71
  -4   0  -1   33.15   10.56
   4   0   1   32.78   10.55
   4   0   1   35.79   10.73
   4   0   1   31.50   23.75
   4   0   1   42.51   10.65
   4   0   1   32.70   11.13
   4   0   1   19.85   13.00
   4   0   1   35.55   11.66
   4   0   1   43.53   10.66
   4   0   1   62.99   18.28
   4   0   1   34.76   13.05
   4   0   1   -6.18   37.77
  -5   0  -1    2.18    1.67
  -5   0  -1   -5.11    3.75
  -5   0  -1  -10.71   13.22
  -5   0  -1   -0.30    1.88
  -5   0  -1   -0.06    8.87
  -5   0  -1    7.12   10.20
  -5   0  -1    4.21    3.33
  -5   0  -1    4.57   21.10
  -5   0  -1   -0.41    2.96
  -5   0  -1    1.15    3.12
  -5   0  -1    1.66    7.32
  -5   0  -1    0.53    3.01
  -5   0  -1   -4.55    1.88
  -5   0  -1    1.14    1.66
  -5   0  -1   10.67   38.56
  -5   0  -1    0.88   32.99
  -5   0  -1   -0.71    1.57
   5   0   1   -5.93   17.93
   5   0   1   -2.34    2.90
   5   0   1    1.07    3.81
   5   0   1   -3.24    4.99
   5   0   1   -0.28    8.61
   5   0   1   -2.20   31.20
   5   0   1    3.68    2.30
   5   0   1  -43.84   46.94
   5   0   1  -12.17   10.75
   5   0   1   -2.56    7.01
   5   0   1   -4.12    2.03
  -6   0  -1   31.92    8.33
  -6   0  -1   28.45    8.50
  -6   0  -1   33.54    8.29
  -6   0  -1   74.11   42.73
  -6   0  -1   21.65    9.03
  -6   0  -1   -5.47   43.09
  -6   0  -1   35.10    9.04
  -6   0  -1   39.72   12.58
  -6   0  -1   34.58    8.36
  -6   0  -1   14.41   71.53
   6   0   1   23.33    8.62
   6   0   1   36.71   26.19
   6   0   1   33.77   10.97
   6   0   1   -3.13   83.16
   6   0   1   30.39    9.10
   6   0   1   18.60    8.51
  -7   0  -1  100.78  131.34
  -7   0  -1  135.02   39.69
  -7   0  -1   23.05   76.33
  -7   0  -1  195.85   41.62
  -7   0  -1   34.26   43.41
  -7   0  -1  163.86   53.18
  -7   0  -1  167.78   40.04
   7   0   1  142.45   40.21
   7   0   1  169.10   39.78
   7   0   1  142.53   40.34
   7   0   1  121.72   41.47
   7   0   1   91.16   91.77
  -8   0  -1  -23.40   19.15
  -8   0  -1   29.64   15.49
  -8   0  -1   23.20    7.80
  -8   0  -1  -22.73   42.95
   8   0   1   24.04    7.93
   8   0   1    4.33    6.80
   8   0   1   17.83   14.43
   8   0   1    1.89   10.69
  -9   0  -1  103.59   31.17
  -9   0  -1  103.71   26.40
  -9   0  -1   67.16   35.60
  -9   0  -1  201.10   59.35
   9   0   1   49.52   29.77
   9   0   1   90.41   27.36
   9   0   1   95.05   26.14
 -10   0  -1   -5.75   25.19
 -10   0  -1   45.26   65.64
 -10   0  -1   36.67   32.38
  10   0   1   11.51   21.85
  10   0   1   43.08   13.09
  10   0   1   20.23   16.10
 -11   0  -1  103.96   83.26
 -11   0  -1   54.43   46.58
 -11   0  -1  130.13   39.64
  11   0   1   83.80   32.59
  11   0   1  147.21   30.91
  11   0   1   34.03   37.10
 -12   0  -1   10.77  100.64
 -12   0  -1   -2.53   47.96
 -12   0  -1   95.06   36.70
  12   0   1   55.39   33.66
  12   0   1   56.85   23.30
  12   0   1   56.14   25.01
  12  -1  -1    2.12   28.36
  12  -1  -1   20.08   21.10
  12  -1  -1   19.12   16.32
 -12   1   1  -16.80  100.60
 -12   1   1  -39.45   41.10
 -12   1   1   56.51   28.97
  11  -1  -1  -13.59   22.46
  11  -1  -1   34.52   17.61
  11  -1  -1    5.28   11.98
 -11   1   1  -28.41   24.37
 -11   1   1  149.52   82.84
 -11   1   1  -25.36   35.15
  10  -1  -1   17.69   16.23
  10  -1  -1   33.46   11.56
 -10   1   1  -28.50   96.64
 -10   1   1   16.47   13.59
 -10   1   1   16.69   39.18
   9  -1  -1   -0.76   12.54
   9  -1  -1   36.13   19.82
   9  -1  -1   26.34   16.24
   9  -1  -1   23.65    8.93
  -9   1   1   47.73   17.75
  -9   1   1   28.80   24.79
  -9   1   1    9.92   56.03
  -9   1   1    8.84    9.90
   8  -1  -1   18.17   12.82
   8  -1  -1   -5.58   17.63
   8  -1  -1   10.42    6.54
   8  -1  -1   17.84   10.04
  -8   1   1   17.37    7.83
  -8   1   1   -9.19   20.29
  -8   1   1   -0.92   14.56
  -8   1   1   92.45   44.95
   7  -1  -1   38.07   79.79
   7  -1  -1   18.98    5.38
   7  -1  -1    8.89   10.44
   7  -1  -1   17.25    8.97
   7  -1  -1   10.03   12.93
  -7   1   1   -1.97   54.75
  -7   1   1   38.50   35.04
  -7   1   1    9.28    6.94
  -7   1   1   21.18    5.95
  -7   1   1   19.22    5.66
  -7   1   1   -2.30   65.82
  -7   1   1   11.30   14.68
  -7   1   1   28.81   12.32
  -7   1   1   13.17    5.03
   6  -1  -1    1.87    6.04
   6  -1  -1   -0.88    3.11
   6  -1  -1   -6.94    6.82
   6  -1  -1   -0.56    3.11
   6  -1  -1    1.27   30.22
   6  -1  -1    2.18   10.90
   6  -1  -1    3.05   66.22
   6  -1  -1    2.86    2.15
  -6   1   1   -8.06    3.07
  -6   1   1   -6.98   12.94
  -6   1   1    1.89    1.76
  -6   1   1   -5.14   44.23
  -6   1   1   13.41   28.88
  -6   1   1  -40.48   50.42
  -6   1   1    0.81    3.95
  -6   1   1   12.70    8.32
  -6   1   1    1.35    2.68
  -6   1   1   -0.90    4.06
   5  -1  -1  209.02   60.05
   5  -1  -1  227.94   60.69
   5  -1  -1  249.48   61.60
   5  -1  -1  222.59   61.46
   5  -1  -1  199.41   66.43
   5  -1  -1  156.14   67.12
   5  -1  -1  220.20   60.10
  -5   1   1  261.52   60.73
  -5   1   1  193.33   60.36
  -5   1   1  237.59   60.59
  -5   1   1  196.98   71.97
  -5   1   1  240.28   59.98
  -5   1   1  220.62   60.06
  -5   1   1  244.89   62.29
  -5   1   1  252.36   59.99
  -5   1   1  187.71   60.07
  -5   1   1  282.66   72.38
  -5   1   1  201.59   60.19
   4  -1  -1  148.01   39.04
   4  -1  -1  138.22   39.97
   4  -1  -1  256.28   45.68
   4  -1  -1  115.34   39.42
   4  -1  -1  161.13   39.13
   4  -1  -1  173.71   39.22
   4  -1  -1  115.30   39.73
   4  -1  -1  142.94   39.52
   4  -1  -1  156.32   39.08
   4  -1  -1  122.99   39.02
  -4   1   1  138.33   39.14
  -4   1   1  118.59   49.63
  -4   1   1  146.18   39.68
  -4   1   1  134.29   39.20
  -4   1   1  145.30   39.03
  -4   1   1  150.56   39.09
  -4   1   1  161.83   39.49
  -4   1   1  151.53   39.03
  -4   1   1  140.49   40.18
  -4   1   1  126.24   39.37
  -4   1   1  147.97   43.43
   3  -1  -1  208.30   53.89
   3  -1  -1  233.57   53.88
   3  -1  -1  214.67   53.85
   3  -1  -1  185.67   54.25
   3  -1  -1  184.43   53.90
   3  -1  -1  214.72   54.34
   3  -1  -1  177.64   54.05
   3  -1  -1  183.91   56.61
   3  -1  -1  166.89   54.04
  -3   1   1  201.07   54.30
  -3   1   1  215.84   54.06
  -3   1   1  153.74   55.65
  -3   1   1  172.02   54.04
  -3   1   1  212.96   54.16
  -3   1   1  209.60   53.90
  -3   1   1  196.80   53.86
  -3   1   1  200.55   53.89
  -3   1   1  214.21   53.86
  -3   1   1  208.88   58.87
  -3   1   1  172.08   53.96
   2  -1  -1   12.96    2.15
   2  -1  -1    3.62    1.57
   2  -1  -1   -7.60   12.38
   2  -1  -1    3.48    2.03
   2  -1  -1   29.68   11.13
   2  -1  -1    9.84    3.26
   2  -1  -1   21.91   19.63
   2  -1  -1    1.43    1.40
   2  -1  -1    5.71    1.30
   2  -1  -1    2.96    1.47
   2  -1  -1    1.88    1.68
   2  -1  -1    5.44    2.30
   2  -1  -1    2.63    2.95
  -2   1   1    2.48    1.36
  -2   1   1   18.56    3.05
  -2   1   1    7.82    1.56
  -2   1   1   -8.71   14.13
  -2   1   1    4.62    1.71
  -2   1   1    1.91    1.96
  -2   1   1    3.35    2.40
  -2   1   1    3.21    1.54
  -2   1   1    6.18    1.43
  -2   1   1    9.11    2.21
  -2   1   1   16.51   10.61
  -2   1   1    5.49    3.29
   1  -1  -1  426.00  134.01
   1  -1  -1  505.44  133.99
   1  -1  -1  516.49  134.00
   1  -1  -1  525.43  134.02
   1  -1  -1  559.97  133.99
   1  -1  -1  487.44  133.99
   1  -1  -1  427.99  134.79
   1  -1  -1  499.72  134.00
   1  -1  -1  477.69  134.45
  -1   1   1  525.59  134.01
  -1   1   1  470.67  133.99
  -1   1   1  480.91  133.99
  -1   1   1  519.87  133.99
  -1   1   1  488.44  134.00
  -1   1   1  523.47  134.81
  -1   1   1  436.04  134.02
  -1   1   1  490.71  134.01
  -1   1   1  545.16  134.00
  -1   1   1  485.34  134.48
  -1   1   1  526.68  134.00
   0  -1  -1 3797.28  914.79
   0  -1  -1 3269.16  914.80
   0  -1  -1 3641.32  914.80
   0  -1  -1 3403.30  914.91
   0  -1  -1 3595.28  914.80
   0   1   1 3230.86  914.80
   0   1   1 3368.10  914.80
   0   1   1 3599.07  914.79
   0   1   1 3215.77  914.78
   0   1   1 3347.73  914.80
   0   1   1 2971.71  914.80
  -1  -1  -1    9.89    6.91
  -1  -1  -1   20.50    6.30
  -1  -1  -1   22.26    6.55
  -1  -1  -1   16.10    6.31
  -1  -1  -1   24.01    6.38
  -1  -1  -1   31.46    6.85
  -1  -1  -1   23.88    7.18
  -1  -1  -1   37.19    6.92
  -1  -1  -1   28.47    6.33
  -1  -1  -1   30.23    6.38
  -1  -1  -1   27.76    6.52
   1   1   1   21.51    6.33
   1   1   1   22.05    6.31
   1   1   1   23.26    6.26
   1   1   1   30.23    6.37
   1   1   1   29.64    6.87
   1   1   1   12.47    6.57
   1   1   1   11.48    7.04
   1   1   1   27.22    6.35
   1   1   1   21.19    6.56
   1   1   1   19.43    6.56
   1   1   1   17.83    6.27
  -2  -1  -1 3307.36  882.93
  -2  -1  -1 3202.90  882.99
  -2  -1  -1 2808.10  882.93
  -2  -1  -1 3584.04  883.11
  -2  -1  -1 3609.59  882.97
  -2  -1  -1 3100.17  882.93
  -2  -1  -1 3331.85  882.97
   2   1   1 3206.73  882.94
   2   1   1 3027.49  882.95
   2   1   1 3626.00  882.93
   2   1   1 3261.45  883.02
   2   1   1 3279.51  883.01
   2   1   1 3628.98  883.22
   2   1   1 3156.21  882.93
   2   1   1 3190.13  882.93
  -3  -1  -1  720.33  182.05
  -3  -1  -1  750.57  182.16
  -3  -1  -1  661.31  182.06
  -3  -1  -1  703.97  182.08
  -3  -1  -1  732.52  183.40
  -3  -1  -1  657.84  182.22
  -3  -1  -1  558.14  182.05
  -3  -1  -1  617.16  182.82
  -3  -1  -1  712.36  182.05
  -3  -1  -1  747.17  182.26
  -3  -1  -1  778.95  182.36
   3   1   1  595.83  182.07
   3   1   1  694.92  182.06
   3   1   1  798.72  182.56
   3   1   1  666.55  182.23
   3   1   1  576.37  182.06
   3   1   1  755.99  183.45
   3   1   1  683.65  182.01
   3   1   1  672.93  182.04
   3   1   1  703.01  182.05
   3   1   1  559.42  182.25
  -4  -1  -1   72.53   19.83
  -4  -1  -1   22.18   39.41
  -4  -1  -1   80.37   17.43
  -4  -1  -1   62.43   22.94
  -4  -1  -1   15.33   19.49
  -4  -1  -1   57.49   17.40
  -4  -1  -1   68.05   17.72
  -4  -1  -1   94.04   28.23
  -4  -1  -1   49.34   17.47
  -4  -1  -1   69.40   18.38
  -4  -1  -1   78.51   18.94
  -4  -1  -1   76.90   18.11
  -4  -1  -1   82.47   17.71
  -4  -1  -1   47.18   17.49
   4   1   1   79.11   17.62
   4   1   1   69.30   17.43
   4   1   1   64.39   21.44
   4   1   1   50.12   18.33
   4   1   1   69.43   25.26
   4   1   1   64.85   17.43
   4   1   1   59.90   17.29
   4   1   1   65.35   17.62
   4   1   1   67.32   19.50
   4   1   1   69.61   19.25
  -5  -1  -1   52.04   12.47
  -5  -1  -1   35.87   12.33
  -5  -1  -1   10.74   18.39
  -5  -1  -1   41.88   12.17
  -5  -1  -1   37.01   12.54
  -5  -1  -1    6.22   15.87
  -5  -1  -1   63.09   12.39
  -5  -1  -1   60.17   14.81
  -5  -1  -1   44.99   12.64
  -5  -1  -1   20.72   14.87
  -5  -1  -1   61.16   37.71
  -5  -1  -1   53.54   39.98
  -5  -1  -1   59.02   14.15
  -5  -1  -1   24.04   23.43
   5   1   1   14.22   14.03
   5   1   1   40.95   12.34
   5   1   1   38.29   12.52
   5   1   1   40.50   12.86
   5   1   1   36.05   27.65
   5   1   1   51.97   14.28
   5   1   1  -10.13   45.13
   5   1   1   89.40   21.02
   5   1   1   51.36   12.11
   5   1   1   52.55   15.19
   5   1   1   14.04   17.11
  -6  -1  -1    7.48   13.44
  -6  -1  -1   16.60   47.86
  -6  -1  -1    0.89    2.93
  -6  -1  -1  -66.47   42.25
  -6  -1  -1    1.20    2.73
  -6  -1  -1   -1.60    3.48
  -6  -1  -1   -6.89    9.98
  -6  -1  -1    2.54   25.38
  -6  -1  -1    3.85    3.71
  -6  -1  -1    4.46    5.45
  -6  -1  -1    1.88    2.88
   6   1   1   -3.67    3.46
   6   1   1  -19.17   50.46
   6   1   1    3.58    4.38
   6   1   1   -4.29    9.85
   6   1   1   16.27   13.23
   6   1   1   -4.80    4.41
   6   1   1   30.13   21.78
   6   1   1   -0.35    5.98
  -7  -1  -1   19.50   65.92
  -7  -1  -1   64.99   20.54
  -7  -1  -1   76.58   39.07
  -7  -1  -1   93.83   20.28
  -7  -1  -1   93.38   20.34
  -7  -1  -1   41.15   26.90
  -7  -1  -1  116.78   58.72
  -7  -1  -1  109.25   24.17
   7   1   1   47.07   20.49
   7   1   1   72.81   20.27
   7   1   1   63.89   23.36
   7   1   1  -24.87   84.52
   7   1   1   40.61   20.97
  -8  -1  -1   14.12    6.78
  -8  -1  -1   39.32   15.88
  -8  -1  -1   17.66   40.42
  -8  -1  -1   16.38   22.33
   8   1   1   -0.57    9.32
   8   1   1    1.07    6.19
   8   1   1    2.57    7.67
   8   1   1  -11.01   14.02
  -9  -1  -1   -9.17   19.35
  -9  -1  -1  132.23   53.15
  -9  -1  -1    3.51   12.70
  -9  -1  -1    4.62   27.16
   9   1   1    6.29   11.59
   9   1   1    4.57   18.25
   9   1   1   -6.85    9.28
 -10  -1  -1   16.83   33.30
 -10  -1  -1   10.97   23.62
 -10  -1  -1   56.36   61.94
  10   1   1    9.90   14.22
  10   1   1    3.70   20.78
  10   1   1   -0.47   11.57
 -11  -1  -1    0.27   28.51
 -11  -1  -1  -37.44   75.52
 -11  -1  -1  -14.41   39.25
  11   1   1  -23.61   24.10
  11   1   1   31.78   15.41
  11   1   1   18.28   16.79
 -12  -1  -1   65.17   94.72
 -12  -1  -1   51.23   34.59
 -12  -1  -1  -42.50   47.48
  12   1   1   -4.41   19.31
  12   1   1   32.88   19.47
  12   1   1    0.91   30.77
  12  -2  -1   -7.87   21.19
  12  -2  -1  -10.90   28.44
  12  -2  -1  -17.25   14.90
 -12   2   1  -16.43   28.37
 -12   2   1   15.08  103.62
 -12   2   1   -0.77   44.84
  11  -2  -1   -6.45   22.14
  11  -2  -1    0.01   11.34
  11  -2  -1   18.01   18.02
 -11   2   1   56.02   23.19
 -11   2   1   -2.39   83.59
 -11   2   1   18.41   36.28
  10  -2  -1   17.51   15.22
  10  -2  -1   23.42    9.44
  10  -2  -1  -11.75   18.43
 -10   2   1   37.25   25.12
 -10   2   1  -24.79   69.79
 -10   2   1   -3.92   28.70
 -10   2   1   -4.03   12.54
   9  -2  -1  105.93   31.56
   9  -2  -1  136.26   29.81
   9  -2  -1   98.37   32.43
  -9   2   1   68.43   30.88
  -9   2   1  133.92   33.16
  -9   2   1   37.32   63.71
  -9   2   1   37.20   36.04
   8  -2  -1   86.66   24.47
   8  -2  -1   61.12   26.87
   8  -2  -1  100.73   23.05
   8  -2  -1   76.64   25.02
  -8   2   1   43.47   29.28
  -8   2   1   58.26   23.52
  -8   2   1   82.29   51.46
  -8   2   1  117.58   25.80
   7  -2  -1   -0.16    2.55
   7  -2  -1   -0.84    3.98
   7  -2  -1  -16.09   11.49
   7  -2  -1   -9.22    8.71
   7  -2  -1  -15.81    7.86
  -7   2   1  -31.91   57.37
  -7   2   1   -2.81    3.84
  -7   2   1  -26.48   67.66
  -7   2   1  -17.60   14.87
  -7   2   1   -1.79   10.65
  -7   2   1   -9.21    5.74
  -7   2   1   -1.23    2.83
  -7   2   1   87.82   37.96
   6  -2  -1   33.53   11.65
   6  -2  -1   34.23   14.87
   6  -2  -1   29.27   13.07
   6  -2  -1   48.79   11.31
   6  -2  -1   35.80   11.18
   6  -2  -1   21.32   44.49
   6  -2  -1   48.05   11.50
   6  -2  -1   59.56   13.24
  -6   2   1   60.14   14.36
  -6   2   1   -8.91   46.89
  -6   2   1   47.13   12.20
  -6   2   1   10.77   16.42
  -6   2   1   78.46   55.52
  -6   2   1   48.12   11.47
  -6   2   1   64.52   32.63
  -6   2   1   42.63   11.90
  -6   2   1   36.84   11.49
  -6   2   1   29.51   19.49
  -6   2   1   33.91   11.23
   5  -2  -1    8.36    2.54
   5  -2  -1    5.49    7.51
   5  -2  -1   21.87   10.33
   5  -2  -1    0.33   31.15
   5  -2  -1   -8.16    2.43
   5  -2  -1    9.93    1.91
   5  -2  -1    5.81    5.50
   5  -2  -1   14.83   49.33
   5  -2  -1    5.42    3.06
  -5   2   1    5.91    2.48
  -5   2   1    7.22    2.87
  -5   2   1   -5.05    5.65
  -5   2   1   -4.37    8.27
  -5   2   1  -23.56   42.35
  -5   2   1    3.20    2.18
  -5   2   1    2.16    3.24
  -5   2   1   13.84    7.06
  -5   2   1  -48.80   41.02
  -5   2   1  -31.43   24.47
  -5   2   1    2.60    5.73
   4  -2  -1    7.25    4.04
   4  -2  -1   11.25    4.71
   4  -2  -1  -18.71   35.01
   4  -2  -1    8.93    3.60
   4  -2  -1   24.68    7.97
   4  -2  -1   15.04    3.99
   4  -2  -1    0.28    5.51
   4  -2  -1   -0.02    7.02
   4  -2  -1   18.40    3.59
   4  -2  -1  -30.48   22.95
   4  -2  -1   15.47    3.87
   4  -2  -1    8.17    5.40
   4  -2  -1   25.90   25.91
  -4   2   1   16.82    5.52
  -4   2   1   12.08    4.67
  -4   2   1    5.51    5.81
  -4   2   1   16.86    3.96
  -4   2   1   35.26   34.24
  -4   2   1    2.13   37.28
  -4   2   1    9.40    3.69
  -4   2   1   11.00    9.00
  -4   2   1   11.87    4.03
  -4   2   1   30.44    6.39
  -4   2   1   12.74    3.77
  -4   2   1    6.33    8.41
  -4   2   1   11.19    4.05
  -4   2   1   26.78   20.42
   3  -2  -1    4.93    3.36
   3  -2  -1    5.91   18.96
   3  -2  -1    7.91    5.07
   3  -2  -1    1.90   27.36
   3  -2  -1    5.87    2.01
   3  -2  -1    5.43    1.72
   3  -2  -1    7.78    1.93
   3  -2  -1    4.67    2.98
   3  -2  -1    1.49    2.17
   3  -2  -1   -6.54    3.71
   3  -2  -1    6.40    2.46
   3  -2  -1   19.71   21.12
   3  -2  -1    6.96    5.12
  -3   2   1   -6.68   28.32
  -3   2   1    7.60    2.91
  -3   2   1    9.22    2.16
  -3   2   1    4.06    6.04
  -3   2   1    1.40    1.98
  -3   2   1   10.42    5.24
  -3   2   1    8.90    1.90
  -3   2   1    6.98    3.95
  -3   2   1  -35.27   22.99
  -3   2   1    3.77    2.40
  -3   2   1  -20.30   15.22
  -3   2   1    3.50    3.14
  -3   2   1   13.23    4.23
  -3   2   1    4.45    2.09
   2  -2  -1  317.61   65.26
   2  -2  -1  218.38   64.90
   2  -2  -1  226.13   62.65
   2  -2  -1  224.79   62.64
   2  -2  -1  236.44   62.51
   2  -2  -1  214.36   62.65
   2  -2  -1  232.63   62.54
   2  -2  -1  256.17   62.51
   2  -2  -1  225.03   62.55
   2  -2  -1  193.57   62.48
  -2   2   1  212.12   62.53
  -2   2   1  247.83   62.50
  -2   2   1  348.81   64.68
  -2   2   1  250.55   62.62
  -2   2   1  261.59   65.29
  -2   2   1  233.37   62.51
  -2   2   1  221.82   62.68
  -2   2   1  251.93   62.55
   1  -2  -1  -11.59    8.63
   1  -2  -1    1.24    1.50
   1  -2  -1   -0.33    0.98
   1  -2  -1   -2.26    2.02
   1  -2  -1  -16.03   10.70
   1  -2  -1   -7.08   15.66
   1  -2  -1    5.49    2.12
   1  -2  -1    1.65    0.87
   1  -2  -1    0.73    0.90
   1  -2  -1    3.17    1.05
   1  -2  -1    1.60    2.00
  -1   2   1    0.09    1.22
  -1   2   1  -10.77   15.16
  -1   2   1   -0.11    1.28
  -1   2   1    7.23   13.45
  -1   2   1    2.55    1.28
  -1   2   1    1.73    1.76
  -1   2   1    2.20    1.85
  -1   2   1   -3.16    1.57
  -1   2   1    1.34    2.18
  -1   2   1   -1.25    0.78
  -1   2   1   -0.39    1.75
  -1   2   1    2.03    0.99
  -1   2   1  -12.86    8.33
   0  -2  -1   27.66    7.27
   0  -2  -1   20.97    7.29
   0  -2  -1    4.86   13.77
   0  -2  -1   27.11    7.22
   0  -2  -1   31.58    7.23
   0  -2  -1   37.38    9.58
   0  -2  -1   23.51    7.30
   0  -2  -1   39.70   11.16
   0  -2  -1   14.93    7.28
   0  -2  -1   25.28    7.11
   0  -2  -1   26.76    7.19
   0  -2  -1   32.95    7.49
   0   2   1  -11.68   14.03
   0   2   1   23.58    7.27
   0   2   1   33.85    7.26
   0   2   1   25.60    7.26
   0   2   1   29.68    7.19
   0   2   1   26.25   11.12
   0   2   1   25.30    7.11
   0   2   1   27.09    7.26
   0   2   1   64.08    9.98
   0   2   1   30.21    7.36
  -1  -2  -1 1330.22  416.33
  -1  -2  -1 1588.98  416.33
  -1  -2  -1 1446.68  416.35
  -1  -2  -1 1717.73  416.42
  -1  -2  -1 1507.10  416.33
  -1  -2  -1 1507.34  416.32
  -1  -2  -1 1777.19  416.38
  -1  -2  -1 1553.70  416.35
  -1  -2  -1 1642.78  416.38
   1   2   1 1342.40  416.33
   1   2   1 1764.37  416.34
   1   2   1 1563.50  416.37
   1   2   1 1626.12  416.33
   1   2   1 1483.54  416.32
   1   2   1 1433.44  416.36
   1   2   1 1657.33  416.33
   1   2   1 1406.45  416.32
  -2  -2  -1  765.48  196.17
  -2  -2  -1  615.52  196.17
  -2  -2  -1  813.19  196.29
  -2  -2  -1  682.14  196.16
   2   2   1  697.16  196.16
   2   2   1  843.93  196.16
   2   2   1  687.81  196.16
   2   2   1  640.55  196.15
   2   2   1  705.46  196.15
   2   2   1  704.55  196.27
   2   2   1  849.02  196.32
   2   2   1  783.13  196.19
  -3  -2  -1  294.85   94.69
  -3  -2  -1  372.63   94.71
  -3  -2  -1  351.56   94.83
  -3  -2  -1  311.05   94.93
  -3  -2  -1  417.56   95.61
  -3  -2  -1  435.56   95.36
  -3  -2  -1  291.99   94.66
  -3  -2  -1  362.01   94.65
  -3  -2  -1  413.11   96.67
   3   2   1  395.78   94.65
   3   2   1  384.54   95.07
   3   2   1  288.94   94.64
   3   2   1  399.28   94.66
   3   2   1  408.89   94.68
   3   2   1  332.80   94.93
   3   2   1  355.08   94.70
   3   2   1  289.44   94.96
  -4  -2  -1   54.01   17.65
  -4  -2  -1   83.71   17.38
  -4  -2  -1   41.46   17.18
  -4  -2  -1   62.15   17.24
  -4  -2  -1   16.16   25.56
  -4  -2  -1   79.21   18.63
  -4  -2  -1   75.05   19.85
  -4  -2  -1   92.45   18.01
  -4  -2  -1   67.48   27.33
  -4  -2  -1   74.40   21.27
  -4  -2  -1    7.87   19.07
  -4  -2  -1   59.66   17.33
  -4  -2  -1   72.45   17.21
  -4  -2  -1   47.85   17.13
  -4  -2  -1   82.78   18.54
   4   2   1   88.63   19.57
   4   2   1   64.14   17.23
   4   2   1   75.41   17.16
   4   2   1   68.63   17.25
   4   2   1   67.22   16.89
   4   2   1   -4.04   34.23
   4   2   1   96.89   19.10
   4   2   1   38.81   17.90
   4   2   1   55.74   17.05
   4   2   1   66.66   17.46
   4   2   1   48.84   19.49
   4   2   1   56.35   21.84
  -5  -2  -1   76.01   16.44
  -5  -2  -1   68.07   16.40
  -5  -2  -1   68.65   18.23
  -5  -2  -1   49.41   16.54
  -5  -2  -1   24.21   33.24
  -5  -2  -1   24.91   19.81
  -5  -2  -1   43.84   22.08
  -5  -2  -1   42.52   16.07
  -5  -2  -1   77.13   16.16
  -5  -2  -1   71.85   24.09
  -5  -2  -1   58.25   17.55
  -5  -2  -1   51.32   16.22
  -5  -2  -1   53.20   16.08
   5   2   1   51.55   16.05
   5   2   1    1.03   42.61
   5   2   1   62.15   19.23
   5   2   1   70.77   16.28
   5   2   1   58.50   15.85
   5   2   1   66.06   16.26
   5   2   1   35.02   20.39
   5   2   1   54.88   17.88
   5   2   1   48.14   21.19
   5   2   1   49.30   23.05
  -6  -2  -1  289.24   69.67
  -6  -2  -1  229.81   64.87
  -6  -2  -1  233.29   64.93
  -6  -2  -1  201.52   65.05
  -6  -2  -1  230.82   76.33
  -6  -2  -1  274.98   64.88
  -6  -2  -1  244.06   67.02
   6   2   1  270.58   64.75
   6   2   1  249.04   66.49
   6   2   1  208.83   65.18
   6   2   1  207.77   66.22
   6   2   1  253.48   67.67
   6   2   1  240.78   64.94
   6   2   1  227.52   65.13
  -7  -2  -1  215.35   74.65
  -7  -2  -1  205.56   50.58
  -7  -2  -1  167.82   60.03
  -7  -2  -1  220.61   52.68
  -7  -2  -1  182.78   50.58
   7   2   1  175.38   51.12
   7   2   1  202.83   52.23
   7   2   1  204.09   50.83
   7   2   1  159.02   51.30
   7   2   1  163.49   50.84
   7   2   1  174.05   52.88
   7   2   1   23.88   97.02
  -8  -2  -1   18.12   17.44
  -8  -2  -1  -14.15   39.93
  -8  -2  -1    3.72   20.77
  -8  -2  -1   23.44    7.68
   8   2   1    9.25    9.61
   8   2   1    5.92    8.93
   8   2   1    9.88   15.52
   8   2   1    6.78    9.31
  -9  -2  -1  -42.46   27.53
  -9  -2  -1   15.84   50.56
  -9  -2  -1   35.22   22.23
   9   2   1   13.07   19.04
   9   2   1   -0.74   10.68
   9   2   1   39.87   11.69
 -10  -2  -1   18.28   43.16
 -10  -2  -1  124.38   66.26
 -10  -2  -1  197.05   38.00
  10   2   1   75.36   35.00
  10   2   1  103.98   30.43
  10   2   1   95.76   31.95
 -11  -2  -1   38.77   73.67
 -11  -2  -1   14.18   30.81
 -11  -2  -1   19.24   41.13
  11   2   1   13.50   16.81
  11   2   1   12.41   26.31
  11   2   1   -5.21   16.33
  12  -3  -1   67.81   30.80
  12  -3  -1   88.24   35.77
  12  -3  -1   80.13   24.36
 -12   3   1  -59.53   49.68
 -12   3   1  236.46  109.91
 -12   3   1   82.69   33.38
  11  -3  -1  143.19   41.28
  11  -3  -1  141.74   35.53
  11  -3  -1   56.64   38.81
 -11   3   1  144.01   40.42
 -11   3   1   48.61   50.12
 -11   3   1  175.82   92.82
  10  -3  -1   70.99   33.11
  10  -3  -1  115.64   28.32
  10  -3  -1  101.82   31.56
 -10   3   1   90.90   40.39
 -10   3   1   51.24   77.36
 -10   3   1   83.70   30.06
 -10   3   1  127.81   37.80
   9  -3  -1  192.40   54.39
   9  -3  -1  153.26   53.79
   9  -3  -1  196.35   52.84
  -9   3   1  291.66   54.92
  -9   3   1  192.30   81.97
  -9   3   1  116.52   58.09
  -9   3   1  185.69   53.21
   8  -3  -1   62.56   18.20
   8  -3  -1   73.89   17.97
   8  -3  -1   41.27   20.52
   8  -3  -1   64.68   21.20
  -8   3   1   55.54   19.03
  -8   3   1   84.66   22.00
  -8   3   1   68.56   53.22
  -8   3   1   22.05   26.73
   7  -3  -1  -66.85   84.16
   7  -3  -1    4.66    2.68
   7  -3  -1   -0.19    3.76
   7  -3  -1   13.66   45.54
   7  -3  -1   -5.48    8.69
   7  -3  -1    7.71    8.96
  -7   3   1   -0.58    3.31
  -7   3   1    5.26    6.59
  -7   3   1   10.21   39.03
  -7   3   1  -89.14  129.88
  -7   3   1  -12.95   16.42
  -7   3   1   17.00   11.11
  -7   3   1    1.47    4.18
  -7   3   1   -1.34    4.10
  -7   3   1   67.50  123.65
   6  -3  -1  352.93  120.34
   6  -3  -1  389.02  129.66
   6  -3  -1  437.22  120.07
   6  -3  -1  454.46  119.85
   6  -3  -1  513.38  119.76
   6  -3  -1  412.98  120.27
   6  -3  -1  345.62  125.90
  -6   3   1  394.63  120.02
  -6   3   1  520.61  120.43
  -6   3   1  476.98  119.83
  -6   3   1  474.15  121.71
  -6   3   1  399.13  125.94
  -6   3   1  444.64  119.79
  -6   3   1  414.03  119.85
  -6   3   1  451.74  135.21
   5  -3  -1   52.75   37.35
   5  -3  -1   21.21    7.81
   5  -3  -1   80.02   32.00
   5  -3  -1   20.14    5.35
   5  -3  -1   10.49   44.26
   5  -3  -1   22.99    5.39
   5  -3  -1   18.30    7.98
   5  -3  -1   14.68    9.77
   5  -3  -1   16.32    5.74
   5  -3  -1   27.95    7.53
   5  -3  -1   15.49    5.99
   5  -3  -1   28.66   11.24
  -5   3   1   13.04    5.50
  -5   3   1   38.78   46.61
  -5   3   1   17.42    6.02
  -5   3   1   12.99    5.59
  -5   3   1    3.10   45.34
  -5   3   1   17.78    8.71
  -5   3   1   -0.16   10.89
  -5   3   1    4.39   12.23
  -5   3   1   13.13   29.11
  -5   3   1   17.68    6.88
  -5   3   1   26.51    5.77
  -5   3   1   23.26    6.01
  -5   3   1   13.43    7.88
  -5   3   1   51.29    9.22
   4  -3  -1  256.30   69.15
   4  -3  -1  241.09   76.00
   4  -3  -1  243.44   69.13
   4  -3  -1  242.81   69.70
   4  -3  -1  259.27   69.04
   4  -3  -1  272.65   69.36
   4  -3  -1  247.35   69.48
   4  -3  -1  242.06   69.09
   4  -3  -1  312.38   75.12
  -4   3   1  276.39   69.11
  -4   3   1  283.03   69.23
  -4   3   1  266.28   69.11
  -4   3   1  288.82   91.23
  -4   3   1  242.46   69.31
  -4   3   1  238.75   69.15
  -4   3   1  397.90   74.87
  -4   3   1  232.91   69.08
  -4   3   1  278.74   69.49
  -4   3   1  294.01   69.87
  -4   3   1  239.81   69.61
   3  -3  -1   65.62   15.34
   3  -3  -1   33.18   26.62
   3  -3  -1   54.80   15.24
   3  -3  -1   57.86   15.13
   3  -3  -1   55.44   14.95
   3  -3  -1   52.79   15.13
   3  -3  -1   50.53   15.02
   3  -3  -1   66.80   15.81
   3  -3  -1   40.15   15.39
   3  -3  -1   70.45   15.77
   3  -3  -1   14.74   34.34
   3  -3  -1   63.18   25.50
  -3   3   1   52.05   15.11
  -3   3   1   68.31   15.46
  -3   3   1   67.48   15.60
  -3   3   1   54.45   15.30
  -3   3   1   35.69   16.14
  -3   3   1   56.18   15.04
  -3   3   1   57.54   15.06
  -3   3   1   54.23   15.94
  -3   3   1   56.06   15.31
  -3   3   1   48.70   15.69
  -3   3   1   39.57   30.33
  -3   3   1  -11.97   35.62
   2  -3  -1  344.84   84.52
   2  -3  -1  288.61   84.61
   2  -3  -1  374.73   86.81
   2  -3  -1  292.09   84.48
   2  -3  -1  298.23   84.46
   2  -3  -1  333.58   84.43
   2  -3  -1  354.12   86.89
   2  -3  -1  323.35   84.45
  -2   3   1  297.28   84.46
  -2   3   1  370.52   88.05
  -2   3   1  313.21   84.44
  -2   3   1  407.36   86.76
  -2   3   1  309.53   84.57
  -2   3   1  312.20   84.54
  -2   3   1  326.38   84.53
  -2   3   1  319.10   84.46
  -2   3   1  277.57   84.51
  -2   3   1  266.62   84.83
  -2   3   1  341.01   84.45
   1  -3  -1  106.54   25.50
   1  -3  -1  120.05   25.75
   1  -3  -1  174.85   30.59
   1  -3  -1   96.74   25.76
   1  -3  -1   90.36   25.51
   1  -3  -1   93.43   25.70
   1  -3  -1  129.72   28.38
   1  -3  -1   87.31   25.60
  -1   3   1   96.70   25.59
  -1   3   1   91.03   25.66
  -1   3   1   79.63   25.57
  -1   3   1   89.51   25.47
  -1   3   1   98.21   25.66
  -1   3   1   90.31   25.80
  -1   3   1   99.29   25.74
  -1   3   1   32.16   30.31
  -1   3   1  101.10   25.50
  -1   3   1   19.22   37.47
   0  -3  -1   67.34   18.15
   0  -3  -1   66.79   18.06
   0  -3  -1  138.92   22.16
   0  -3  -1   63.08   17.87
   0  -3  -1   75.25   17.90
   0  -3  -1   65.89   17.78
   0  -3  -1   66.63   17.99
   0  -3  -1   66.81   19.85
   0   3   1   69.74   17.96
   0   3   1   63.03   18.08
   0   3   1   69.63   17.79
   0   3   1   54.68   20.21
   0   3   1   85.19   22.36
   0   3   1   55.19   17.96
   0   3   1   67.69   18.05
   0   3   1   59.30   18.12
   0   3   1   55.65   17.98
  -1  -3  -1   -8.15    8.97
  -1  -3  -1   -0.09    1.65
  -1  -3  -1   -3.30    2.81
  -1  -3  -1    0.14    3.06
  -1  -3  -1    3.31    1.83
  -1  -3  -1    4.04    2.90
  -1  -3  -1   18.03   11.29
  -1  -3  -1   -2.08    5.78
  -1  -3  -1    5.79    3.09
  -1  -3  -1    6.57    3.58
  -1  -3  -1   -1.95    1.69
  -1  -3  -1   -1.87    2.21
  -1  -3  -1    3.56    3.36
   1   3   1    8.53    6.57
   1   3   1    2.41    3.23
   1   3   1    0.40    2.01
   1   3   1   -7.18    3.53
   1   3   1    2.67    1.86
   1   3   1   -5.87    6.62
   1   3   1   -0.87    2.40
   1   3   1    0.76   12.66
   1   3   1   -0.60    2.35
   1   3   1    0.97    1.84
   1   3   1    2.01    1.54
   1   3   1    5.58    2.47
  -2  -3  -1  887.69  247.68
  -2  -3  -1  903.95  247.50
  -2  -3  -1 1021.05  247.65
  -2  -3  -1  893.52  247.51
  -2  -3  -1  978.25  247.52
  -2  -3  -1  805.01  247.53
  -2  -3  -1  888.90  247.55
   2   3   1  914.77  247.51
   2   3   1 1004.51  247.52
   2   3   1  948.52  247.51
   2   3   1  979.92  247.64
   2   3   1  883.94  247.54
   2   3   1  848.82  247.61
   2   3   1  932.40  247.50
  -3  -3  -1 2381.30  629.16
  -3  -3  -1 2112.79  629.08
  -3  -3  -1 2570.75  629.26
  -3  -3  -1 2390.46  629.16
  -3  -3  -1 2341.72  629.11
  -3  -3  -1 2322.67  629.30
   3   3   1 2517.47  629.16
   3   3   1 2372.27  629.10
   3   3   1 2579.13  629.10
   3   3   1 2122.18  629.10
   3   3   1 2132.40  629.24
   3   3   1 2116.83  629.21
   3   3   1 2462.00  629.10
  -4  -3  -1   89.83   29.60
  -4  -3  -1  119.88   31.86
  -4  -3  -1  100.74   30.07
  -4  -3  -1   86.36   29.76
  -4  -3  -1  100.14   30.60
  -4  -3  -1   93.38   29.64
  -4  -3  -1   66.97   34.59
  -4  -3  -1  107.14   29.50
  -4  -3  -1  122.00   31.75
  -4  -3  -1   78.14   30.40
  -4  -3  -1  135.61   30.36
   4   3   1  127.73   29.50
   4   3   1  114.61   29.58
   4   3   1  138.22   29.60
   4   3   1  114.92   29.70
   4   3   1  116.90   33.22
  -5  -3  -1  344.14   82.88
  -5  -3  -1  376.47   83.82
  -5  -3  -1  338.44   82.11
  -5  -3  -1  330.42   81.90
  -5  -3  -1  319.63   82.66
  -5  -3  -1  279.56   82.01
  -5  -3  -1  240.13   86.06
  -5  -3  -1  367.60   82.02
   5   3   1  225.19   82.82
   5   3   1  305.95   81.74
   5   3   1  325.27   82.07
   5   3   1  282.93   81.94
   5   3   1  253.98   81.87
   5   3   1  246.93   82.68
  -6  -3  -1    4.69   17.74
  -6  -3  -1   67.22   37.54
  -6  -3  -1   28.95    9.66
  -6  -3  -1   34.93    9.40
  -6  -3  -1   25.69    9.26
  -6  -3  -1   -7.70   35.23
  -6  -3  -1   29.65   14.43
  -6  -3  -1   22.70   10.27
  -6  -3  -1   26.96    9.33
  -6  -3  -1   25.57   23.14
   6   3   1   45.16   16.21
   6   3   1   31.86   44.92
   6   3   1   34.32    8.52
   6   3   1   25.75   13.52
   6   3   1   33.87   10.02
   6   3   1   39.35   12.09
   6   3   1   25.58    9.50
  -7  -3  -1   83.22   39.87
  -7  -3  -1  165.47   69.20
  -7  -3  -1  121.78   27.94
  -7  -3  -1   15.94   52.34
  -7  -3  -1  108.60   27.74
  -7  -3  -1   12.34   33.58
  -7  -3  -1   90.93   27.57
  -7  -3  -1  102.54   31.23
   7   3   1   99.76   28.09
   7   3   1   74.33   27.93
   7   3   1   86.61   30.00
   7   3   1  104.19   27.72
   7   3   1   91.91   32.79
   7   3   1  131.01   27.75
   7   3   1   69.25   64.32
  -8  -3  -1  -14.13   38.64
  -8  -3  -1    2.25   20.13
  -8  -3  -1   27.76   10.62
  -8  -3  -1   16.36   22.90
   8   3   1   40.00   17.57
   8   3   1   29.94   20.69
   8   3   1   18.47   11.76
   8   3   1   44.62   11.81
  -9  -3  -1   22.91   72.05
  -9  -3  -1  -28.58   40.97
  -9  -3  -1   16.34   22.72
   9   3   1   -4.05   11.78
 -10  -3  -1  -22.48   35.22
 -10  -3  -1  -29.96   58.00
 -10  -3  -1  -17.08   28.10
  10   3   1   -1.87   23.63
  10   3   1   -7.51   14.04
  10   3   1    5.86   21.93
 -11  -3  -1   18.73   32.21
 -11  -3  -1   49.74   40.31
 -11  -3  -1  -44.27   72.13
 -11  -3  -1   50.21   33.58
  11   3   1    9.76   19.29
  11   3   1   19.86   17.88
  11   3   1   46.95   30.70
  12  -4  -1    7.48   24.41
  12  -4  -1    7.82   12.83
  12  -4  -1   -0.11   30.16
 -12   4   1  -12.02   45.65
 -12   4   1   -8.09  111.63
 -12   4   1  -13.34   27.18
  11  -4  -1    4.05   10.22
  11  -4  -1   -4.57   23.91
  11  -4  -1    9.97   20.03
 -11   4   1   14.87   21.46
 -11   4   1   -0.53   36.80
 -11   4   1  185.79   92.04
  10  -4  -1   42.71   20.79
  10  -4  -1   46.97   14.57
  10  -4  -1   33.18   22.78
 -10   4   1  -15.99   77.87
 -10   4   1   32.84   33.21
 -10   4   1   54.57   18.23
   9  -4  -1   -0.18    6.19
   9  -4  -1   -1.07   13.77
   9  -4  -1    9.75   14.97
  -9   4   1   33.80   66.81
  -9   4   1    6.31   10.66
  -9   4   1   21.21   15.61
  -9   4   1   15.78   26.22
   8  -4  -1    4.92    3.69
   8  -4  -1   12.77    5.21
   8  -4  -1   -6.27   11.76
   8  -4  -1   -2.63   11.74
  -8   4   1    5.05    9.07
  -8   4   1    7.64   12.83
  -8   4   1   -8.07   20.05
  -8   4   1   -6.25   52.71
   7  -4  -1   12.94    3.98
   7  -4  -1   57.64   41.81
   7  -4  -1  -14.48   79.26
   7  -4  -1   12.64    4.94
   7  -4  -1   18.92    9.61
   7  -4  -1    3.21    9.31
  -7   4   1    8.48    5.10
  -7   4   1   17.72    7.70
  -7   4   1   13.77    5.95
  -7   4   1   16.52   11.16
  -7   4   1    5.61    5.38
  -7   4   1  -16.52   44.76
  -7   4   1   -7.84   57.99
   6  -4  -1   -2.64   36.91
   6  -4  -1    5.21    4.38
   6  -4  -1   12.38    5.50
   6  -4  -1    7.31    8.82
   6  -4  -1   34.49   68.79
   6  -4  -1  -13.43   52.29
   6  -4  -1   18.20    4.93
   6  -4  -1    9.88    8.39
   6  -4  -1   15.42    4.28
   6  -4  -1   15.13    4.31
   6  -4  -1    3.10    6.78
  -6   4   1    4.38    9.28
  -6   4   1   24.61    4.47
  -6   4   1   43.67   62.64
  -6   4   1   12.55    5.97
  -6   4   1    4.17   13.62
  -6   4   1   33.22   36.93
  -6   4   1    2.23   15.29
  -6   4   1    6.61    4.98
  -6   4   1   30.40    7.27
  -6   4   1  -13.82   64.88
  -6   4   1   12.80    4.95
   5  -4  -1    3.01   10.21
   5  -4  -1    1.17    6.56
   5  -4  -1   11.60    5.79
   5  -4  -1    6.56    2.80
   5  -4  -1    8.28   62.90
   5  -4  -1  -19.45   41.61
   5  -4  -1    2.51    2.62
   5  -4  -1    3.76    1.86
   5  -4  -1    2.09    3.94
   5  -4  -1    5.94    5.69
   5  -4  -1  -27.13   31.60
  -5   4   1    0.27    5.19
  -5   4   1    5.73    2.59
  -5   4   1  -24.03   50.41
  -5   4   1    2.64   10.75
  -5   4   1  -33.70   49.95
  -5   4   1   14.19    8.12
  -5   4   1   10.33   11.00
  -5   4   1   58.00   31.54
  -5   4   1    1.10    7.57
  -5   4   1    5.24    2.87
  -5   4   1    3.45    2.86
  -5   4   1    0.89    3.35
  -5   4   1   -2.36    5.81
  -5   4   1    6.23    4.05
   4  -4  -1  312.23   99.89
   4  -4  -1  330.41   94.06
   4  -4  -1  366.10   94.18
   4  -4  -1  341.25   93.57
   4  -4  -1  393.77   99.57
   4  -4  -1  327.97   93.82
   4  -4  -1  360.12   93.61
   4  -4  -1  331.52   93.66
   4  -4  -1  397.18   93.73
   4  -4  -1  352.61   93.64
  -4   4   1  293.25   93.62
  -4   4   1  359.16   93.78
  -4   4   1  390.30   93.79
  -4   4   1  347.45   93.63
  -4   4   1  370.26  103.61
  -4   4   1  361.30   97.61
  -4   4   1  309.02   93.76
  -4   4   1  397.05   94.30
  -4   4   1  340.95   94.19
   3  -4  -1   64.10   16.91
   3  -4  -1   70.90   16.93
   3  -4  -1   22.53   17.84
   3  -4  -1  152.04   30.14
   3  -4  -1   98.56   28.75
   3  -4  -1   55.54   17.06
   3  -4  -1  -30.67   37.05
   3  -4  -1   64.49   17.25
   3  -4  -1   56.41   17.20
   3  -4  -1   73.25   17.60
  -3   4   1   63.13   17.03
  -3   4   1   71.76   17.11
  -3   4   1    1.84   43.09
  -3   4   1   59.83   17.22
  -3   4   1   58.90   17.16
  -3   4   1  130.96   29.87
  -3   4   1   67.23   17.28
  -3   4   1   71.49   17.47
  -3   4   1   77.52   17.87
  -3   4   1   42.46   17.98
  -3   4   1   57.07   17.00
  -3   4   1   67.75   19.74
   2  -4  -1  796.81  195.74
   2  -4  -1  684.84  195.70
   2  -4  -1  833.45  195.84
   2  -4  -1  642.06  195.70
   2  -4  -1  715.69  197.29
   2  -4  -1  749.89  195.70
   2  -4  -1  702.97  195.83
   2  -4  -1  782.85  198.26
   2  -4  -1  735.95  195.82
  -2   4   1  817.69  195.81
  -2   4   1  641.93  195.75
  -2   4   1  611.74  199.59
  -2   4   1  897.06  198.41
  -2   4   1  727.97  195.75
  -2   4   1  700.99  195.85
  -2   4   1  698.17  195.72
  -2   4   1  783.32  195.71
  -2   4   1  655.38  195.70
  -2   4   1  702.78  195.70
  -2   4   1  768.62  195.79
   1  -4  -1  463.67  112.23
   1  -4  -1  362.49  112.12
   1  -4  -1  435.06  114.06
   1  -4  -1  392.12  112.17
   1  -4  -1  389.74  112.21
   1  -4  -1  441.11  112.12
   1  -4  -1  473.79  112.31
   1  -4  -1  414.98  112.10
   1  -4  -1  461.67  115.33
  -1   4   1  354.46  112.14
  -1   4   1  379.50  114.32
  -1   4   1  460.17  112.08
  -1   4   1  396.11  112.24
  -1   4   1  412.78  112.10
  -1   4   1  447.03  112.20
   0  -4  -1  573.50  136.48
   0  -4  -1  519.70  134.44
   0  -4  -1  414.61  134.43
   0  -4  -1  527.93  134.37
   0  -4  -1  522.24  134.35
   0  -4  -1  509.90  134.35
   0  -4  -1  504.75  134.40
   0  -4  -1  473.11  134.48
   0  -4  -1  539.03  135.45
   0  -4  -1  544.09  134.32
   0   4   1  476.75  134.39
   0   4   1  438.59  134.42
   0   4   1  513.64  134.40
   0   4   1  429.73  134.52
   0   4   1  478.92  134.45
   0   4   1  443.61  136.65
   0   4   1  535.29  134.37
   0   4   1  528.93  134.32
   0   4   1  608.10  136.26
  -1  -4  -1   -3.47    2.70
  -1  -4  -1    0.54    2.33
  -1  -4  -1   -3.39    3.88
  -1  -4  -1   -2.78    4.35
  -1  -4  -1   11.19   11.98
  -1  -4  -1   -0.12    2.07
  -1  -4  -1   -0.79    2.12
  -1  -4  -1   21.50   15.25
  -1  -4  -1   -2.07    2.59
  -1  -4  -1   -1.12    3.60
  -1  -4  -1   -2.36    3.58
  -1  -4  -1    3.90    4.11
  -1  -4  -1    8.12    8.52
   1   4   1    0.25    0.81
   1   4   1    1.27    2.70
   1   4   1    2.43    2.15
   1   4   1    9.67   10.56
   1   4   1    2.18    2.64
   1   4   1    1.47    2.81
   1   4   1   -5.74    3.00
   1   4   1    4.09    3.34
   1   4   1    1.99   10.22
   1   4   1   -2.84    3.85
  -2  -4  -1 1041.90  304.48
  -2  -4  -1 1306.93  304.61
  -2  -4  -1 1213.45  304.63
  -2  -4  -1 1120.04  304.54
  -2  -4  -1  992.28  304.47
  -2  -4  -1 1063.66  304.46
   2   4   1 1172.33  304.49
   2   4   1 1072.09  304.57
   2   4   1 1108.66  304.58
   2   4   1 1179.63  304.48
   2   4   1 1183.43  304.46
   2   4   1 1144.36  304.49
   2   4   1 1139.80  304.48
   2   4   1 1133.65  304.51
  -3  -4  -1  300.03   76.35
  -3  -4  -1  238.94   75.85
  -3  -4  -1  260.39   75.89
  -3  -4  -1  265.46   76.08
  -3  -4  -1  338.56   76.66
  -3  -4  -1  203.43   76.34
  -3  -4  -1  283.89   75.83
   3   4   1  312.65   75.97
   3   4   1  303.34   75.82
   3   4   1  279.44   75.84
   3   4   1  275.70   75.79
   3   4   1  328.02   75.84
   3   4   1  258.93   76.49
   3   4   1  277.99   76.22
  -4  -4  -1  346.96   83.51
  -4  -4  -1  312.51   83.87
  -4  -4  -1  301.02   82.44
  -4  -4  -1  241.45   82.49
  -4  -4  -1  307.20   82.56
  -4  -4  -1  276.55   83.17
  -4  -4  -1  303.85   82.92
   4   4   1  288.13   83.08
   4   4   1  312.46   82.44
   4   4   1  344.77   82.61
   4   4   1  328.90   82.40
   4   4   1  354.19   82.42
   4   4   1  268.00   82.51
   4   4   1  279.67   83.02
  -5  -4  -1   25.46   20.84
  -5  -4  -1   64.05   16.52
  -5  -4  -1   34.67   21.09
  -5  -4  -1   43.26   16.71
  -5  -4  -1   28.16   19.49
  -5  -4  -1   53.57   16.62
  -5  -4  -1  119.07   36.64
  -5  -4  -1   43.09   16.77
   5   4   1   76.35   16.46
   5   4   1   46.08   18.80
   5   4   1   70.27   16.37
   5   4   1   68.00   16.46
   5   4   1   61.99   19.58
   5   4   1   53.43   16.74
  -6  -4  -1   46.19   13.07
  -6  -4  -1   52.84   18.15
  -6  -4  -1   26.18   12.90
  -6  -4  -1   41.63   12.85
  -6  -4  -1   46.82   12.77
  -6  -4  -1   54.62   30.89
  -6  -4  -1   17.91   21.39
  -6  -4  -1   38.51   23.24
   6   4   1   37.27   13.62
   6   4   1   42.53   19.07
   6   4   1   39.23   12.75
   6   4   1   49.24   11.74
   6   4   1   27.55   12.37
   6   4   1   68.81   16.93
  -7  -4  -1  -14.06   21.48
  -7  -4  -1   12.00    7.89
  -7  -4  -1   17.53    8.10
  -7  -4  -1   -4.88   17.28
  -7  -4  -1   15.19    8.76
  -7  -4  -1   -8.49   38.89
  -7  -4  -1    7.75   25.78
   7   4   1   16.18   15.51
   7   4   1   53.21   49.53
   7   4   1    4.72    7.98
   7   4   1   21.04    6.05
   7   4   1   11.80    9.02
   7   4   1    8.34   18.92
   7   4   1   28.42    8.19
  -8  -4  -1   -2.39    8.06
  -8  -4  -1  -26.70   19.86
  -8  -4  -1   29.04   27.17
  -8  -4  -1  -72.79   71.63
  -8  -4  -1   10.22   34.54
   8   4   1   -0.70   10.04
   8   4   1   11.34   22.67
   8   4   1   13.89    8.85
   8   4   1   -3.66   18.05
  -9  -4  -1   92.11   32.29
  -9  -4  -1  121.43   48.50
  -9  -4  -1    2.19   37.84
   9   4   1   88.05   30.27
   9   4   1   75.27   23.55
   9   4   1   64.12   22.51
 -10  -4  -1  -25.54   53.49
 -10  -4  -1   52.57   27.91
 -10  -4  -1  -46.87   37.60
 -10  -4  -1    8.45   28.97
  10   4   1   12.28   26.68
  10   4   1   -7.92   15.88
  10   4   1   -6.13   13.49
 -11  -4  -1  -18.50   35.36
 -11  -4  -1  106.49   37.97
 -11  -4  -1  -37.96   49.02
 -11  -4  -1   26.74   66.46
  11   4   1   66.25   35.21
  11   4   1   37.10   19.57
  12  -5  -1   37.16   32.39
  12  -5  -1   54.45   26.39
  12  -5  -1    4.56   13.51
 -12   5   1   19.21   27.22
 -12   5   1  -20.79   48.25
 -12   5   1  -34.93  119.65
  11  -5  -1   -3.27    9.47
  11  -5  -1   -9.64   26.23
  11  -5  -1   31.01   21.35
 -11   5   1  -16.41   36.58
 -11   5   1  109.29  102.01
 -11   5   1    6.78   21.86
  10  -5  -1  239.43   61.21
  10  -5  -1  195.25   63.14
  10  -5  -1  240.09   64.16
 -10   5   1  294.86   63.20
 -10   5   1  173.78   64.58
 -10   5   1   65.92  100.63
 -10   5   1   61.95   68.32
   9  -5  -1  499.19  138.66
   9  -5  -1  410.04  140.19
   9  -5  -1  484.91  140.16
  -9   5   1  375.44  154.74
  -9   5   1  532.69  139.51
  -9   5   1  617.80  139.30
   8  -5  -1   30.81   12.09
   8  -5  -1   67.36   16.69
   8  -5  -1   33.75   16.49
  -8   5   1   56.92   59.77
  -8   5   1   -5.50   23.30
  -8   5   1   26.18   17.45
  -8   5   1   81.85   14.51
   7  -5  -1   39.00  111.51
   7  -5  -1  140.35   40.86
   7  -5  -1  127.63   41.91
   7  -5  -1  131.14   65.10
   7  -5  -1  188.48   42.67
  -7   5   1  170.68   41.06
  -7   5   1  190.51   42.49
  -7   5   1  125.86   41.08
  -7   5   1   -1.65   78.79
  -7   5   1  156.98   41.31
  -7   5   1   43.60   43.96
  -7   5   1   74.36   63.43
  -7   5   1  197.60   41.78
   6  -5  -1  104.29   50.85
   6  -5  -1  105.04   30.91
   6  -5  -1  124.98   30.02
   6  -5  -1   76.01   31.00
   6  -5  -1   55.41   63.98
   6  -5  -1  111.05   30.18
   6  -5  -1  112.12   30.21
   6  -5  -1  127.94   29.87
   6  -5  -1  141.51   30.84
  -6   5   1  112.55   33.40
  -6   5   1    3.09   77.64
  -6   5   1   98.66   33.14
  -6   5   1  105.38   30.22
  -6   5   1  129.87   50.82
  -6   5   1   45.34   33.23
  -6   5   1   57.37   64.94
  -6   5   1  101.13   30.25
  -6   5   1   87.88   30.88
  -6   5   1  115.72   30.03
  -6   5   1   82.43   30.13
  -6   5   1  140.93   30.97
   5  -5  -1    1.07    3.81
   5  -5  -1    2.37    2.69
   5  -5  -1   11.01   36.34
   5  -5  -1   -1.31    1.72
   5  -5  -1   -5.99    3.53
   5  -5  -1    1.13    4.80
   5  -5  -1  -14.36   10.26
   5  -5  -1   -1.02    6.00
   5  -5  -1  -39.23   43.73
   5  -5  -1    6.26    7.46
  -5   5   1    2.63    3.25
  -5   5   1   29.97   33.47
  -5   5   1   -0.51    5.34
  -5   5   1   -1.45    2.96
  -5   5   1    1.09    5.99
  -5   5   1   -2.83   11.01
  -5   5   1    1.20    8.29
  -5   5   1    3.93   11.51
  -5   5   1   -2.97    3.35
  -5   5   1   -3.03    4.67
  -5   5   1    0.73    2.97
  -5   5   1   10.03   53.54
   4  -5  -1  423.74  117.83
   4  -5  -1  401.09  118.22
   4  -5  -1  454.04  117.75
   4  -5  -1  520.29  123.08
   4  -5  -1  469.81  117.84
   4  -5  -1  423.54  117.87
   4  -5  -1  465.76  117.97
   4  -5  -1  490.30  118.34
   4  -5  -1  411.41  123.23
   4  -5  -1  465.76  117.98
  -4   5   1  443.16  117.82
  -4   5   1  310.23  125.97
  -4   5   1  441.18  118.30
  -4   5   1  380.90  118.38
  -4   5   1  467.16  118.08
  -4   5   1  419.32  117.91
  -4   5   1  371.18  117.90
  -4   5   1  451.09  117.81
  -4   5   1  393.70  122.92
  -4   5   1  429.46  117.80
   3  -5  -1  142.72   41.99
   3  -5  -1  131.35   42.15
   3  -5  -1  163.14   50.33
   3  -5  -1  215.21   51.31
   3  -5  -1  162.35   41.92
   3  -5  -1  175.86   42.72
   3  -5  -1  143.57   41.91
   3  -5  -1  181.87   42.75
   3  -5  -1  130.30   42.36
   3  -5  -1  179.51   42.12
  -3   5   1  174.22   42.41
  -3   5   1  152.20   42.05
  -3   5   1  173.09   42.55
  -3   5   1  155.65   42.24
  -3   5   1  164.10   42.00
  -3   5   1  193.13   57.71
  -3   5   1  113.50   42.62
  -3   5   1  128.25   49.74
  -3   5   1  170.45   41.96
  -3   5   1  136.39   42.05
  -3   5   1  180.72   43.02
  -3   5   1  151.95   42.32
   2  -5  -1  157.30   41.43
   2  -5  -1  145.50   41.86
   2  -5  -1  185.27   41.48
   2  -5  -1  119.30   41.62
   2  -5  -1  177.81   41.96
   2  -5  -1  189.76   41.48
   2  -5  -1  130.28   41.44
   2  -5  -1  220.11   49.52
   2  -5  -1  164.87   41.95
   2  -5  -1  159.45   46.78
  -2   5   1  136.80   41.50
  -2   5   1  149.12   41.80
  -2   5   1  121.50   41.55
  -2   5   1  161.89   41.71
  -2   5   1  159.28   41.79
  -2   5   1  151.02   50.52
  -2   5   1  174.92   41.53
  -2   5   1  128.54   42.02
  -2   5   1  136.51   41.56
  -2   5   1   39.41   55.14
  -2   5   1  279.56   49.09
   1  -5  -1   84.93   19.66
   1  -5  -1   47.04   19.51
   1  -5  -1   68.02   19.81
   1  -5  -1  105.33   20.01
   1  -5  -1   69.24   19.43
   1  -5  -1  117.01   28.96
   1  -5  -1   69.11   19.45
   1  -5  -1   69.91   19.36
   1  -5  -1   71.55   25.87
   1  -5  -1   74.11   19.58
   1  -5  -1   49.06   19.40
  -1   5   1   91.96   32.24
  -1   5   1   71.49   19.88
  -1   5   1   70.58   19.83
  -1   5   1   70.98   19.31
  -1   5   1   88.23   19.79
  -1   5   1   95.33   19.68
  -1   5   1   -2.81   36.44
  -1   5   1   30.96   28.05
  -1   5   1   81.10   19.34
   0  -5  -1   53.52   15.74
   0  -5  -1    8.10   24.24
   0  -5  -1   55.16   21.50
   0  -5  -1   38.71   16.28
   0  -5  -1   57.51   16.33
   0  -5  -1   83.39   16.41
   0  -5  -1   59.90   16.06
   0  -5  -1   59.47   16.41
   0  -5  -1   67.31   24.04
   0  -5  -1   62.21   16.14
   0  -5  -1   58.62   15.95
   0   5   1   58.89   24.67
   0   5   1  -19.78   31.72
   0   5   1   66.50   16.42
   0   5   1   70.41   16.11
   0   5   1   57.06   15.78
   0   5   1   66.54   16.33
   0   5   1   78.06   26.43
   0   5   1   58.92   16.09
   0   5   1   69.10   16.05
   0   5   1   47.43   16.21
  -1  -5  -1  313.61   64.49
  -1  -5  -1  270.72   64.32
  -1  -5  -1  226.31   62.42
  -1  -5  -1  228.30   62.66
  -1  -5  -1  199.31   62.64
  -1  -5  -1  180.22   62.44
  -1  -5  -1  265.88   64.24
   1   5   1  218.48   64.35
   1   5   1  257.86   62.22
   1   5   1  273.18   64.70
   1   5   1  224.28   62.50
   1   5   1  227.77   62.49
   1   5   1  246.47   62.45
   1   5   1  231.57   62.57
   1   5   1  229.00   62.44
   1   5   1  213.32   62.47
  -2  -5  -1   51.64   14.62
  -2  -5  -1   27.53   12.05
  -2  -5  -1   45.11   11.94
  -2  -5  -1   36.63   13.13
  -2  -5  -1   57.99   12.97
  -2  -5  -1   47.64   14.41
  -2  -5  -1   15.33   12.20
  -2  -5  -1   10.07   12.55
  -2  -5  -1   41.34   13.43
  -2  -5  -1   35.48   11.96
   2   5   1   26.72   12.89
   2   5   1   65.57   12.14
   2   5   1   59.42   12.32
   2   5   1   62.21   11.97
   2   5   1   59.57   12.21
   2   5   1   40.87   11.97
   2   5   1   38.10   12.82
  -3  -5  -1   70.33   23.28
  -3  -5  -1   89.73   24.63
  -3  -5  -1   41.78   24.72
  -3  -5  -1   93.18   23.49
  -3  -5  -1   41.06   24.56
  -3  -5  -1   77.39   23.43
  -3  -5  -1   54.92   25.00
  -3  -5  -1   94.78   24.98
   3   5   1   83.02   24.26
   3   5   1   92.37   24.65
   3   5   1  101.09   23.62
   3   5   1   99.31   23.52
   3   5   1   88.25   23.47
   3   5   1  113.97   23.63
   3   5   1   85.25   23.43
   3   5   1   83.30   23.36
  -4  -5  -1  201.30   44.92
  -4  -5  -1  162.49   43.43
  -4  -5  -1  129.26   43.63
  -4  -5  -1  168.64   44.32
  -4  -5  -1  126.34   43.20
  -4  -5  -1  134.72   43.05
  -4  -5  -1  172.53   44.85
   4   5   1  188.80   43.08
   4   5   1  158.85   43.04
   4   5   1  112.78   43.19
   4   5   1  197.08   43.06
   4   5   1  182.55   43.53
   4   5   1  158.84   43.74
   4   5   1  127.07   44.15
  -5  -5  -1  407.28  100.60
  -5  -5  -1  365.59  100.57
  -5  -5  -1  326.50  100.84
  -5  -5  -1  304.28  100.68
  -5  -5  -1  353.80  101.93
   5   5   1  334.98  100.67
   5   5   1  428.28  101.01
   5   5   1  435.77  100.59
   5   5   1  387.59  103.24
   5   5   1  410.70  102.47
  -6  -5  -1  109.69   33.69
  -6  -5  -1   92.02   36.61
  -6  -5  -1  146.31   34.20
  -6  -5  -1  102.08   33.56
  -6  -5  -1   51.84   38.24
   6   5   1  141.81   34.06
   6   5   1   95.87   35.58
   6   5   1  143.98   37.52
   6   5   1  119.05   33.71
   6   5   1  133.16   32.91
  -7  -5  -1   -6.04   24.64
  -7  -5  -1   35.36   10.78
  -7  -5  -1   36.88   26.27
  -7  -5  -1   27.57   10.96
  -7  -5  -1   28.49   21.26
  -7  -5  -1   -9.30   17.47
  -7  -5  -1   54.19   21.22
  -7  -5  -1    1.99   10.38
   7   5   1   29.30   11.81
   7   5   1   22.26    9.72
   7   5   1   20.81   18.12
   7   5   1   27.97   10.97
   7   5   1   39.59    8.43
   7   5   1   13.10   21.38
  -8  -5  -1   10.28    9.52
  -8  -5  -1   19.47   22.28
  -8  -5  -1    6.75   20.25
  -8  -5  -1   24.38   33.81
  -8  -5  -1   16.64   29.11
  -8  -5  -1   69.08   27.34
   8   5   1   -6.90   24.55
   8   5   1    5.59    8.74
   8   5   1   -1.66   11.82
   8   5   1   -8.65   21.27
  -9  -5  -1   12.75   36.14
  -9  -5  -1   -2.86   35.94
  -9  -5  -1   27.47   25.44
  -9  -5  -1    6.12   27.78
   9   5   1    8.32   12.18
   9   5   1    7.80   24.64
   9   5   1   36.34   15.45
 -10  -5  -1   20.00   32.41
 -10  -5  -1   36.75   42.91
 -10  -5  -1   17.62   42.88
 -10  -5  -1   85.37   33.29
  10   5   1   10.47   30.49
  10   5   1   19.02   20.14
  10   5   1    9.08   15.10
 -11  -5  -1  -37.28   47.72
  12  -6  -1   21.49   35.02
  12  -6  -1   10.53   12.76
  12  -6  -1   36.08   27.56
 -12   6   1   66.85  123.17
 -12   6   1  -11.48   47.24
 -12   6   1    2.66   27.21
  11  -6  -1   94.63   38.19
  11  -6  -1  142.32   42.42
  11  -6  -1  118.90   32.47
 -11   6   1   39.21   51.66
 -11   6   1   98.30   38.31
 -11   6   1  283.44  109.90
  10  -6  -1   31.52   23.11
  10  -6  -1   35.39   16.08
  10  -6  -1   41.56   27.06
 -10   6   1   69.64   20.05
 -10   6   1   -1.92   84.66
 -10   6   1   75.14   23.53
 -10   6   1  100.91   36.52
   9  -6  -1  115.46   36.80
   9  -6  -1  135.48   32.96
   9  -6  -1   61.35   35.90
  -9   6   1   96.08   36.40
  -9   6   1   61.53   41.99
  -9   6   1  101.88   78.13
  -9   6   1  139.81   34.53
   8  -6  -1   36.40   27.86
   8  -6  -1   93.79   25.35
   8  -6  -1   86.00   28.29
   8  -6  -1  103.01   25.15
  -8   6   1   -0.70   63.57
  -8   6   1  125.14   28.83
  -8   6   1   51.76   29.64
  -8   6   1   58.18   34.22
   7  -6  -1  106.17   62.16
   7  -6  -1  137.00   35.85
   7  -6  -1  105.23   37.13
   7  -6  -1   95.93   37.04
   7  -6  -1  143.72   35.54
  -7   6   1  123.15   36.56
  -7   6   1  153.61   37.68
  -7   6   1   95.62   39.59
  -7   6   1   95.91   64.49
  -7   6   1  139.40   36.72
  -7   6   1  129.45   36.40
   6  -6  -1   64.30   59.70
   6  -6  -1   13.35   14.32
   6  -6  -1   41.43   13.19
   6  -6  -1  127.56   76.75
   6  -6  -1   41.74   10.65
   6  -6  -1   59.29   11.29
   6  -6  -1   19.82   11.15
   6  -6  -1   42.41   10.36
   6  -6  -1   64.29   45.57
  -6   6   1   34.30   16.45
  -6   6   1   21.04   11.07
  -6   6   1   60.86   14.43
  -6   6   1   43.93   10.79
  -6   6   1   12.46   17.96
  -6   6   1   14.14   11.65
  -6   6   1   94.61   61.41
  -6   6   1   19.32   18.66
  -6   6   1   38.07   10.88
  -6   6   1   75.66   76.56
  -6   6   1   46.76   12.59
  -6   6   1   23.94   12.66
   5  -6  -1   24.47    9.36
   5  -6  -1  -34.97   37.04
   5  -6  -1    7.55    5.75
   5  -6  -1   15.80    7.90
   5  -6  -1   16.78   44.97
   5  -6  -1   16.23    7.72
   5  -6  -1   -1.54    5.28
   5  -6  -1   20.40    6.46
  -5   6   1   26.85   12.34
  -5   6   1   13.96    6.60
  -5   6   1   21.73   15.35
  -5   6   1   27.36    7.54
  -5   6   1   10.98   62.73
  -5   6   1   25.16    5.43
  -5   6   1   25.41   11.71
  -5   6   1    7.95    9.18
  -5   6   1   44.76   42.36
  -5   6   1    9.51    5.42
  -5   6   1   17.44    5.29
   4  -6  -1  174.65   42.80
   4  -6  -1  126.95   43.22
   4  -6  -1  156.56   43.21
   4  -6  -1  249.82   58.02
   4  -6  -1  203.81   57.34
   4  -6  -1  144.28   43.51
   4  -6  -1  163.95   42.77
   4  -6  -1  209.54   44.52
   4  -6  -1  133.03   42.96
   4  -6  -1  162.61   43.49
  -4   6   1  117.30   73.57
  -4   6   1  120.93   65.30
  -4   6   1  169.73   43.58
  -4   6   1  186.16   43.10
  -4   6   1  172.06   44.29
  -4   6   1  163.62   43.39
  -4   6   1  168.25   42.95
  -4   6   1  105.94   43.56
  -4   6   1  149.52   42.88
  -4   6   1  191.24   57.83
  -4   6   1  153.59   42.97
  -4   6   1  149.63   43.75
  -4   6   1  150.59   43.23
   3  -6  -1    5.35    2.28
   3  -6  -1   -4.35    6.82
   3  -6  -1    3.68    3.59
   3  -6  -1   -1.38    4.23
   3  -6  -1    0.06    2.22
   3  -6  -1  -17.35   30.37
   3  -6  -1   11.67    6.35
   3  -6  -1    9.74   31.31
   3  -6  -1    1.89    3.03
   3  -6  -1    3.52   35.82
   3  -6  -1   -2.15    8.30
  -3   6   1   12.17    6.08
  -3   6   1   -1.95    5.43
  -3   6   1   11.52    6.31
  -3   6   1   15.67   32.44
  -3   6   1    7.53   49.21
  -3   6   1   67.06   43.68
  -3   6   1   -0.95    3.48
  -3   6   1   10.15    2.62
  -3   6   1    0.61    3.19
  -3   6   1    2.93    3.54
  -3   6   1   -5.67    7.02
  -3   6   1   -0.35    3.50
  -3   6   1   11.62    5.55
   2  -6  -1  301.84   72.13
   2  -6  -1  272.00   77.40
   2  -6  -1  271.85   75.80
   2  -6  -1  299.16   71.63
   2  -6  -1  257.76   71.64
   2  -6  -1  259.94   72.03
   2  -6  -1  205.03   71.78
   2  -6  -1  262.51   71.64
  -2   6   1  257.45   71.62
  -2   6   1  290.50   78.35
  -2   6   1  313.04   71.79
  -2   6   1  345.85   81.28
  -2   6   1  278.29   71.63
  -2   6   1  290.66   72.04
  -2   6   1  200.67   71.84
  -2   6   1  271.59   72.16
  -2   6   1  263.30   72.05
   1  -6  -1   17.69    3.76
   1  -6  -1    2.49    3.39
   1  -6  -1   17.29    6.96
   1  -6  -1    8.30    4.39
   1  -6  -1   59.12   24.76
   1  -6  -1    8.65    3.49
   1  -6  -1    4.28    4.54
   1  -6  -1   -4.59   24.24
   1  -6  -1   10.11    4.88
   1  -6  -1    8.90    4.45
   1  -6  -1   13.82    3.50
   1  -6  -1   11.99   19.32
  -1   6   1    9.90    3.51
  -1   6   1   34.43   25.15
  -1   6   1   11.94    4.98
  -1   6   1   12.26    5.74
  -1   6   1   -2.17    3.97
  -1   6   1  -14.76   39.56
  -1   6   1    9.37    5.35
  -1   6   1   12.78    3.25
  -1   6   1  -13.31   29.45
  -1   6   1    9.87    4.20
  -1   6   1    4.64    3.85
   0  -6  -1  899.76  239.53
   0  -6  -1  721.62  240.90
   0  -6  -1  921.52  239.52
   0  -6  -1 1022.03  239.41
   0  -6  -1  789.09  239.51
   0  -6  -1  917.91  239.35
   0  -6  -1  878.50  239.38
   0  -6  -1 1065.65  241.94
   0   6   1  824.46  239.43
   0   6   1  819.22  239.52
   0   6   1  837.92  239.47
   0   6   1  966.57  239.52
   0   6   1 1136.29  242.54
   0   6   1  834.65  239.55
   0   6   1  913.73  239.37
  -1  -6  -1  399.49   89.57
  -1  -6  -1  302.23   86.81
  -1  -6  -1  290.89   86.73
  -1  -6  -1  381.90   86.85
  -1  -6  -1  259.80   86.76
  -1  -6  -1  350.29   87.08
  -1  -6  -1  338.44   87.06
  -1  -6  -1  460.27   92.33
   1   6   1  297.82   86.91
   1   6   1  429.01   91.28
   1   6   1  336.33   89.40
   1   6   1  307.32   86.70
   1   6   1  370.96   86.59
   1   6   1  325.38   86.88
   1   6   1  306.64   86.88
   1   6   1  283.68   86.81
  -2  -6  -1   32.20   10.30
  -2  -6  -1   55.42   14.88
  -2  -6  -1   41.98   12.08
  -2  -6  -1   35.56   10.19
  -2  -6  -1   92.11   14.99
  -2  -6  -1  -23.79   27.32
  -2  -6  -1   27.49   10.39
  -2  -6  -1   38.35   11.60
  -2  -6  -1   -4.23   18.92
  -2  -6  -1   22.06    9.55
  -2  -6  -1    8.55   10.65
  -2  -6  -1   19.91    9.49
  -2  -6  -1   38.94    9.81
  -2  -6  -1   46.50   11.48
   2   6   1   50.42    9.87
   2   6   1   58.01   10.24
   2   6   1   45.80   10.33
   2   6   1   32.30    9.84
   2   6   1    8.42   24.10
   2   6   1   47.11   11.57
  -3  -6  -1  214.57   76.03
  -3  -6  -1  214.14   76.45
  -3  -6  -1  303.29   76.72
  -3  -6  -1  282.11   76.09
   3   6   1  311.12   75.90
   3   6   1  299.89   75.94
   3   6   1  301.72   75.97
   3   6   1  266.79   76.08
   3   6   1  256.93   76.53
   3   6   1  291.18   76.79
   3   6   1  319.89   75.94
  -4  -6  -1  777.01  224.73
  -4  -6  -1  920.15  224.19
  -4  -6  -1  745.00  224.13
   4   6   1  862.45  224.22
   4   6   1  715.16  224.38
   4   6   1  712.81  224.55
   4   6   1 1006.10  224.09
   4   6   1  874.42  224.12
  -5  -6  -1  312.72  101.01
  -5  -6  -1  353.11  100.85
  -5  -6  -1  310.03  102.22
   5   6   1  435.79  101.01
   5   6   1  290.30  102.28
   5   6   1  452.24  100.78
   5   6   1  377.94  101.15
   5   6   1  366.77  101.80
  -6  -6  -1   -6.68   12.89
  -6  -6  -1    0.55   17.48
  -6  -6  -1   -8.75   15.03
  -6  -6  -1   -5.00   20.99
  -6  -6  -1    0.91   12.08
  -6  -6  -1    6.86    6.45
   6   6   1   15.66   17.96
   6   6   1    5.19   13.58
   6   6   1   23.52   12.59
   6   6   1   -0.50    8.43
   6   6   1  -10.59   15.29
  -7  -6  -1   35.83   25.67
  -7  -6  -1    5.26   17.94
  -7  -6  -1  -12.45   20.97
  -7  -6  -1   -1.20    8.49
  -7  -6  -1   -4.82    9.81
  -7  -6  -1    8.12    8.70
  -7  -6  -1    3.40    9.16
  -7  -6  -1    8.98   10.15
   7   6   1    7.78   10.61
   7   6   1   -7.95   21.75
   7   6   1    8.80    9.54
   7   6   1   38.76   18.37
   7   6   1   -2.20    6.33
  -8  -6  -1   15.39   10.81
  -8  -6  -1   20.71   34.73
  -8  -6  -1   10.43   24.37
  -8  -6  -1   27.65   23.38
   8   6   1   -3.60   12.95
   8   6   1    4.52   27.18
   8   6   1    0.17    8.84
   8   6   1    4.42   22.15
  -9  -6  -1   21.83   39.99
  -9  -6  -1   32.06   28.56
  -9  -6  -1   36.33   29.26
   9   6   1    3.60   27.41
   9   6   1   -7.03   15.98
   9   6   1   -6.70   11.53
 -10  -6  -1  -12.47   35.29
 -10  -6  -1   25.86   48.17
 -10  -6  -1   71.63   34.72
  10   6   1   -4.32   14.25
  10   6   1    0.57   32.51
  12  -7  -1  -17.09   28.63
  12  -7  -1   12.02   12.44
  12  -7  -1   39.85   36.83
 -12   7   1  -40.53   51.62
 -12   7   1   33.09   28.57
 -12   7   1  157.77  139.22
  11  -7  -1  -16.87   29.93
  11  -7  -1   39.02   39.33
  11  -7  -1   22.09   10.49
 -11   7   1   20.28   23.88
 -11   7   1    2.67   41.10
 -11   7   1   46.87  116.52
  10  -7  -1    1.84   19.30
  10  -7  -1   -1.87    7.98
  10  -7  -1   36.56   24.07
 -10   7   1    8.79   14.54
 -10   7   1  -25.23   34.74
 -10   7   1   18.35   94.34
 -10   7   1   15.62   19.09
   9  -7  -1   11.47    6.61
   9  -7  -1  -13.24   16.21
   9  -7  -1   -3.74   18.00
  -9   7   1    5.30   28.49
  -9   7   1    6.62   12.70
  -9   7   1  115.81   83.13
  -9   7   1   35.96   17.20
   8  -7  -1   74.81   20.78
   8  -7  -1   73.26   24.80
   8  -7  -1   75.30   25.37
  -8   7   1   55.19   22.75
  -8   7   1   72.83   31.11
  -8   7   1  115.22   25.72
  -8   7   1  -33.18   66.93
   7  -7  -1  214.87   44.41
   7  -7  -1  157.49   42.28
   7  -7  -1  175.03   42.56
   7  -7  -1  138.62   43.69
   7  -7  -1  233.22   73.33
  -7   7   1  140.33   42.84
  -7   7   1  193.08   44.08
  -7   7   1  174.51   43.81
  -7   7   1  -56.58   83.67
  -7   7   1   81.60   46.27
  -7   7   1  142.68   42.86
  -7   7   1  104.98   74.84
   6  -7  -1  375.88  120.04
   6  -7  -1  389.76  120.89
   6  -7  -1  500.38  120.51
   6  -7  -1  447.44  119.77
   6  -7  -1  470.72  131.19
   6  -7  -1  267.68  135.66
   6  -7  -1  460.68  119.86
  -6   7   1  465.48  119.91
  -6   7   1  440.60  121.66
  -6   7   1  301.01  148.42
  -6   7   1  454.80  120.34
  -6   7   1  436.75  121.71
  -6   7   1  491.56  120.58
  -6   7   1  456.87  119.91
  -6   7   1  399.32  120.30
  -6   7   1  481.09  120.20
  -6   7   1  322.45  122.36
  -6   7   1  399.83  132.11
   5  -7  -1  575.99  167.68
   5  -7  -1  612.91  173.87
   5  -7  -1  626.37  166.98
   5  -7  -1  680.82  167.32
   5  -7  -1  626.31  167.22
   5  -7  -1  628.69  175.43
   5  -7  -1  619.61  167.09
  -5   7   1  620.59  167.36
  -5   7   1  597.64  167.43
  -5   7   1  614.10  167.08
  -5   7   1  638.22  168.04
  -5   7   1  552.60  167.90
  -5   7   1  591.89  167.25
  -5   7   1  676.89  167.07
  -5   7   1  554.18  174.61
  -5   7   1  367.79  179.76
   4  -7  -1   77.45   17.12
   4  -7  -1   14.89   55.10
   4  -7  -1   59.86   17.06
   4  -7  -1   73.71   19.90
   4  -7  -1  125.59   44.75
   4  -7  -1   79.66   20.30
   4  -7  -1   68.34   16.50
   4  -7  -1   63.26   16.51
   4  -7  -1   70.46   16.59
   4  -7  -1   68.56   41.89
   4  -7  -1   15.57   18.64
  -4   7   1   62.49   17.88
  -4   7   1   81.96   18.67
  -4   7   1   41.28   16.64
  -4   7   1   44.27   16.77
  -4   7   1   55.97   17.52
  -4   7   1   35.93   17.17
  -4   7   1   51.14   18.04
  -4   7   1   48.06   19.08
  -4   7   1   76.31   16.53
  -4   7   1   38.55   45.70
  -4   7   1    2.78   61.03
   3  -7  -1   54.73   15.54
   3  -7  -1   39.26   42.14
   3  -7  -1   40.61   14.09
   3  -7  -1   71.35   14.47
   3  -7  -1  109.19   34.78
   3  -7  -1   32.92   15.63
   3  -7  -1   50.21   16.80
   3  -7  -1   36.76   14.18
   3  -7  -1   58.13   14.08
   3  -7  -1   34.09   15.14
  -3   7   1   42.29   16.18
  -3   7   1   52.33   14.51
  -3   7   1   56.88   14.15
  -3   7   1   65.55   14.41
  -3   7   1   32.12   15.28
  -3   7   1   68.61   39.66
  -3   7   1   44.34   14.70
  -3   7   1   83.49   52.80
  -3   7   1   60.22   14.50
  -3   7   1   31.58   14.79
  -3   7   1   -5.65   57.66
  -3   7   1   89.66   17.18
   2  -7  -1   45.88    9.47
   2  -7  -1   30.68    9.73
   2  -7  -1   24.02    8.28
   2  -7  -1   26.03    8.33
   2  -7  -1    8.44   48.61
   2  -7  -1   67.25   29.72
   2  -7  -1   -4.40   29.35
  -2   7   1   50.80   10.82
  -2   7   1   28.40    8.61
  -2   7   1   24.12    9.30
  -2   7   1    4.10    8.42
  -2   7   1   35.57   10.15
  -2   7   1   99.04   42.58
  -2   7   1   49.60    8.52
  -2   7   1   55.75   10.62
  -2   7   1  -13.10   51.91
   1  -7  -1   -0.34    6.51
   1  -7  -1   -5.25   25.99
   1  -7  -1    1.05    4.43
   1  -7  -1   -1.71    4.90
   1  -7  -1   26.36   28.00
   1  -7  -1   -1.11    2.38
   1  -7  -1    2.56    2.96
   1  -7  -1   -2.12    5.04
   1  -7  -1   -0.14   22.24
   1  -7  -1   -1.50    2.76
   1  -7  -1   -4.46    7.76
   1  -7  -1    0.08    3.88
   1  -7  -1    0.72    3.11
  -1   7   1   -3.12    6.01
  -1   7   1    2.47    2.20
  -1   7   1   -8.08    4.82
  -1   7   1  -15.22   35.72
  -1   7   1    1.02    3.23
  -1   7   1    0.00    3.81
  -1   7   1    5.38    5.86
  -1   7   1  -52.12   31.38
  -1   7   1    1.48    3.40
  -1   7   1   -2.52    5.99
  -1   7   1  -26.29   46.05
  -1   7   1   -0.33    5.73
   0  -7  -1  820.34  234.49
   0  -7  -1 1000.32  234.77
   0  -7  -1  840.75  234.62
   0  -7  -1  878.98  236.80
   0  -7  -1  849.99  234.74
   0  -7  -1  826.16  234.47
   0   7   1  980.89  234.66
   0   7   1  874.70  234.59
   0   7   1  773.72  234.64
   0   7   1  860.87  234.70
   0   7   1 1133.77  239.32
   0   7   1  867.13  234.68
   0   7   1  868.58  234.69
  -1  -7  -1  403.43  107.68
  -1  -7  -1  293.01  108.26
  -1  -7  -1  426.54  107.96
  -1  -7  -1  337.85  107.76
  -1  -7  -1  480.63  107.72
  -1  -7  -1  526.24  111.75
  -1  -7  -1  343.24  107.72
  -1  -7  -1  465.74  110.72
   1   7   1  303.51  110.87
   1   7   1  351.47  107.75
   1   7   1  350.05  107.60
   1   7   1  325.80  107.75
   1   7   1  480.59  107.75
   1   7   1  479.85  107.73
   1   7   1  325.81  113.06
   1   7   1  432.18  107.42
   1   7   1  421.14  107.84
   1   7   1  560.05  110.90
  -2  -7  -1    7.86    9.87
  -2  -7  -1   27.81   15.50
  -2  -7  -1    4.67    5.34
  -2  -7  -1    0.17    7.15
  -2  -7  -1   37.87   14.88
  -2  -7  -1   10.57    8.74
  -2  -7  -1   10.20   10.05
  -2  -7  -1    6.45    6.64
  -2  -7  -1   -9.92   22.91
  -2  -7  -1   -4.92    6.97
   2   7   1   20.40    4.80
   2   7   1    9.69    5.99
   2   7   1    5.26    6.22
   2   7   1   19.55    3.87
   2   7   1   25.38    8.72
   2   7   1   13.03    7.12
   2   7   1    3.06    6.65
  -3  -7  -1  -19.77   11.83
  -3  -7  -1    0.16    4.61
  -3  -7  -1  -16.81   11.55
  -3  -7  -1    0.30    8.14
  -3  -7  -1    0.75   10.93
  -3  -7  -1   -0.99    6.76
  -3  -7  -1    1.98    6.85
  -3  -7  -1    1.08    4.39
   3   7   1  -13.86   10.71
   3   7   1   -4.01    6.21
   3   7   1    4.08    5.76
   3   7   1   -5.34    6.87
   3   7   1   -5.98    5.54
  -4  -7  -1   44.34   31.41
  -4  -7  -1   27.89   28.65
   4   7   1   89.06   25.62
   4   7   1   86.86   27.25
   4   7   1  121.19   25.91
   4   7   1   92.40   25.82
   4   7   1  102.89   25.74
   4   7   1   77.29   28.01
  -5  -7  -1  278.08   78.86
  -5  -7  -1  263.24   78.66
  -5  -7  -1  210.60   79.85
   5   7   1  315.69   78.76
   5   7   1  320.41   78.72
   5   7   1  319.52   80.28
   5   7   1  292.36   79.68
  -6  -7  -1   -2.43   23.48
  -6  -7  -1   13.62   12.98
  -6  -7  -1   -2.95   18.61
  -6  -7  -1   30.16   14.54
  -6  -7  -1    8.44   12.81
  -6  -7  -1   44.42   14.18
  -6  -7  -1    8.09   26.16
  -6  -7  -1   27.77   14.00
   6   7   1   51.64   14.08
   6   7   1   60.92   22.16
   6   7   1   29.87   20.85
   6   7   1   52.65   15.10
   6   7   1   50.30   14.73
   6   7   1   76.72   13.57
   6   7   1   74.56   13.65
  -7  -7  -1  128.15   26.89
  -7  -7  -1  107.05   27.22
  -7  -7  -1   90.85   26.95
  -7  -7  -1   18.31   32.10
  -7  -7  -1    4.18   38.61
  -7  -7  -1   80.83   34.40
   7   7   1   67.46   35.16
   7   7   1   90.80   27.29
   7   7   1   87.08   32.18
  -8  -7  -1   14.52   12.54
  -8  -7  -1    2.82   11.66
  -8  -7  -1    5.57   29.57
  -8  -7  -1   38.65   35.82
  -8  -7  -1   -2.37   27.83
   8   7   1  -21.99   32.83
   8   7   1   17.67   25.63
   8   7   1    1.45    9.25
   8   7   1   11.71   15.37
  -9  -7  -1   32.96   34.58
  -9  -7  -1  -23.14   29.54
  -9  -7  -1  -30.88   44.95
   9   7   1    7.21   11.79
   9   7   1  -18.29   31.45
 -10  -7  -1  -31.46   40.79
 -10  -7  -1   22.37   37.13
 -10  -7  -1   56.13   50.57
  10   7   1    1.34   14.91
  10   7   1   38.67   37.70
  12  -8  -1   43.54   40.43
  12  -8  -1   36.00   14.49
 -12   8   1   53.94  145.22
 -12   8   1  -10.29   29.71
 -12   8   1   45.75   79.07
  11  -8  -1   30.14   13.59
  11  -8  -1   64.08   35.02
 -11   8   1   44.30   25.99
 -11   8   1  -29.01  132.29
 -11   8   1  -24.12   57.74
  10  -8  -1  -11.40    7.90
  10  -8  -1  -26.81   27.05
  10  -8  -1   -2.10   21.99
 -10   8   1  183.79  104.95
 -10   8   1   15.96   33.91
 -10   8   1    4.55   19.81
 -10   8   1   10.54   16.27
   9  -8  -1   -5.85   19.00
   9  -8  -1   -3.46    6.85
   9  -8  -1   -0.44    4.77
   9  -8  -1  -18.31   17.95
  -9   8   1    9.24   17.14
  -9   8   1  -37.05   77.98
  -9   8   1   -2.28   14.40
  -9   8   1  -15.69   30.52
   8  -8  -1   97.15   24.67
   8  -8  -1   60.64   29.76
   8  -8  -1   74.47   24.75
   8  -8  -1  119.89   29.01
  -8   8   1   42.13   34.56
  -8   8   1   29.54   80.68
  -8   8   1   85.63   28.76
  -8   8   1  112.49   27.20
   7  -8  -1   93.03   40.56
   7  -8  -1  143.51   38.03
   7  -8  -1  161.23   38.40
   7  -8  -1  140.10   40.33
   7  -8  -1   67.36   73.96
  -7   8   1  216.66   39.91
  -7   8   1  -10.84  109.13
  -7   8   1  190.13   77.65
  -7   8   1  102.48   39.84
  -7   8   1  116.09   39.43
  -7   8   1  105.87   38.74
  -7   8   1   74.73   42.64
  -7   8   1  198.98   39.14
   6  -8  -1    5.86   77.25
   6  -8  -1   15.04   12.33
   6  -8  -1   43.92   11.94
   6  -8  -1   41.27   11.84
   6  -8  -1   51.99   79.13
   6  -8  -1   53.42   17.46
   6  -8  -1   58.15   14.93
  -6   8   1   18.46   21.07
  -6   8   1   52.13   12.49
  -6   8   1  -25.29   85.32
  -6   8   1   -3.53  101.87
  -6   8   1   53.68   58.76
  -6   8   1   43.99   14.29
  -6   8   1   16.09   13.53
  -6   8   1   32.48   15.45
  -6   8   1   46.69   16.45
  -6   8   1   64.01   12.39
  -6   8   1   56.72   20.13
   5  -8  -1    9.19    7.76
   5  -8  -1    4.07    7.39
   5  -8  -1    9.32    3.68
   5  -8  -1   -8.62   50.61
   5  -8  -1   -8.49   12.86
   5  -8  -1  -57.37   47.03
   5  -8  -1    0.97    3.38
   5  -8  -1   -3.99    9.91
   5  -8  -1   21.72   79.65
   5  -8  -1    1.03    6.09
  -5   8   1   -8.47   10.01
  -5   8   1   33.85   10.46
  -5   8   1    1.88    7.36
  -5   8   1  -27.79   64.87
  -5   8   1   10.02   13.17
  -5   8   1  -13.38   13.02
  -5   8   1   -7.12   12.22
  -5   8   1   -6.81    8.85
  -5   8   1   72.16   52.70
  -5   8   1   -4.09   11.36
  -5   8   1  -62.26   82.99
   4  -8  -1    2.51    7.80
   4  -8  -1   22.12    8.86
   4  -8  -1    3.82   11.39
   4  -8  -1   21.27   43.68
   4  -8  -1   30.45   10.85
   4  -8  -1   28.29    6.85
   4  -8  -1   25.13    8.35
   4  -8  -1  -11.80   64.37
   4  -8  -1   19.48    6.87
  -4   8   1   25.07    8.11
  -4   8   1   26.20    9.61
  -4   8   1   25.30   11.13
  -4   8   1   20.78    8.95
  -4   8   1   25.79   62.31
  -4   8   1    0.34    9.69
  -4   8   1   26.71    7.10
  -4   8   1   22.27   12.56
  -4   8   1  -58.14   78.38
  -4   8   1   24.88    7.72
  -4   8   1   22.70   10.50
  -4   8   1  120.10   52.74
   3  -8  -1   34.78   51.42
   3  -8  -1   85.31   17.06
   3  -8  -1   59.45   19.95
   3  -8  -1   74.66   18.32
   3  -8  -1   39.21   17.50
   3  -8  -1   97.44   43.91
   3  -8  -1   28.27   18.19
   3  -8  -1   98.24   40.56
   3  -8  -1   71.23   16.92
   3  -8  -1   43.34   16.61
  -3   8   1   69.42   17.67
  -3   8   1   74.52   18.34
  -3   8   1   54.59   16.66
  -3   8   1   80.68   17.22
  -3   8   1   54.91   18.92
  -3   8   1   46.56   17.88
  -3   8   1   71.09   17.18
  -3   8   1   11.01   59.66
  -3   8   1   78.22   50.97
  -3   8   1   49.77   17.30
   2  -8  -1   44.74   44.78
   2  -8  -1  362.69   50.53
   2  -8  -1  107.34   33.62
   2  -8  -1  142.16   34.65
   2  -8  -1  121.38   33.72
   2  -8  -1  134.94   33.24
   2  -8  -1  109.84   33.33
  -2   8   1   85.09   33.92
  -2   8   1  107.93   33.21
  -2   8   1   95.84   33.95
  -2   8   1  106.87   64.42
  -2   8   1  125.28   33.20
  -2   8   1  150.27   34.07
  -2   8   1  141.62   34.11
  -2   8   1  151.13   33.60
   1  -8  -1    3.11    5.61
   1  -8  -1    3.88    3.73
   1  -8  -1    8.46    3.66
   1  -8  -1    1.00    5.54
   1  -8  -1    1.61   46.59
   1  -8  -1   -2.18   27.13
   1  -8  -1    8.97    9.52
   1  -8  -1   10.01   32.24
   1  -8  -1    1.38    5.51
   1  -8  -1    8.76    4.05
  -1   8   1   32.50   39.57
  -1   8   1    9.31    4.21
  -1   8   1    6.32    7.15
  -1   8   1    6.86    4.69
  -1   8   1    0.73    5.59
  -1   8   1   -2.91    7.27
  -1   8   1   -1.04    7.23
  -1   8   1    8.67    5.99
  -1   8   1   16.49    8.14
  -1   8   1    2.63    2.97
   0  -8  -1   -2.69   23.81
   0  -8  -1   -3.55    3.77
   0  -8  -1   -9.36   28.75
   0  -8  -1   -3.76    7.88
   0  -8  -1    1.31    5.44
   0  -8  -1   -2.18   12.22
   0  -8  -1    5.67   29.22
   0  -8  -1   -0.37    3.80
   0  -8  -1    4.31    9.16
   0  -8  -1    0.64    6.06
   0   8   1    0.33    4.96
   0   8   1    1.35    5.63
   0   8   1    1.15    6.49
   0   8   1   41.63   61.92
   0   8   1   -3.05    5.80
   0   8   1    4.04    5.40
   0   8   1  -11.37    6.72
   0   8   1    1.67    2.58
   0   8   1   -7.92    6.14
  -1  -8  -1   20.20   21.93
  -1  -8  -1   -6.05   30.59
  -1  -8  -1    8.38    8.96
  -1  -8  -1    1.78    6.46
  -1  -8  -1   29.93   10.24
  -1  -8  -1    2.41    6.09
  -1  -8  -1    2.56    6.44
  -1  -8  -1   -4.31    4.44
   1   8   1    0.13    5.14
   1   8   1   13.92   31.60
   1   8   1   -2.24    7.11
   1   8   1    1.78    6.75
   1   8   1    0.18    6.17
   1   8   1   -5.87    6.07
   1   8   1    4.76    7.60
  -2  -8  -1  860.85  209.55
  -2  -8  -1  631.39  210.94
  -2  -8  -1  655.75  209.17
  -2  -8  -1  924.72  210.66
  -2  -8  -1  880.38  209.25
   2   8   1  767.31  209.07
   2   8   1  798.38  209.19
   2   8   1  799.83  208.86
   2   8   1  646.04  208.96
   2   8   1  785.70  209.22
   2   8   1  818.37  209.25
  -3  -8  -1   41.91   10.86
  -3  -8  -1   34.25   15.43
  -3  -8  -1   -1.11   15.57
  -3  -8  -1    6.84   11.23
  -3  -8  -1   27.67   14.94
  -3  -8  -1   14.41    8.40
  -3  -8  -1    5.15    8.07
  -3  -8  -1   13.79   10.55
  -3  -8  -1   -5.76   13.81
  -3  -8  -1   22.33   10.08
   3   8   1   30.47   13.90
   3   8   1   26.86    9.26
   3   8   1   23.32    9.98
   3   8   1   29.41    9.50
   3   8   1   27.93    6.60
   3   8   1   39.30    9.73
  -4  -8  -1    3.74    9.32
  -4  -8  -1  -10.69   16.64
  -4  -8  -1    6.33   11.50
  -4  -8  -1   -2.07    9.05
  -4  -8  -1    0.00    6.13
  -4  -8  -1   -2.32    6.80
   4   8   1    3.15    7.42
   4   8   1    3.63    7.46
   4   8   1    7.97    9.21
   4   8   1   -1.98   13.59
   4   8   1   -1.01   26.87
   4   8   1   -9.70    8.04
  -5  -8  -1  390.52  100.57
  -5  -8  -1  370.28  101.05
  -5  -8  -1  353.50  100.62
  -5  -8  -1  361.21  102.27
   5   8   1  370.15  102.68
  -6  -8  -1   47.21   28.71
  -6  -8  -1   77.77   29.17
  -6  -8  -1   56.99   37.96
  -6  -8  -1  109.04   29.23
  -6  -8  -1   96.76   36.84
  -6  -8  -1   25.97   32.55
   6   8   1  147.70   35.29
   6   8   1   99.91   29.73
   6   8   1  181.93   29.33
   6   8   1  118.51   33.75
   6   8   1  136.93   30.28
  -7  -8  -1  144.05   40.53
  -7  -8  -1   67.12   50.51
  -7  -8  -1  220.78   40.45
  -7  -8  -1  134.25   48.00
  -7  -8  -1   21.67   44.20
  -7  -8  -1  105.75   41.20
   7   8   1  167.85   45.02
   7   8   1  148.03   40.55
   7   8   1  165.24   47.04
  -8  -8  -1   15.19   31.53
  -8  -8  -1   56.68   34.06
  -8  -8  -1   27.60   42.86
  -8  -8  -1   39.14   17.97
   8   8   1   17.26   33.18
   8   8   1  107.30   35.25
  -9  -8  -1   42.46   49.43
  -9  -8  -1   32.43   33.79
  -9  -8  -1   11.04   38.72
   9   8   1   30.60   14.50
   9   8   1   48.34   35.87
  12  -9  -1   -2.12   12.04
  12  -9  -1   23.38   44.59
 -12   9   1  -25.49   31.12
  11  -9  -1   60.56   19.44
  11  -9  -1   55.54   41.03
 -11   9   1   62.57   30.00
  10  -9  -1   23.70   10.21
  10  -9  -1   13.34   30.90
 -10   9   1   -8.11   21.60
 -10   9   1   31.24   17.93
   9  -9  -1   53.39   13.48
   9  -9  -1   47.68   25.49
   9  -9  -1   30.04   14.46
  -9   9   1   60.21   19.74
  -9   9   1  124.77  117.12
  -9   9   1    8.71   34.01
   8  -9  -1    5.25    6.24
   8  -9  -1  -17.17   16.59
   8  -9  -1   -3.55    4.63
  -8   9   1   23.94   16.57
  -8   9   1   27.92   84.54
  -8   9   1   -0.87   13.15
  -8   9   1  -19.27   25.24
   7  -9  -1    2.86    4.08
   7  -9  -1  -82.13   66.80
   7  -9  -1    0.03    5.02
   7  -9  -1   -4.99   26.32
   7  -9  -1  -18.26   23.69
  -7   9   1   -0.38    9.37
  -7   9   1    4.82   13.93
  -7   9   1  -40.75   79.77
  -7   9   1    8.57   12.64
  -7   9   1    4.73   19.56
   6  -9  -1    7.47   10.65
   6  -9  -1   11.16    4.76
   6  -9  -1    7.23    4.22
   6  -9  -1  -47.17   61.51
   6  -9  -1  -17.49   13.99
   6  -9  -1  -72.32  101.91
   6  -9  -1    4.78    6.37
  -6   9   1   -2.37    5.72
  -6   9   1  -27.30   69.19
  -6   9   1   -3.68   12.73
  -6   9   1  -29.66  100.90
  -6   9   1   -6.45   10.97
  -6   9   1   12.72    6.51
  -6   9   1    6.53    8.75
  -6   9   1   -0.18   15.32
   5  -9  -1   82.99   19.33
   5  -9  -1   67.20   19.38
   5  -9  -1   52.19   20.77
   5  -9  -1   59.46   20.95
   5  -9  -1   84.90   56.37
   5  -9  -1   33.08   22.15
  -5   9   1   73.47   20.03
  -5   9   1   79.69   20.47
  -5   9   1   52.19   21.70
  -5   9   1  -47.73   60.93
  -5   9   1   45.45   21.84
  -5   9   1  -17.70  113.51
  -5   9   1   69.51   21.57
  -5   9   1   90.04   19.75
   4  -9  -1  305.73   80.88
   4  -9  -1  314.65   81.32
   4  -9  -1  315.07   82.22
   4  -9  -1  384.45   95.18
   4  -9  -1  281.35   80.89
  -4   9   1   41.02  136.27
  -4   9   1  246.60   81.46
  -4   9   1  296.77   81.87
  -4   9   1  355.30   81.21
  -4   9   1  251.70   81.70
  -4   9   1  294.05   81.25
  -4   9   1  330.66   80.99
  -4   9   1  327.33   97.96
   3  -9  -1    8.31    8.69
   3  -9  -1   -2.62    8.61
   3  -9  -1    9.35    5.08
   3  -9  -1   -6.23    3.81
   3  -9  -1  -21.14   41.73
   3  -9  -1   78.50   56.98
   3  -9  -1   -0.91    5.17
   3  -9  -1   80.71   45.34
   3  -9  -1    3.04    6.25
  -3   9   1   -3.24    7.86
  -3   9   1    2.87    3.91
  -3   9   1   -6.66   10.14
  -3   9   1   42.23   49.07
  -3   9   1   14.34    7.26
  -3   9   1   -0.39    9.61
  -3   9   1   21.15    6.26
  -3   9   1   11.44    7.13
  -3   9   1    6.56    4.17
   2  -9  -1    8.84   11.14
   2  -9  -1   -3.40    7.82
   2  -9  -1  -24.66   34.50
   2  -9  -1   21.94    4.87
   2  -9  -1    5.21    5.21
   2  -9  -1   -1.62   74.21
   2  -9  -1   -5.95   41.84
  -2   9   1   13.71    9.15
  -2   9   1   21.21   48.58
  -2   9   1   36.34   74.73
  -2   9   1    0.60    7.21
  -2   9   1    9.07    4.77
  -2   9   1   -5.86    9.11
  -2   9   1   12.40    8.07
  -2   9   1   18.44    8.44
  -2   9   1   21.85   10.66
   1  -9  -1  464.27   72.11
   1  -9  -1  272.38   69.69
   1  -9  -1  263.62   61.14
   1  -9  -1  112.57   77.38
   1  -9  -1  212.14   61.42
   1  -9  -1  233.55   61.74
   1  -9  -1  240.76   62.62
   1  -9  -1  171.46   61.46
  -1   9   1  203.15   62.01
  -1   9   1  344.08  112.59
  -1   9   1  247.54   61.00
  -1   9   1  232.85   61.40
  -1   9   1  214.84   61.23
  -1   9   1  447.98   93.78
  -1   9   1  190.09   61.87
  -1   9   1  202.20   62.03
   0  -9  -1  155.64   36.40
   0  -9  -1   94.00   36.25
   0  -9  -1  179.83   47.69
   0  -9  -1  114.80   63.63
   0  -9  -1  170.87   37.53
   0  -9  -1  103.21   36.06
   0  -9  -1  103.02   35.85
   0   9   1  156.37   36.82
   0   9   1  168.10   55.31
   0   9   1  166.80   36.52
   0   9   1  111.87   36.44
   0   9   1   26.50   73.38
   0   9   1  163.48   35.73
   0   9   1  137.01   36.38
   0   9   1  140.15   36.85
   0   9   1  129.60   36.16
  -1  -9  -1   58.78   26.26
  -1  -9  -1   21.03   11.44
  -1  -9  -1   24.25   28.24
  -1  -9  -1   29.58    9.91
  -1  -9  -1   30.23    9.98
  -1  -9  -1   51.50   11.68
  -1  -9  -1    7.44   10.89
  -1  -9  -1   46.82   15.53
  -1  -9  -1    1.72   38.23
   1   9   1   -7.79   51.00
   1   9   1   42.83   11.51
   1   9   1  118.66   39.01
   1   9   1   40.71   10.72
   1   9   1   31.66    9.02
   1   9   1   47.46   12.33
   1   9   1   49.49   11.44
   1   9   1   50.53   12.25
   1   9   1    4.20   11.26
  -2  -9  -1    2.43   43.78
  -2  -9  -1  178.73   33.05
  -2  -9  -1   67.15   24.85
  -2  -9  -1   92.30   33.57
  -2  -9  -1   79.55   25.81
  -2  -9  -1   34.22   61.81
  -2  -9  -1   70.43   25.00
   2   9   1   99.85   25.70
   2   9   1  136.49   25.74
   2   9   1   90.32   26.78
   2   9   1   80.11   25.44
   2   9   1  110.66   24.55
   2   9   1  100.17   28.66
  -3  -9  -1   -1.57    6.53
  -3  -9  -1   36.65   16.70
  -3  -9  -1    9.95    9.83
  -3  -9  -1   -6.11    8.66
  -3  -9  -1  -15.40   15.42
  -3  -9  -1    4.34    6.28
  -3  -9  -1    8.51   10.02
  -3  -9  -1   12.68   11.47
   3   9   1    6.55    3.30
   3   9   1   11.88    8.67
   3   9   1   -1.20    5.51
   3   9   1   10.26    9.12
   3   9   1    4.47    9.15
   3   9   1  -11.45    8.07
   3   9   1   18.20   14.12
  -4  -9  -1  -12.58   12.39
  -4  -9  -1    3.62    9.77
  -4  -9  -1   28.74   18.96
  -4  -9  -1   17.00    7.79
  -4  -9  -1    2.40    7.05
  -4  -9  -1  -15.38   19.37
   4   9   1    2.89   10.39
   4   9   1   -3.23    8.80
   4   9   1   23.44   17.23
   4   9   1   -3.33    9.91
  -5  -9  -1   46.33   17.26
  -5  -9  -1   38.28   14.92
  -5  -9  -1   63.36   16.43
  -5  -9  -1   12.76   27.09
  -5  -9  -1   -1.19   19.44
  -5  -9  -1   34.64   25.34
  -5  -9  -1   14.74   14.12
   5   9   1   45.55   21.99
   5   9   1   88.17   15.99
   5   9   1   71.29   16.95
   5   9   1   46.25   24.60
  -6  -9  -1  111.56   28.97
  -6  -9  -1  127.53   28.33
  -6  -9  -1   13.27   31.45
  -6  -9  -1  107.26   37.99
  -6  -9  -1  107.33   40.80
  -6  -9  -1   49.32   27.32
  -6  -9  -1   88.38   28.31
   6   9   1   98.62   36.25
   6   9   1  128.85   27.80
   6   9   1   92.04   28.56
   6   9   1  107.02   34.49
  -7  -9  -1  101.26   50.87
  -7  -9  -1  146.01   36.26
  -7  -9  -1   37.59   48.37
  -7  -9  -1    6.79   41.27
  -7  -9  -1  112.80   36.70
   7   9   1   38.47   44.43
   7   9   1  210.31   35.80
   7   9   1  106.89   43.28
  -8  -9  -1    1.54   17.50
  -8  -9  -1   27.29   46.00
  -8  -9  -1    6.34   37.14
   8   9   1   30.09   39.59
   8   9   1   -0.64   36.02
  -9  -9  -1   43.40   43.82
  -9  -9  -1   52.89   56.57
  11 -10  -1    2.60   11.12
 -11  10   1    8.87   28.23
  10 -10  -1   17.23   10.60
 -10  10   1   27.20   25.27
 -10  10   1   23.93   19.73
   9 -10  -1  -20.09   23.96
   9 -10  -1   12.17    8.54
   9 -10  -1   10.22    6.44
  -9  10   1   -3.85   20.79
  -9  10   1   12.10   16.71
   8 -10  -1   34.60   15.37
   8 -10  -1   68.37   14.86
   8 -10  -1   28.78   23.39
  -8  10   1   51.31   20.83
  -8  10   1   34.09   23.33
   7 -10  -1    1.69    4.75
   7 -10  -1   13.55   73.17
   7 -10  -1    5.74    5.91
  -7  10   1    4.04   10.04
  -7  10   1    2.74   14.81
  -7  10   1   -7.79   16.90
   6 -10  -1  151.50   48.25
   6 -10  -1  -56.90  113.91
   6 -10  -1  193.52   49.45
   6 -10  -1  199.05   48.06
   6 -10  -1  300.33  129.31
  -6  10   1  156.42   48.98
  -6  10   1  215.44   48.56
  -6  10   1  128.37   50.10
  -6  10   1  194.10   48.86
  -6  10   1  161.29   49.40
  -6  10   1   41.15  128.69
   5 -10  -1  687.12  171.83
   5 -10  -1  629.01  171.37
   5 -10  -1  679.63  198.38
   5 -10  -1  693.94  171.38
   5 -10  -1  663.16  183.63
  -5  10   1  542.99  172.46
  -5  10   1  634.55  172.08
  -5  10   1  632.74  171.96
  -5  10   1  551.02  172.08
   4 -10  -1   86.12   67.21
   4 -10  -1  162.64   40.66
   4 -10  -1  176.15   41.63
   4 -10  -1  155.27   40.66
  -4  10   1  105.38   42.02
  -4  10   1  138.87   41.90
  -4  10   1  116.09   40.77
  -4  10   1  133.25   41.14
  -4  10   1  190.28   41.31
   3 -10  -1  777.09  177.62
   3 -10  -1  593.51  169.18
   3 -10  -1  638.87  169.14
   3 -10  -1  642.18  169.24
  -3  10   1  700.19  169.17
  -3  10   1  592.41  169.53
  -3  10   1  498.08  169.69
  -3  10   1  646.27  169.71
  -3  10   1  663.31  169.39
   2 -10  -1    6.10    5.44
   2 -10  -1   19.96    4.96
   2 -10  -1    0.39    7.78
   2 -10  -1   36.18   42.01
  -2  10   1    3.61    4.40
  -2  10   1   20.65   85.75
  -2  10   1   -3.95    7.73
  -2  10   1    8.07    7.59
  -2  10   1    0.80    9.46
   1 -10  -1  -27.87   41.09
   1 -10  -1   -2.59    5.33
   1 -10  -1    4.36    6.82
   1 -10  -1  -17.90    7.94
  -1  10   1    8.41   76.87
  -1  10   1   -8.03    8.06
  -1  10   1   -2.45    9.63
  -1  10   1   -2.40    7.12
  -1  10   1    3.44    3.68
  -1  10   1  -16.53   11.01
   0 -10  -1   44.12   35.03
   0 -10  -1   15.31   10.10
   0 -10  -1   90.28   37.23
   0 -10  -1   49.28   10.18
   0 -10  -1   24.16   10.56
   0 -10  -1    7.50   11.46
   0  10   1   37.88   11.79
   0  10   1  -51.77   69.91
   0  10   1   46.25    9.32
   0  10   1   19.93   11.87
   0  10   1   28.54   11.27
   0  10   1   25.50   11.73
  -1 -10  -1   63.54   23.04
  -1 -10  -1   17.57   23.73
  -1 -10  -1  122.10   38.18
  -1 -10  -1   65.08   37.70
  -1 -10  -1   80.04   23.15
  -1 -10  -1   61.76   50.47
   1  10   1  115.91   24.47
   1  10   1   93.20   24.36
   1  10   1  112.67   22.71
   1  10   1  100.72   23.96
   1  10   1   62.55   24.26
   1  10   1    9.99   60.59
   1  10   1   82.58   23.89
  -2 -10  -1   10.90   13.02
  -2 -10  -1   31.44   25.60
  -2 -10  -1   30.67   27.90
  -2 -10  -1   15.54    8.68
  -2 -10  -1   -2.53    8.34
  -2 -10  -1    8.32   10.65
   2  10   1   19.33    6.21
   2  10   1   38.38   11.72
   2  10   1   28.02   15.71
   2  10   1   19.02   11.10
   2  10   1   39.05   10.82
   2  10   1   56.15   12.94
  -3 -10  -1   10.15   11.44
  -3 -10  -1   14.50   10.70
  -3 -10  -1   45.76   16.83
  -3 -10  -1   30.13   13.50
  -3 -10  -1   41.89   28.99
  -3 -10  -1   17.61   13.88
  -3 -10  -1   23.41   20.27
   3  10   1   59.88   13.12
   3  10   1   55.57   13.64
   3  10   1   48.30   13.57
   3  10   1   28.19   14.05
   3  10   1   29.23   18.23
  -4 -10  -1   48.68   58.75
   4  10   1  223.82   56.05
   4  10   1  203.24   54.16
   4  10   1  176.20   55.46
   4  10   1  256.08   56.00
   4  10   1  167.26   57.73
   4  10   1  218.63   55.38
  -5 -10  -1  -10.28   12.78
  -5 -10  -1   -0.91   14.82
  -5 -10  -1  -12.55   13.29
  -5 -10  -1    9.28    9.93
  -5 -10  -1   -9.92   26.62
  -5 -10  -1    6.78   10.85
  -5 -10  -1   -6.30   28.83
   5  10   1   -7.12   11.83
   5  10   1   22.84   13.82
   5  10   1   19.45   12.26
   5  10   1   12.58   24.17
  -6 -10  -1  -21.00   32.15
  -6 -10  -1   38.64   36.02
  -6 -10  -1    3.59   16.32
  -6 -10  -1    9.91   15.12
  -6 -10  -1   17.24   15.45
  -6 -10  -1  -15.87   12.15
   6  10   1    1.35   16.34
   6  10   1    2.12   14.18
   6  10   1    7.97   14.21
   6  10   1   11.11   27.78
  -7 -10  -1   20.27   18.11
  -7 -10  -1   23.23   41.37
  -7 -10  -1    0.87   19.29
  -7 -10  -1  -20.44   37.15
   7  10   1   -7.58   33.20
   7  10   1   25.79   16.77
  -8 -10  -1  -31.97   40.68
  -8 -10  -1    7.75   84.33
  11 -11  -1   42.88   15.45
 -11  11   1   -6.83   32.10
  10 -11  -1   -0.89   10.19
 -10  11   1    9.20   20.51
 -10  11   1   -4.22   26.76
   9 -11  -1    3.92    8.42
   9 -11  -1    4.41    6.61
  -9  11   1   33.94   18.30
  -9  11   1    4.00   22.42
   8 -11  -1  107.27   32.04
   8 -11  -1  123.54   31.68
  -8  11   1  103.27   35.04
   7 -11  -1  -38.04   74.81
   7 -11  -1   53.12   13.28
   7 -11  -1   37.46   12.75
  -7  11   1   46.75   16.30
  -7  11   1   28.09   18.76
  -7  11   1   24.03   20.61
   6 -11  -1  -29.16   66.75
   6 -11  -1   46.04   11.82
   6 -11  -1   42.73   12.09
   6 -11  -1    9.46   13.51
   6 -11  -1  145.69  118.97
  -6  11   1   42.52   13.97
  -6  11   1   53.78   15.11
  -6  11   1   38.51   16.97
  -6  11   1  330.78  149.68
  -6  11   1   24.84   12.53
  -6  11   1   39.86   19.31
   5 -11  -1    6.54    9.29
   5 -11  -1    4.39    5.77
   5 -11  -1   19.72    6.16
   5 -11  -1   92.00  101.24
   5 -11  -1  -12.24   66.61
  -5  11   1   11.79    9.05
  -5  11   1   20.86   15.58
  -5  11   1  137.49  139.11
  -5  11   1    3.57   18.85
  -5  11   1   15.62   10.41
  -5  11   1   -7.94    6.78
   4 -11  -1   26.84   19.73
   4 -11  -1    2.85   61.75
   4 -11  -1   98.28   18.89
   4 -11  -1  -43.73   76.99
   4 -11  -1   55.29   18.60
  -4  11   1   65.02   19.85
  -4  11   1   71.66  112.34
  -4  11   1   47.65   20.69
  -4  11   1   73.80   18.86
  -4  11   1   96.00   22.53
  -4  11   1   75.09   22.87
   3 -11  -1    7.03    5.77
   3 -11  -1   -2.18    5.35
   3 -11  -1    9.40    9.07
   3 -11  -1  -23.17   65.44
   3 -11  -1   54.70   57.84
  -3  11   1   -8.61   12.21
  -3  11   1    3.00    8.08
  -3  11   1   19.46   11.49
  -3  11   1   -1.57    9.17
  -3  11   1  -47.11  111.67
  -3  11   1   10.54    5.10
   2 -11  -1   75.99   36.41
   2 -11  -1  134.96   35.95
   2 -11  -1  135.28   35.95
   2 -11  -1  141.46   61.17
   2 -11  -1   -6.00   62.44
  -2  11   1  149.37   37.67
  -2  11   1  135.29   36.76
  -2  11   1  118.55   37.28
  -2  11   1  142.21   36.40
  -2  11   1  -11.70  105.26
  -2  11   1  170.67   35.99
   1 -11  -1   12.60    9.04
   1 -11  -1  -31.39   42.59
   1 -11  -1   48.84   55.01
   1 -11  -1    7.41    6.08
   1 -11  -1   17.12    6.46
  -1  11   1  -13.76   10.82
  -1  11   1  -34.71   87.16
  -1  11   1    5.60    5.19
  -1  11   1    0.74   11.24
  -1  11   1   29.84    9.70
   0 -11  -1   18.15   10.26
   0 -11  -1    2.76   50.85
   0 -11  -1   21.42   10.04
   0 -11  -1    6.91   39.71
   0 -11  -1   15.77   12.36
   0  11   1   41.17    9.07
   0  11   1   44.27   14.30
   0  11   1   32.22   12.33
   0  11   1   23.28   12.49
   0  11   1  286.87   97.74
   0  11   1   19.19   12.91
  -1 -11  -1    9.29   33.36
  -1 -11  -1   -4.93   10.62
  -1 -11  -1   27.92    8.38
  -1 -11  -1   27.91   55.02
  -1 -11  -1    8.59    7.66
   1  11   1   17.95    6.29
   1  11   1   12.10   10.23
   1  11   1   15.49   11.20
   1  11   1   38.31   12.27
  -2 -11  -1  295.21  115.82
  -2 -11  -1    5.89    9.69
  -2 -11  -1   11.87   12.37
  -2 -11  -1    2.53    7.85
  -2 -11  -1  -22.54   29.02
  -2 -11  -1   65.48   51.82
  -2 -11  -1    6.53    7.50
   2  11   1    3.26    9.94
   2  11   1    6.79   11.54
   2  11   1   -5.98   11.44
   2  11   1   -3.87    4.35
   2  11   1   -4.90   11.65
  -3 -11  -1   27.14   17.78
  -3 -11  -1   10.16   12.99
  -3 -11  -1    0.66   10.31
  -3 -11  -1   15.85    9.70
  -3 -11  -1    9.23   14.28
  -3 -11  -1   33.34   25.37
   3  11   1   34.79   12.56
   3  11   1   19.29    6.70
   3  11   1   19.64   13.04
   3  11   1   30.33   13.53
   3  11   1    9.78   13.05
  -4 -11  -1   38.98   16.89
  -4 -11  -1   33.44   16.51
  -4 -11  -1   31.80   19.63
  -4 -11  -1   13.55   18.91
   4  11   1   72.83   19.27
   4  11   1   79.10   18.54
   4  11   1   79.30   18.77
  -5 -11  -1  -16.12   24.21
  -5 -11  -1    0.58   14.76
  -5 -11  -1   29.78   32.94
  -5 -11  -1    6.25   12.84
  -5 -11  -1    0.65   16.53
   5  11   1   36.00   14.19
   5  11   1   10.53   15.00
   5  11   1   -4.68   14.07
  -6 -11  -1   70.09   18.37
  -6 -11  -1   33.78   18.50
  -6 -11  -1  -53.38   37.68
  -6 -11  -1   22.88   20.60
   6  11   1   16.99   16.68
   6  11   1    8.94   18.65
   6  11   1   -3.14   17.28
  -7 -11  -1   -0.22   21.83
  -7 -11  -1   41.83   40.67
  -7 -11  -1   10.29   20.72
   7  11   1   41.58   19.35
  11 -12  -1  -13.30   17.49
  10 -12  -1   -3.53   11.64
 -10  12   1   -2.84   22.96
 -10  12   1  -14.93   28.76
   9 -12  -1   19.09   10.43
  -9  12   1   14.72   20.22
  -9  12   1  -11.90   25.43
   8 -12  -1    0.32    7.15
   8 -12  -1   10.29    8.59
  -8  12   1    6.04   18.51
  -8  12   1   -0.78   21.59
   7 -12  -1  268.12  101.79
   7 -12  -1  114.25   29.95
  -7  12   1  103.74   32.46
  -7  12   1  101.09   35.83
  -7  12   1   87.34   33.69
   6 -12  -1   32.91   17.70
   6 -12  -1   61.18   15.95
   6 -12  -1   57.90   16.53
   6 -12  -1  -13.94   75.19
  -6  12   1   45.87   20.26
  -6  12   1  -96.55  169.82
  -6  12   1   49.48   23.96
  -6  12   1   71.03   18.56
  -6  12   1   55.00   16.76
  -6  12   1   52.28   21.89
   5 -12  -1  -79.73  112.64
   5 -12  -1   -1.79    6.53
   5 -12  -1   -5.20    9.61
   5 -12  -1    6.53    5.75
   5 -12  -1  -62.85   69.84
  -5  12   1  -17.62   15.83
  -5  12   1   -9.86   13.48
  -5  12   1    2.44    7.09
  -5  12   1  -16.69   21.33
  -5  12   1    1.91  126.37
  -5  12   1   25.58   10.15
   4 -12  -1 1219.02  307.86
   4 -12  -1 1117.97  307.86
   4 -12  -1 1094.59  316.43
  -4  12   1 1041.37  307.87
  -4  12   1 1173.44  308.25
  -4  12   1 1184.88  308.07
   3 -12  -1  594.22  146.00
   3 -12  -1  501.80  145.97
   3 -12  -1  582.67  159.26
  -3  12   1  482.23  146.92
  -3  12   1  502.70  146.71
  -3  12   1  501.60  146.02
  -3  12   1  670.76  146.53
   2 -12  -1  -48.77   94.27
   2 -12  -1  162.92   45.60
   2 -12  -1  210.50   45.61
   2 -12  -1  251.18   68.89
  -2  12   1  103.19   46.69
  -2  12   1   65.20  113.88
  -2  12   1  164.07   46.89
  -2  12   1  154.25   45.41
  -2  12   1  144.11   46.18
  -2  12   1  237.39   46.48
   1 -12  -1   -5.27    9.50
   1 -12  -1    1.29    7.17
   1 -12  -1   -5.67    6.41
   1 -12  -1   12.04   46.63
  -1  12   1   -4.75    5.04
  -1  12   1   17.33   12.97
  -1  12   1    3.23   10.62
  -1  12   1  -15.93   10.70
  -1  12   1  -39.73  143.80
  -1  12   1  -27.11   12.48
   0 -12  -1   41.66   30.09
   0 -12  -1  105.98   28.98
   0 -12  -1   64.96   29.06
   0 -12  -1  -30.53   69.38
   0 -12  -1  188.91   53.75
   0  12   1  140.50  157.00
   0  12   1  145.53   28.93
   0  12   1  114.79   30.18
   0  12   1  102.31   31.14
   0  12   1   91.79   30.83
   0  12   1  177.59   30.54
  -1 -12  -1  -43.28   64.34
  -1 -12  -1   21.48   10.62
  -1 -12  -1   17.98   10.86
  -1 -12  -1   15.99   12.58
  -1 -12  -1  128.02   39.05
   1  12   1   13.07   14.75
   1  12   1  124.42  105.53
   1  12   1   31.95   13.73
   1  12   1   29.14   14.66
   1  12   1   58.91   14.05
   1  12   1   26.32    8.66
  -2 -12  -1   19.77   60.80
  -2 -12  -1   41.89   33.06
  -2 -12  -1    7.26    9.03
  -2 -12  -1    8.06   13.83
  -2 -12  -1   -7.28    9.81
  -2 -12  -1   -3.34   12.52
   2  12   1   12.62   13.89
   2  12   1  -19.84   12.80
   2  12   1   -2.04   12.93
   2  12   1   11.23    5.55
   2  12   1   26.60   12.37
  -3 -12  -1  123.83   45.18
  -3 -12  -1  134.56   46.70
  -3 -12  -1  280.21   49.25
  -3 -12  -1  112.47   45.37
   3  12   1  210.23   45.29
   3  12   1  217.74   46.66
  -4 -12  -1   21.88   13.41
  -4 -12  -1   14.43   16.26
  -4 -12  -1   -7.39   17.34
   4  12   1   10.45    6.10
   4  12   1  -13.19   14.79
   4  12   1    1.82   16.02
   4  12   1   34.69   16.56
  -5 -12  -1   -5.47   19.88
  -5 -12  -1   12.58   17.95
  -5 -12  -1    6.60   18.02
  -5 -12  -1   16.96   15.96
  -5 -12  -1   14.69   36.93
   5  12   1   36.09   18.00
   5  12   1   26.56   17.93
   5  12   1   28.71    8.44
  -6 -12  -1    3.99   21.75
  -6 -12  -1   14.72   20.15
  -6 -12  -1  -23.40   42.23
  -6 -12  -1   10.60   20.38
   6  12   1    7.78   20.96
   6  12   1   50.71   20.02
   6  12   1   15.05   20.10
  10 -13  -1   32.83   15.09
 -10  13   1   42.73   27.56
 -10  13   1   27.39   33.51
   9 -13  -1    7.61   11.26
   9 -13  -1   12.82    8.79
  -9  13   1   -0.67   27.65
  -9  13   1    1.82   23.78
   8 -13  -1  107.38   24.22
   8 -13  -1   75.54   23.41
  -8  13   1   32.09   30.10
  -8  13   1   56.75   33.38
   7 -13  -1   45.47   14.54
   7 -13  -1   23.88   13.30
  -7  13   1   24.36   21.37
  -7  13   1   80.84   19.26
  -7  13   1   15.44   24.92
   6 -13  -1   20.68   14.58
   6 -13  -1   39.03   12.03
   6 -13  -1   40.75   13.74
   6 -13  -1   15.43   84.61
   6 -13  -1  132.14  180.28
  -6  13   1   29.34   12.96
  -6  13   1   46.42   16.92
  -6  13   1  192.17  238.34
  -6  13   1   11.72   21.33
  -6  13   1    8.98   20.19
   5 -13  -1  -83.39  135.12
   5 -13  -1  130.71   35.47
   5 -13  -1  118.49   35.57
   5 -13  -1  245.10   84.31
  -5  13   1   95.59  248.22
  -5  13   1  122.43   35.76
  -5  13   1   99.04   38.61
  -5  13   1  159.26   37.66
  -5  13   1  149.42   36.93
  -5  13   1  138.89   39.36
   4 -13  -1   14.97    8.06
   4 -13  -1   10.58    7.62
   4 -13  -1   38.18   76.74
   4 -13  -1    4.00  107.84
   4 -13  -1    5.35   12.27
  -4  13   1    6.19    8.13
  -4  13   1  362.92  196.73
  -4  13   1  -10.09   15.70
  -4  13   1   28.75   11.98
  -4  13   1   -3.28   17.19
  -4  13   1   21.69   13.59
   3 -13  -1   -9.99  100.28
   3 -13  -1   89.12   37.01
   3 -13  -1   26.85   76.98
   3 -13  -1  124.91   35.65
   3 -13  -1  186.50   36.47
  -3  13   1  113.20   38.29
  -3  13   1   99.07   38.83
  -3  13   1  138.19   37.29
  -3  13   1  144.63   36.93
  -3  13   1  126.11   35.68
   2 -13  -1   96.06   39.16
   2 -13  -1  164.47   38.43
   2 -13  -1  117.88   37.78
   2 -13  -1  152.64   71.62
   2 -13  -1   43.22   87.96
  -2  13   1   99.28   39.78
  -2  13   1  128.15   40.24
  -2  13   1  144.55   39.14
  -2  13   1  179.19   38.20
  -2  13   1  156.30   38.54
  -2  13   1  -51.36  185.01
   1 -13  -1    4.73    8.09
   1 -13  -1    0.09    8.09
   1 -13  -1   23.63   53.85
   1 -13  -1    9.99   11.97
   1 -13  -1   77.43   76.74
  -1  13   1    0.17   12.58
  -1  13   1    5.96   11.62
  -1  13   1   -2.66   14.91
  -1  13   1    7.39    6.38
  -1  13   1    1.06   14.48
   0 -13  -1   11.28   12.60
   0 -13  -1   -4.91   86.60
   0 -13  -1  -76.32   47.02
   0 -13  -1   12.86    9.32
   0 -13  -1    6.03    8.90
   0  13   1    9.04    6.52
   0  13   1    8.48   13.07
   0  13   1    7.84   14.45
   0  13   1    1.58   14.81
   0  13   1  -10.18   12.30
   0  13   1  106.30  151.04
  -1 -13  -1   13.95   14.80
  -1 -13  -1   -1.45   14.60
  -1 -13  -1   65.49   73.32
  -1 -13  -1   15.95   10.88
  -1 -13  -1   53.85   11.82
   1  13   1   11.19   16.09
   1  13   1   22.65   14.64
   1  13   1   27.03   24.00
   1  13   1    4.49   16.36
   1  13   1 -111.54  154.30
  -2 -13  -1   13.32   15.34
  -2 -13  -1    4.03   15.47
  -2 -13  -1    5.38   14.41
  -2 -13  -1   -8.55   37.46
   2  13   1  -11.41   13.54
   2  13   1    3.03   14.67
   2  13   1   -7.90    6.44
   2  13   1   -3.06   13.52
   2  13   1   15.05   15.52
  -3 -13  -1   -4.09   12.53
  -3 -13  -1   -4.86   24.79
  -3 -13  -1  -22.45   16.72
  -3 -13  -1    0.54   17.01
   3  13   1  -23.07   15.96
   3  13   1   26.10   15.24
   3  13   1   21.89   17.51
   3  13   1    0.49    6.87
  -4 -13  -1   -1.64   20.48
  -4 -13  -1   -2.04   17.67
  -4 -13  -1   -5.80   14.16
   4  13   1    0.83   18.37
   4  13   1    7.94    6.97
   4  13   1  -20.51   16.49
   4  13   1    8.77   30.63
  -5 -13  -1   40.37   21.23
  -5 -13  -1   14.15   22.95
  -5 -13  -1   19.88   21.45
  -5 -13  -1   -1.24   17.48
   5  13   1   14.04    8.43
   5  13   1   37.09   20.45
   5  13   1    9.37   20.12
  -6 -13  -1   11.60   25.18
  -6 -13  -1   26.76   25.59
   6  13   1   42.59   27.63
   9 -14  -1   48.86   16.10
   9 -14  -1   44.10   14.82
  -9  14   1  -17.62   27.67
  -9  14   1   34.43   31.77
   8 -14  -1   53.77   16.14
   8 -14  -1   46.12   15.45
  -8  14   1   30.21   26.56
  -8  14   1    6.09   29.46
   7 -14  -1   31.40   15.93
   7 -14  -1   56.39   15.08
  -7  14   1   32.97   24.91
  -7  14   1   52.20   28.48
   6 -14  -1  401.79  209.48
   6 -14  -1   47.07   11.96
   6 -14  -1   15.22   16.03
   6 -14  -1   78.74   94.83
   6 -14  -1   11.21   12.55
  -6  14   1   19.18   19.43
  -6  14   1   42.97   13.38
  -6  14   1   22.12   23.52
  -6  14   1   19.52   21.10
   5 -14  -1   83.67   88.16
   5 -14  -1  -60.60  234.92
   5 -14  -1   35.49   12.29
   5 -14  -1   29.99   16.09
  -5  14   1   19.47   12.16
  -5  14   1   20.24   18.14
  -5  14   1   59.27   16.77
  -5  14   1   26.09   20.63
  -5  14   1   23.61   21.51
  -5  14   1   56.41  274.13
   4 -14  -1   -2.94    9.43
   4 -14  -1    9.92    8.92
   4 -14  -1   73.43   75.79
   4 -14  -1   -2.33   13.45
  -4  14   1 -124.23  146.23
  -4  14   1   -2.55   14.17
  -4  14   1    1.44    8.92
  -4  14   1   31.51   17.44
  -4  14   1   -2.57   14.74
  -4  14   1   -3.29   19.96
   3 -14  -1    3.72    9.04
   3 -14  -1  -16.89   19.28
   3 -14  -1    9.32    8.01
  -3  14   1   -2.56   14.14
  -3  14   1    0.41    8.19
  -3  14   1   14.07   17.62
  -3  14   1    1.74   17.91
  -3  14   1   11.47   12.77
   2 -14  -1   20.82   68.75
   2 -14  -1   97.46   24.98
   2 -14  -1   76.02   24.60
   2 -14  -1   39.34   28.65
  -2  14   1  124.07   27.90
  -2  14   1   76.18   29.41
  -2  14   1   98.69   25.60
  -2  14   1   62.78   29.27
   1 -14  -1  229.26   66.74
   1 -14  -1   95.23   28.22
   1 -14  -1   49.79   30.41
  -1  14   1  110.95   30.59
  -1  14   1  104.54   27.96
  -1  14   1  138.73   30.71
  -1  14   1  113.91   31.95
  -1  14   1   67.94   32.10
   0 -14  -1   93.55   22.57
   0 -14  -1   66.66   22.82
   0 -14  -1   38.44   25.06
   0 -14  -1  144.50   57.26
   0 -14  -1   -2.36   25.50
   0  14   1   54.54   26.56
   0  14   1   80.55   26.78
   0  14   1   78.96   24.57
   0  14   1   94.77   21.42
   0  14   1   90.87   24.85
  -1 -14  -1  121.89   49.31
  -1 -14  -1   15.80   18.89
  -1 -14  -1   51.47   14.73
  -1 -14  -1    4.63   17.91
   1  14   1   28.80   11.47
   1  14   1   15.09   18.94
   1  14   1   31.49   18.96
   1  14   1   54.96   17.40
  -2 -14  -1   35.28   19.69
  -2 -14  -1   19.01   15.32
  -2 -14  -1   26.03   18.90
   2  14   1   20.28   11.22
   2  14   1   22.25   18.42
   2  14   1   72.58   20.74
   2  14   1   51.96   17.79
  -3 -14  -1  -18.83   19.96
  -3 -14  -1  -20.88   18.93
  -3 -14  -1   14.37   29.86
  -3 -14  -1   22.34   14.44
   3  14   1  -13.37   16.58
   3  14   1   11.99    7.85
   3  14   1    9.41   18.88
   3  14   1   15.94   19.91
  -4 -14  -1   -0.34   22.41
  -4 -14  -1    4.69   21.52
  -4 -14  -1   -0.08   17.00
   4  14   1  -13.11   19.45
   4  14   1   -0.19    8.49
   4  14   1   31.98   22.05
  -5 -14  -1   26.40   25.43
  -5 -14  -1   12.67   24.90
   5  14   1   19.49   24.83
   5  14   1   16.45    9.90
   8 -15  -1   59.08   17.99
   8 -15  -1   44.29   18.79
  -8  15   1   55.14   29.13
  -8  15   1   68.87   33.44
   7 -15  -1   -0.99   10.59
   7 -15  -1   15.48   11.73
  -7  15   1    5.84   29.14
  -7  15   1   17.06   23.20
   6 -15  -1   22.36   11.48
   6 -15  -1   25.65   12.79
   6 -15  -1 -111.42  104.36
   6 -15  -1  -17.97   16.57
  -6  15   1   40.01   26.77
  -6  15   1   25.82   20.90
  -6  15   1    2.67   22.97
  -6  15   1   50.53   14.52
   5 -15  -1    4.76   10.65
   5 -15  -1    5.16   10.17
   5 -15  -1    7.29   16.86
   5 -15  -1  -90.77   98.93
  -5  15   1   10.91   10.89
  -5  15   1    5.13   21.10
  -5  15   1    5.74   18.48
  -5  15   1  -22.64   24.31
   4 -15  -1  -10.16   10.47
   4 -15  -1  -11.29   11.09
   4 -15  -1   11.74   16.39
   4 -15  -1 -181.85   89.74
  -4  15   1   -8.60   20.15
  -4  15   1   -4.38   19.90
  -4  15   1   28.33   17.69
  -4  15   1   -3.06    9.59
   3 -15  -1   44.53   12.99
   3 -15  -1  -18.28   76.84
   3 -15  -1   10.24   12.34
   3 -15  -1    9.84   18.68
  -3  15   1   23.11   20.25
  -3  15   1   22.91   11.54
  -3  15   1    6.51   22.44
  -3  15   1   51.58   18.01
  -3  15   1   19.61   17.35
   2 -15  -1  148.16   54.59
   2 -15  -1  205.85   53.40
   2 -15  -1  356.86   90.47
  -2  15   1  119.41   54.90
  -2  15   1  188.76   55.95
  -2  15   1  279.02   54.71
  -2  15   1  205.53   54.27
  -2  15   1  180.54   52.42
   1 -15  -1   33.23   31.31
   1 -15  -1   87.11   28.07
   1 -15  -1  142.77   69.36
   1 -15  -1   71.90   31.18
   1 -15  -1  115.52   28.11
  -1  15   1  125.60   30.77
  -1  15   1   57.36   32.29
  -1  15   1  112.98   27.30
  -1  15   1   94.96   31.93
   0 -15  -1  144.90   48.23
   0 -15  -1  110.16   48.12
   0 -15  -1  188.78   46.13
   0 -15  -1  324.63   76.65
   0  15   1  168.36   48.79
   0  15   1  218.29   47.57
   0  15   1  113.00   49.67
   0  15   1  159.40   45.26
  -1 -15  -1   26.24   32.35
  -1 -15  -1   19.88   54.17
  -1 -15  -1   40.84   19.05
  -1 -15  -1    8.76   13.47
   1  15   1  -12.13   20.47
   1  15   1   -0.47    8.97
   1  15   1    4.15   20.79
   1  15   1   16.05   26.87
  -2 -15  -1    2.87   15.21
  -2 -15  -1   19.37   19.51
  -2 -15  -1   -6.01   19.37
   2  15   1   36.65   20.88
   2  15   1   -4.43    9.10
   2  15   1  -15.43   18.67
  -3 -15  -1  112.86   36.24
  -3 -15  -1   17.46   26.58
  -3 -15  -1   43.30   25.59
  -3 -15  -1   55.39   22.62
   3  15   1   72.32   17.64
   3  15   1   48.51   39.32
   3  15   1   17.58   25.00
   7 -16  -1   34.49   14.20
   7 -16  -1   14.53   14.49
  -7  16   1   46.97   31.65
  -7  16   1   26.40   27.10
   6 -16  -1   61.73   25.62
   6 -16  -1   91.53   25.26
   6 -16  -1  -26.87  125.71
  -6  16   1  105.41   26.26
  -6  16   1   67.09   37.27
  -6  16   1   67.23   30.54
   5 -16  -1   31.78   14.27
   5 -16  -1    5.11  105.46
   5 -16  -1  -15.93   20.08
   5 -16  -1   45.86   15.24
  -5  16   1    1.33   26.69
  -5  16   1   40.01   14.35
  -5  16   1   15.76   23.63
  -5  16   1   31.56   22.36
   4 -16  -1  207.90   41.17
   4 -16  -1  165.39   41.20
   4 -16  -1   51.12   43.19
   4 -16  -1  172.96  105.75
  -4  16   1   64.97   46.17
  -4  16   1  164.56   44.59
  -4  16   1   51.21   45.05
  -4  16   1  164.17   40.86
   3 -16  -1  -14.45   19.88
   3 -16  -1  -35.75   85.24
   3 -16  -1    3.68   13.16
   3 -16  -1    9.25   13.38
  -3  16   1   12.99   22.50
  -3  16   1   17.50   10.99
  -3  16   1   15.11   22.57
  -3  16   1   45.89   19.92
   2 -16  -1   18.25   15.07
   2 -16  -1   64.97   80.02
   2 -16  -1    8.68   22.35
   2 -16  -1   33.18   16.13
  -2  16   1   22.46   23.35
  -2  16   1   29.38   22.68
  -2  16   1   49.35   13.38
   1 -16  -1   16.54   20.64
   1 -16  -1  -14.06   12.71
   1 -16  -1  -20.40   73.78
   1 -16  -1  -16.85   20.75
  -1  16   1   -3.11   20.96
  -1  16   1    4.48   10.30
  -1  16   1    2.98   18.86
  -1  16   1   17.42   22.10
   0 -16  -1   -3.23   21.82
   0 -16  -1  -78.55   64.64
   0 -16  -1   -7.16   13.75
   0 -16  -1   -0.03   20.90
   0  16   1   27.49   10.79
   0  16   1    3.17   18.65
  -1 -16  -1   26.59   17.34
  -1 -16  -1  147.62   61.54
  -1 -16  -1   16.92   24.59
  -1 -16  -1   17.95   24.17
   1  16   1   44.10   14.39
   1  16   1   26.59   24.51
   1  16   1   36.33   20.98
  -2 -16  -1   63.14   51.81
  -2 -16  -1   65.38   35.23
  -2 -16  -1   63.52   39.00
   2  16   1  167.99   39.52
   2  16   1  143.63   32.67
   2  16   1  106.53   37.36
   5 -17  -1    8.36   23.45
   5 -17  -1   48.35   16.26
   5 -17  -1   11.05   15.27
   5 -17  -1   33.10  121.68
  -5  17   1   -1.71   14.59
  -5  17   1    5.30   23.85
  -5  17   1   14.04   29.14
  -5  17   1   93.23   28.14
   4 -17  -1   11.04   22.75
   4 -17  -1  -12.96  110.14
   4 -17  -1   16.94   15.53
   4 -17  -1   21.99   15.84
   4 -17  -1   23.55   24.81
  -4  17   1   25.55   28.55
  -4  17   1   54.97   22.72
  -4  17   1    0.06   13.91
  -4  17   1   45.08   25.90
   3 -17  -1  -20.70   94.83
   3 -17  -1  -16.02   22.97
   3 -17  -1   -2.58   22.20
   3 -17  -1  -15.11   15.27
  -3  17   1   10.75   23.03
  -3  17   1   -3.57   12.08
  -3  17   1    6.33   35.28
  -3  17   1  -22.19   23.29
   2 -17  -1   42.31   23.58
   2 -17  -1  -26.00   22.01
   2 -17  -1   -7.44   15.41
   2 -17  -1   12.08   89.56
  -2  17   1    5.79   12.28
  -2  17   1  -15.99   21.49
  -2  17   1  -29.59   23.36
   1 -17  -1   72.83   28.55
   1 -17  -1   73.26   20.95
   1 -17  -1   38.29   28.76
   1 -17  -1   91.98   83.27
  -1  17   1   47.95   25.58
  -1  17   1   59.66   27.97
  -1  17   1   40.29   19.40
   0 -17  -1   61.32   28.28
   0  17  -2   17.34   24.01
   0  17  -2    9.96   26.75
   0  17  -2    7.29   19.23
   0  17  -2    7.60   12.45
   0 -17   2   -0.49   21.04
   0 -17   2   19.00   24.05
   0 -17   2   -3.84   14.69
  -1  17  -2   65.15   35.47
  -1  17  -2   75.99   38.37
  -1  17  -2   91.38   29.18
  -1  17  -2  168.34   33.84
   1 -17   2   51.66   34.29
   1 -17   2   77.46   87.38
   1 -17   2  154.51   35.48
   1 -17   2   91.44   29.35
  -2  17  -2   16.07   23.73
  -2  17  -2   41.31   21.54
  -2  17  -2   40.89   14.63
  -2  17  -2   35.36   27.98
   2 -17   2   20.43   94.01
   2 -17   2   16.49   13.21
   2 -17   2    0.69   23.07
   2 -17   2   46.51   23.75
  -3  17  -2   46.39   14.36
  -3  17  -2   10.60   28.78
  -3  17  -2   13.26   21.85
  -3  17  -2   18.34   24.84
   3 -17   2   50.49   24.09
   3 -17   2  -17.05  101.57
   3 -17   2   31.53   21.80
   3 -17   2   10.98   14.52
  -4  17  -2   15.85   28.02
  -4  17  -2   65.05   31.97
  -4  17  -2   46.30   17.83
  -4  17  -2   74.30   30.06
   4 -17   2   30.16   17.17
   4 -17   2   10.99   29.02
   4 -17   2   86.69   23.85
   4 -17   2   77.00  113.39
  -5  17  -2   55.49   40.76
  -5  17  -2  108.34   38.39
  -5  17  -2   74.36   48.52
  -5  17  -2   67.18   30.41
   5 -17   2  127.17   33.98
   5 -17   2  122.81   29.83
   5 -17   2  381.18  129.91
   2  16  -2  -10.93   23.72
   2  16  -2   -7.51   11.30
   2  16  -2    3.07   18.47
   2  16  -2  -13.49   21.25
  -2 -16   2  -22.18   15.91
  -2 -16   2   14.16   23.39
  -2 -16   2   -3.85   42.02
  -2 -16   2   -0.13   22.00
   1  16  -2   19.54   11.19
   1  16  -2   18.17   24.11
   1  16  -2   33.39   33.97
   1  16  -2    8.99   17.60
  -1 -16   2    4.59   14.39
  -1 -16   2   15.77   21.24
  -1 -16   2   -2.94   42.32
  -1 -16   2  -22.84   21.42
   0  16  -2  -10.52   23.00
   0  16  -2   16.79   17.53
   0  16  -2   -5.58   20.72
   0  16  -2   -6.25   10.52
   0 -16   2  -18.24   19.12
   0 -16   2  -19.00   19.56
   0 -16   2  -17.78   13.13
  -1  16  -2   13.72    9.96
  -1  16  -2   35.72   21.51
  -1  16  -2   -8.12   18.87
  -1  16  -2   -2.82   24.61
   1 -16   2   -5.17   72.75
   1 -16   2   -3.93   29.18
   1 -16   2  -17.02   19.47
   1 -16   2    4.75   12.01
  -2  16  -2   15.59   24.28
  -2  16  -2   25.88   11.87
  -2  16  -2    8.97   18.27
  -2  16  -2    8.71   21.52
   2 -16   2  -39.37   80.03
   2 -16   2    4.22   20.82
   2 -16   2   53.36   20.29
   2 -16   2   23.23   11.51
  -3  16  -2   -5.28   21.76
  -3  16  -2   -6.21   24.74
  -3  16  -2    1.24   10.76
  -3  16  -2  -35.91   17.09
   3 -16   2  -12.96   10.25
   3 -16   2   -3.85   16.89
   3 -16   2   57.66   87.93
   3 -16   2   13.56   18.07
  -4  16  -2  -14.99   22.08
  -4  16  -2    6.63   11.06
  -4  16  -2   -7.44   18.62
  -4  16  -2  -20.18   25.44
   4 -16   2   -5.85   10.32
   4 -16   2   -3.47   99.94
   4 -16   2   26.85   17.00
   4 -16   2    0.65   19.25
  -5  16  -2  -15.49   18.94
  -5  16  -2   19.76   23.74
  -5  16  -2   30.64   28.99
  -5  16  -2   26.06   13.88
   5 -16   2  -15.35   19.95
   5 -16   2   31.46   11.43
   5 -16   2  192.25  112.42
   5 -16   2    8.85   17.60
   5 -16   2   21.43   13.29
  -6  16  -2    1.09   30.39
  -6  16  -2   22.25   24.71
   6 -16   2   13.36  119.65
   6 -16   2   25.13   13.12
   6 -16   2  -10.37   11.07
  -7  16  -2   -5.32   34.30
  -7  16  -2   26.23   27.34
   7 -16   2    6.28   14.80
   7 -16   2   32.85   12.23
   4  15  -2    7.85   10.74
   4  15  -2    1.21   23.73
   4  15  -2  -11.66   21.14
  -4 -15   2   -9.68   33.66
  -4 -15   2   -9.79   22.70
  -4 -15   2    7.98   22.78
  -4 -15   2   31.01   21.10
   3  15  -2   -1.13   22.36
   3  15  -2    8.50   10.06
  -3 -15   2   17.34   20.35
  -3 -15   2    8.21   38.37
  -3 -15   2   -5.86   19.73
  -3 -15   2    2.53   15.10
   2  15  -2    2.17   27.00
   2  15  -2   -4.26   21.75
   2  15  -2   -7.16   18.99
   2  15  -2   -2.37    9.42
  -2 -15   2  -25.41   36.89
  -2 -15   2   -8.55   13.33
  -2 -15   2    1.54   33.99
  -2 -15   2   19.54   19.05
   1  15  -2   57.08   21.69
   1  15  -2   66.52   18.35
   1  15  -2   36.89   26.53
   1  15  -2   64.98   24.26
  -1 -15   2   88.27   24.34
  -1 -15   2   44.05   20.05
  -1 -15   2   43.14   23.42
   0  15  -2  -18.71   17.50
   0  15  -2    2.37   13.86
   0  15  -2    2.75    8.31
   0  15  -2   -0.51   20.79
   0 -15   2   13.26   11.76
   0 -15   2    7.37   16.79
   0 -15   2   -9.35   17.38
   0 -15   2  -30.94   60.61
  -1  15  -2   15.59   17.64
  -1  15  -2   -5.34   13.95
  -1  15  -2    2.83    8.72
  -1  15  -2   33.61   20.66
   1 -15   2  -18.04   65.21
   1 -15   2  -11.91   10.54
   1 -15   2    9.03   14.46
   1 -15   2   30.23   17.39
  -2  15  -2   65.89   25.52
  -2  15  -2   60.39   30.76
  -2  15  -2   67.89   27.79
  -2  15  -2   78.07   22.58
   2 -15   2  202.95   79.23
   2 -15   2   54.32   26.06
   2 -15   2   36.81   27.11
   2 -15   2  110.83   22.98
  -3  15  -2   20.83    9.65
  -3  15  -2   36.67   19.31
  -3  15  -2   -5.25   15.79
  -3  15  -2  -15.10   21.90
   3 -15   2   10.96   14.05
   3 -15   2   -1.49   17.09
   3 -15   2   17.20   15.39
   3 -15   2  -46.49   79.48
   3 -15   2    7.08    8.20
  -4  15  -2  144.68   38.84
  -4  15  -2  121.72   36.68
  -4  15  -2  126.38   41.01
  -4  15  -2   68.21   43.38
   4 -15   2  133.41   36.45
   4 -15   2  109.77   38.16
   4 -15   2  239.28   97.76
   4 -15   2  109.84   39.11
   4 -15   2  163.01   36.83
  -5  15  -2   36.54   36.61
  -5  15  -2   71.93   34.48
  -5  15  -2   67.67   31.36
  -5  15  -2  121.48   30.92
   5 -15   2  125.17  103.65
   5 -15   2  102.65   33.50
   5 -15   2  136.35   28.53
   5 -15   2   66.66   31.50
  -6  15  -2  -15.48   23.49
  -6  15  -2   16.10   27.61
   6 -15   2   44.53   13.24
   6 -15   2  -46.26  105.62
   6 -15   2   18.98   11.56
  -7  15  -2   14.04   32.88
  -7  15  -2    3.60   27.43
   7 -15   2   54.24   18.25
   7 -15   2   61.79   17.00
  -8  15  -2  -24.27   30.76
  -8  15  -2   31.85   26.59
   8 -15   2  -18.27   12.93
   8 -15   2    9.86   10.60
   5  14  -2   65.70   24.43
   5  14  -2   46.55   13.43
   5  14  -2    8.27   22.41
  -5 -14   2   21.79   23.13
  -5 -14   2    0.91   22.40
  -5 -14   2   18.09   25.11
   4  14  -2   50.10   33.13
   4  14  -2  100.62   27.58
   4  14  -2  145.47   32.70
  -4 -14   2   42.81   39.58
  -4 -14   2  106.35   33.12
  -4 -14   2  126.63   30.65
  -4 -14   2   52.38   44.76
  -4 -14   2   68.68   31.82
   3  14  -2   30.78   19.09
   3  14  -2    7.92   17.79
   3  14  -2    4.81   15.79
   3  14  -2   11.13    8.68
  -3 -14   2   -2.04   13.31
  -3 -14   2    8.20   17.35
  -3 -14   2   19.63   17.71
  -3 -14   2    9.88   32.04
   2  14  -2    2.26   18.76
   2  14  -2   10.09   13.40
   2  14  -2    1.51   16.49
   2  14  -2    4.96    7.58
  -2 -14   2   17.23   15.33
  -2 -14   2   -2.54   16.92
  -2 -14   2   -9.87   32.50
  -2 -14   2    0.37   11.96
   1  14  -2   -0.73   15.86
   1  14  -2   15.52    7.38
   1  14  -2   -0.85   12.49
  -1 -14   2    2.44   15.60
  -1 -14   2   13.15   12.80
  -1 -14   2  -14.01   10.58
   0  14  -2   33.25   10.52
   0  14  -2   31.65   14.35
   0  14  -2   26.43   18.17
   0  14  -2   -2.08   20.76
   0 -14   2   25.59   15.84
   0 -14   2   31.38   13.24
   0 -14   2   14.58   54.84
   0 -14   2   23.04   16.94
  -1  14  -2   47.10   20.62
  -1  14  -2   77.85   18.56
  -1  14  -2   48.46   23.18
   1 -14   2   46.72   17.98
   1 -14   2   14.94   19.41
   1 -14   2   32.59   64.78
   1 -14   2   48.73   17.81
  -2  14  -2   15.56    8.78
  -2  14  -2   21.84   20.23
  -2  14  -2   66.42  209.58
  -2  14  -2   -8.22   16.29
  -2  14  -2   14.23   13.26
   2 -14   2   26.14   10.30
   2 -14   2   23.80    9.03
   2 -14   2   -3.58   14.11
   2 -14   2    7.04   14.23
   2 -14   2   71.27   72.71
  -3  14  -2 -117.19  277.58
  -3  14  -2   39.37   19.62
  -3  14  -2   16.45   16.61
  -3  14  -2   24.21    8.90
  -3  14  -2    2.93   12.30
   3 -14   2    2.05    7.80
   3 -14   2    3.31    8.48
   3 -14   2   16.95  105.66
   3 -14   2   20.56   12.90
   3 -14   2  110.36   75.85
   3 -14   2   -5.41   14.28
  -4  14  -2   -0.14   18.82
  -4  14  -2   43.11   12.48
  -4  14  -2   10.57   31.49
  -4  14  -2   28.94   15.52
   4 -14   2    5.16   16.71
   4 -14   2  -78.75   79.68
   4 -14   2   36.79   11.14
   4 -14   2   50.96   12.44
   4 -14   2   26.00   14.52
   4 -14   2  -47.95   95.32
  -5  14  -2   21.28   14.67
  -5  14  -2  221.32  188.16
  -5  14  -2   20.80   19.41
  -5  14  -2    7.70   11.39
  -5  14  -2   -3.07   22.86
   5 -14   2 -120.62   88.28
   5 -14   2    7.50   14.87
   5 -14   2   32.95   10.40
   5 -14   2   17.95   12.84
   5 -14   2  -10.77  133.48
   5 -14   2   18.86    9.11
  -6  14  -2    7.09   19.28
  -6  14  -2  -34.97   25.17
  -6  14  -2    4.34   15.82
   6 -14   2   16.98   18.98
   6 -14   2   17.60    8.90
   6 -14   2   23.59   11.60
   6 -14   2  144.67   98.30
  -7  14  -2  102.64   29.69
  -7  14  -2   68.57   31.52
   7 -14   2   90.71   20.84
   7 -14   2   36.46   21.60
  -8  14  -2   29.66   30.98
  -8  14  -2  -21.32   24.36
   8 -14   2   31.64   12.68
   8 -14   2    3.98    9.66
  -9  14  -2  -22.19   31.43
   9 -14   2  -11.22   12.70
   9 -14   2    6.10   10.23
   6  13  -2   -7.64   21.11
  -6 -13   2   13.31   21.74
  -6 -13   2   61.65   44.14
  -6 -13   2    0.09   20.36
   5  13  -2   28.40   17.72
   5  13  -2   27.54    9.55
   5  13  -2  -11.44   19.86
  -5 -13   2    7.07   20.03
  -5 -13   2   19.91   18.51
  -5 -13   2   16.54   19.05
   4  13  -2   65.89   26.18
   4  13  -2   85.26   21.27
   4  13  -2   60.64   26.85
  -4 -13   2   55.46   33.03
  -4 -13   2   78.15   25.70
  -4 -13   2   81.43   26.44
  -4 -13   2   66.58   24.30
  -4 -13   2   53.95   25.98
   3  13  -2  261.98   61.21
   3  13  -2  215.31   59.50
   3  13  -2  303.52   66.06
   3  13  -2  243.60   60.78
  -3 -13   2  195.63   60.86
  -3 -13   2  205.42   65.66
  -3 -13   2  215.79   60.01
  -3 -13   2  162.13   60.89
   2  13  -2   87.97   22.87
   2  13  -2   66.45   18.23
   2  13  -2   96.47   20.98
   2  13  -2   55.05   23.71
  -2 -13   2   17.23   33.30
  -2 -13   2   43.71   22.58
  -2 -13   2   43.21   21.62
  -2 -13   2   47.23   19.92
   1  13  -2    7.28   23.53
   1  13  -2   70.30   16.54
   1  13  -2   98.81   19.27
   1  13  -2   51.24   20.75
  -1 -13   2  -17.25   64.35
  -1 -13   2   48.10   20.66
  -1 -13   2   58.38   17.46
  -1 -13   2    7.79   19.42
   0  13  -2   -0.97    5.55
   0  13  -2    1.72   10.28
   0  13  -2   -1.67   13.52
   0  13  -2    0.25   17.17
   0 -13   2   -0.71    8.35
   0 -13   2    3.66   12.02
   0 -13   2   -3.56   49.13
   0 -13   2   12.93   49.22
   0 -13   2   20.12   12.63
  -1  13  -2   29.95  132.13
  -1  13  -2   95.15   26.35
  -1  13  -2  129.49   27.95
  -1  13  -2  100.12   29.17
  -1  13  -2  103.58   31.02
   1 -13   2   56.91   27.54
   1 -13   2  122.75   26.49
   1 -13   2   36.12   28.25
   1 -13   2  -48.27   61.01
   1 -13   2  245.89   59.40
   1 -13   2  101.31   26.60
  -2  13  -2   49.51   29.25
  -2  13  -2  109.72   26.68
  -2  13  -2  122.86   25.25
  -2  13  -2   69.34   28.30
  -2  13  -2  -37.16  180.95
   2 -13   2   79.75   26.64
   2 -13   2   51.79   27.14
   2 -13   2   73.54   25.00
   2 -13   2  109.54   25.11
   2 -13   2  168.97   65.27
   2 -13   2  -26.69   67.31
  -3  13  -2  162.97   55.71
  -3  13  -2  248.01   54.26
  -3  13  -2  199.12   53.08
  -3  13  -2   44.63  207.52
  -3  13  -2  198.21   54.63
   3 -13   2  221.58   52.89
   3 -13   2  189.50   52.76
   3 -13   2    9.73   94.84
   3 -13   2  229.42   83.95
   3 -13   2  148.83   53.21
  -4  13  -2  183.25   41.55
  -4  13  -2  140.26   42.20
  -4  13  -2  115.89  141.18
  -4  13  -2  110.36   43.89
  -4  13  -2  125.66   44.77
   4 -13   2  176.99   41.90
   4 -13   2  130.06   42.04
   4 -13   2  143.06   41.36
   4 -13   2  277.38   79.92
  -5  13  -2   -3.27   10.95
  -5  13  -2   86.04  167.72
  -5  13  -2    8.60    8.56
  -5  13  -2    9.57   21.22
  -5  13  -2    6.25   15.98
   5 -13   2   -6.44   12.38
   5 -13   2   14.39    7.74
   5 -13   2   -3.12   10.21
   5 -13   2   57.67   76.52
   5 -13   2    4.08    6.03
   5 -13   2   40.60  185.99
  -6  13  -2   72.09   49.26
  -6  13  -2  163.17   45.75
  -6  13  -2  137.29   47.70
  -6  13  -2  213.77   47.49
   6 -13   2  195.80   45.53
   6 -13   2  186.39   45.94
   6 -13   2  312.84   93.47
   6 -13   2  190.98   45.71
   6 -13   2   97.46   46.03
  -7  13  -2   95.91   37.66
  -7  13  -2   87.95   40.29
   7 -13   2  123.44   33.68
   7 -13   2  126.24   33.17
  -8  13  -2   31.29   24.11
  -8  13  -2   28.92   25.94
   8 -13   2   47.19   13.90
   8 -13   2   39.06   15.43
  -9  13  -2  -20.60   28.57
   9 -13   2   -2.52    8.73
   9 -13   2   -2.25   11.58
 -10  13  -2   -8.48   32.16
  10 -13   2    3.20   13.91
  10 -13   2    2.84   10.30
   7  12  -2    5.94   21.67
   7  12  -2    7.34    9.48
  -7 -12   2   17.57   36.75
  -7 -12   2   24.05   19.98
  -7 -12   2   -2.54   46.99
   6  12  -2  -11.31   18.09
   6  12  -2    2.85   16.97
  -6 -12   2   15.96   18.65
  -6 -12   2    9.91   19.19
  -6 -12   2   -8.79   17.22
  -6 -12   2   -8.12   38.28
   5  12  -2    7.44   14.50
   5  12  -2   -5.40    6.67
   5  12  -2  -27.86   17.07
  -5 -12   2  -19.98   24.01
  -5 -12   2    5.45   16.14
  -5 -12   2   -7.84   16.77
  -5 -12   2   -0.35   15.47
   4  12  -2   14.97    7.12
   4  12  -2    8.18   16.68
   4  12  -2   26.65   14.24
  -4 -12   2   19.62   14.46
  -4 -12   2  -22.54   23.27
  -4 -12   2    7.01   12.69
  -4 -12   2   36.53   14.47
  -4 -12   2   -4.91   15.27
   3  12  -2   31.08   13.92
   3  12  -2   29.50   10.22
   3  12  -2   16.80   17.32
   3  12  -2   49.38   15.35
  -3 -12   2   10.34   40.29
  -3 -12   2   73.78   25.94
  -3 -12   2   25.66   15.92
  -3 -12   2   25.81   15.06
  -3 -12   2   47.33   13.34
   2  12  -2   21.69   13.08
   2  12  -2   19.18    6.92
   2  12  -2    7.69   10.60
   2  12  -2   28.18   15.25
  -2 -12   2  -10.90   39.37
  -2 -12   2   15.10   12.89
  -2 -12   2   32.19   10.06
  -2 -12   2   39.78   24.29
  -2 -12   2   -1.30   11.80
   1  12  -2   42.70   18.29
   1  12  -2   32.86   13.23
   1  12  -2   32.60   14.94
   1  12  -2   41.99   11.01
  -1 -12   2    1.46   43.21
  -1 -12   2   45.59   12.57
  -1 -12   2   45.77   15.59
  -1 -12   2    9.32   13.47
   0  12  -2   10.63    5.29
   0  12  -2   -8.08    8.61
   0  12  -2   80.54  128.78
   0  12  -2    6.70   14.44
   0  12  -2   -8.89   10.83
   0 -12   2   28.48   11.59
   0 -12   2   -4.15    7.04
   0 -12   2   10.66   41.06
   0 -12   2    1.40    9.58
   0 -12   2   -4.43    5.58
   0 -12   2   11.09   64.55
  -1  12  -2  192.59  113.87
  -1  12  -2   24.89   15.19
  -1  12  -2   -6.38   11.75
  -1  12  -2    7.30    5.60
  -1  12  -2   11.26    9.10
   1 -12   2   10.94   49.22
   1 -12   2   12.86    6.96
   1 -12   2    3.08    8.48
   1 -12   2   75.46   44.78
   1 -12   2   -3.52   10.33
  -2  12  -2  -66.90  114.57
  -2  12  -2   37.95   11.26
  -2  12  -2   38.40   17.23
  -2  12  -2    6.61   16.56
  -2  12  -2   38.32    8.98
   2 -12   2   17.28    9.21
   2 -12   2   -1.04   11.47
   2 -12   2  131.88   53.11
   2 -12   2   18.08   12.54
   2 -12   2   31.74    9.02
   2 -12   2  -14.49   58.04
  -3  12  -2  141.08  133.82
  -3  12  -2  232.52   56.02
  -3  12  -2  215.05   53.79
   3 -12   2  -20.92   91.49
   3 -12   2  136.38   53.81
   3 -12   2  202.71   78.22
   3 -12   2  230.89   53.61
   3 -12   2  204.43   53.54
  -4  12  -2   -6.83   16.46
  -4  12  -2  -82.61  136.06
  -4  12  -2   -1.55    6.15
  -4  12  -2    1.56    8.90
   4 -12   2   11.13    5.72
   4 -12   2    0.97   63.14
   4 -12   2  -54.54  100.15
   4 -12   2   -2.24    8.53
   4 -12   2    2.45    5.36
   4 -12   2    5.26    9.73
  -5  12  -2  111.67  129.61
  -5  12  -2   -4.60   16.80
  -5  12  -2   12.73    7.21
  -5  12  -2   -6.64    9.27
  -5  12  -2   27.42   17.76
   5 -12   2   11.12   10.58
   5 -12   2   56.83  127.09
   5 -12   2    5.84    8.93
   5 -12   2   13.84    7.20
   5 -12   2  -71.75   68.43
   5 -12   2    3.08    5.66
  -6  12  -2  134.80   22.87
  -6  12  -2  100.33   26.48
  -6  12  -2   24.59   28.54
  -6  12  -2   66.99   23.35
   6 -12   2   29.33   23.30
   6 -12   2   85.26   21.73
   6 -12   2  240.26   74.42
   6 -12   2   71.80   22.51
   6 -12   2   74.49   22.23
  -7  12  -2    1.49   17.12
  -7  12  -2    8.61   21.07
   7 -12   2    1.13    8.31
   7 -12   2    8.44    5.82
  -8  12  -2    3.04   19.38
  -8  12  -2    8.10   23.30
   8 -12   2   11.45    9.32
   8 -12   2   -0.82    7.14
  -9  12  -2   -1.60   30.81
   9 -12   2   37.05   20.30
   9 -12   2   90.94   19.24
 -10  12  -2   51.69   31.71
  10 -12   2   35.10   12.69
  10 -12   2   23.41   15.32
   8  11  -2  -12.72   21.96
   8  11  -2   -5.94    9.86
   8  11  -2    9.86   38.92
  -8 -11   2   33.10   21.78
  -8 -11   2   30.94   44.59
  -8 -11   2   90.93   54.81
  -8 -11   2  -14.20   21.26
   7  11  -2   56.88   16.12
   7  11  -2   48.87   36.54
   7  11  -2   49.41   25.35
  -7 -11   2   46.64   22.87
  -7 -11   2   42.26   23.04
  -7 -11   2  -23.24   41.91
  -7 -11   2   65.24   21.37
  -7 -11   2   30.47   50.73
   6  11  -2  -18.85   27.97
   6  11  -2    1.41    6.77
   6  11  -2  -12.68   16.96
   6  11  -2    4.22   14.35
  -6 -11   2   36.17   16.88
  -6 -11   2   10.76   32.10
  -6 -11   2   28.00   15.91
  -6 -11   2  -18.33   14.82
   5  11  -2   22.21   19.34
   5  11  -2   49.28   16.68
   5  11  -2   43.88   12.72
   5  11  -2   30.63   24.89
  -5 -11   2   41.31   15.70
  -5 -11   2   49.05   17.46
  -5 -11   2   13.04   17.26
  -5 -11   2   65.68   18.57
  -5 -11   2   -1.68   24.86
   4  11  -2  116.52   45.42
   4  11  -2  183.16   43.08
   4  11  -2  192.42   41.63
   4  11  -2  115.78   43.54
  -4 -11   2  156.46   43.08
  -4 -11   2  128.70   45.98
  -4 -11   2  142.08   42.91
  -4 -11   2  158.80   43.01
  -4 -11   2  144.05   42.42
  -4 -11   2   47.87   55.19
   3  11  -2    6.84   10.40
   3  11  -2    3.17    9.48
   3  11  -2  -12.07   15.82
   3  11  -2    9.36   12.57
   3  11  -2   -1.76    4.37
  -3 -11   2   -3.22    8.59
  -3 -11   2   -0.70   33.48
  -3 -11   2   -4.68   11.21
  -3 -11   2  -24.94   20.90
  -3 -11   2    6.64   10.13
   2  11  -2  190.40   52.89
   2  11  -2  238.87   52.60
   2  11  -2  144.44   52.82
   2  11  -2  207.49   51.43
  -2 -11   2  192.29   52.40
  -2 -11   2  205.26   55.87
  -2 -11   2  152.16   52.33
  -2 -11   2  202.86   52.06
  -2 -11   2  161.10   52.24
   1  11  -2  196.41   44.26
   1  11  -2  151.97   44.12
   1  11  -2  185.48   43.06
   1  11  -2  153.90   44.67
   1  11  -2  140.86   44.70
  -1 -11   2  164.54   43.33
  -1 -11   2  115.28   43.72
  -1 -11   2  275.21   55.80
  -1 -11   2  113.78   44.00
  -1 -11   2  159.42   43.66
   0  11  -2   50.81   22.54
   0  11  -2 -119.40   98.11
   0  11  -2  111.29   25.23
   0  11  -2   59.04   22.64
   0  11  -2   71.43   24.36
   0  11  -2   88.65   20.92
   0 -11   2   59.41   21.36
   0 -11   2    3.66   42.93
   0 -11   2   58.27   22.20
   0 -11   2   99.63   25.35
   0 -11   2  101.03   21.43
   0 -11   2  156.87   42.41
  -1  11  -2   36.58    8.03
  -1  11  -2   -9.95  107.46
  -1  11  -2   -1.58   10.50
  -1  11  -2    8.58   11.68
  -1  11  -2   23.55    9.80
  -1  11  -2   -2.21   13.86
   1 -11   2   23.40    7.95
   1 -11   2   79.23   40.61
   1 -11   2   42.46   42.44
   1 -11   2   22.57   10.45
   1 -11   2    2.72   10.62
   1 -11   2   47.92    8.85
  -2  11  -2  641.35  176.45
  -2  11  -2  591.99  177.32
  -2  11  -2  658.43  176.70
  -2  11  -2  621.58  177.03
  -2  11  -2  660.38  176.63
   2 -11   2  683.35  176.48
   2 -11   2  787.12  183.51
   2 -11   2  676.88  176.43
  -3  11  -2  100.05   22.64
  -3  11  -2   79.46   25.63
  -3  11  -2 -100.89  100.64
  -3  11  -2  104.19   22.97
  -3  11  -2   74.18   21.85
  -3  11  -2   58.46   24.15
   3 -11   2   60.80   22.49
   3 -11   2  108.67   22.23
   3 -11   2  129.78   55.06
   3 -11   2  -22.31   70.55
   3 -11   2   84.52   21.69
   3 -11   2   28.39   22.72
  -4  11  -2  104.43   34.64
  -4  11  -2   67.44   35.19
  -4  11  -2   64.81  107.58
  -4  11  -2  141.18   33.29
  -4  11  -2  127.83   33.31
  -4  11  -2  177.07   34.25
   4 -11   2   96.02   61.07
   4 -11   2   80.59   33.07
   4 -11   2   -9.83   96.07
   4 -11   2  113.64   32.71
   4 -11   2  146.50   33.10
  -5  11  -2    0.60    7.44
  -5  11  -2  173.69  134.80
  -5  11  -2   -9.94   15.73
  -5  11  -2   -1.90    6.32
  -5  11  -2   12.38   13.87
  -5  11  -2    9.18   12.93
   5 -11   2  -39.05   56.47
   5 -11   2    3.95    7.15
   5 -11   2   -2.96    8.44
   5 -11   2   -0.81    4.67
   5 -11   2   -0.47    5.68
   5 -11   2   82.44  115.84
  -6  11  -2  -14.01   16.74
  -6  11  -2   -1.53    8.48
  -6  11  -2  -37.19  112.34
  -6  11  -2    6.75   13.05
  -6  11  -2    4.13    9.11
   6 -11   2    0.81    5.12
   6 -11   2  -15.91    6.48
   6 -11   2    5.50    6.42
   6 -11   2    7.46   62.00
  -7  11  -2   -2.84   15.01
  -7  11  -2   21.54   18.78
   7 -11   2  -12.57    7.31
   7 -11   2   11.66    5.63
  -8  11  -2   -1.34   19.81
  -8  11  -2   15.34   18.40
   8 -11   2   21.41    9.43
   8 -11   2   13.40    7.16
  -9  11  -2   34.23   26.06
 -10  11  -2   -2.90   28.26
  10 -11   2    2.24    8.56
  10 -11   2    8.56   11.18
 -11  11  -2   16.66   31.91
  11 -11   2   -2.04   13.16
   8  10  -2   -5.40    9.21
   8  10  -2   38.92   35.45
  -8 -10   2  -18.87   16.80
  -8 -10   2  -82.39   49.13
  -8 -10   2   36.86   17.72
  -8 -10   2  -27.32   41.46
   7  10  -2   63.24   33.13
   7  10  -2   61.59   15.81
   7  10  -2   28.18   23.17
  -7 -10   2   43.12   42.24
  -7 -10   2   40.68   19.69
  -7 -10   2   48.35   21.07
  -7 -10   2   -4.00   38.56
  -7 -10   2   60.45   21.78
   6  10  -2   55.77   29.83
   6  10  -2   93.33   21.93
  -6 -10   2   56.81   21.72
  -6 -10   2   46.74   21.90
   5  10  -2  110.05   27.85
   5  10  -2   86.44   34.16
   5  10  -2  119.43   29.77
   5  10  -2   66.25   30.93
  -5 -10   2   83.27   29.34
  -5 -10   2   25.89   38.25
  -5 -10   2  141.99   30.53
  -5 -10   2   88.09   30.07
  -5 -10   2   81.80   35.20
  -5 -10   2  113.39   29.93
  -5 -10   2   41.81   37.85
   4  10  -2   -2.11   16.70
   4  10  -2    1.33    9.72
   4  10  -2   12.52   11.88
   4  10  -2   10.64    4.51
  -4 -10   2   16.00   30.68
  -4 -10   2   26.14   10.54
  -4 -10   2   -6.04   10.85
  -4 -10   2   -3.29   24.08
  -4 -10   2   -1.33   18.10
  -4 -10   2    3.88    8.71
  -4 -10   2   11.48   10.55
   3  10  -2   40.65   13.46
   3  10  -2   34.00   11.19
   3  10  -2   31.52    8.79
   3  10  -2   21.45   15.73
  -3 -10   2   94.93   74.18
  -3 -10   2   32.27   12.05
  -3 -10   2   -6.58   28.83
  -3 -10   2   37.82   32.59
  -3 -10   2    4.73   12.49
  -3 -10   2   49.17   19.86
  -3 -10   2   35.45   10.72
   2  10  -2    1.63    3.49
   2  10  -2  -10.54   11.16
   2  10  -2   17.40   10.87
   2  10  -2    5.81    8.74
  -2 -10   2    8.77    6.21
  -2 -10   2   71.98   83.12
  -2 -10   2    9.90   17.78
  -2 -10   2  -12.87   32.04
  -2 -10   2   -1.43    5.30
  -2 -10   2  -29.94   60.65
  -2 -10   2   -4.60    7.25
   1  10  -2   90.83   21.13
   1  10  -2   54.71   21.66
   1  10  -2   35.03   22.43
   1  10  -2   54.29   21.67
   1  10  -2   88.15   20.36
  -1 -10   2  179.79   36.11
  -1 -10   2   92.33   39.98
  -1 -10   2   72.72   20.64
  -1 -10   2   19.44   67.24
  -1 -10   2   55.44   21.24
  -1 -10   2  106.49   20.78
  -1 -10   2  129.56   93.98
  -1 -10   2   38.55   21.52
   0  10  -2    6.66    6.25
   0  10  -2    3.63    3.51
   0  10  -2   -7.19   11.35
   0  10  -2   17.21    6.73
   0  10  -2   -5.62    7.55
   0  10  -2   -9.95    7.58
   0  10  -2   95.00   66.01
   0 -10   2   -2.60   14.03
   0 -10   2    7.27    5.14
   0 -10   2   -4.43    6.50
   0 -10   2   31.86   70.52
   0 -10   2    2.82    7.57
   0 -10   2   59.42   31.67
  -1  10  -2  -52.45   81.81
  -1  10  -2  143.53   44.31
  -1  10  -2  158.79   44.27
  -1  10  -2  178.00   43.62
  -1  10  -2  174.25   44.24
  -1  10  -2  201.72   45.20
   1 -10   2  185.51   43.76
   1 -10   2  -63.58   85.33
   1 -10   2  113.89   43.85
   1 -10   2  107.48   45.02
   1 -10   2  166.23   56.63
   1 -10   2  182.87   43.56
  -2  10  -2    5.97    6.57
  -2  10  -2    4.80    6.14
  -2  10  -2  -44.39   88.48
  -2  10  -2   -5.37   10.51
  -2  10  -2    0.00    4.01
  -2  10  -2    1.13    5.93
  -2  10  -2   12.51   11.39
   2 -10   2   -7.60    3.72
   2 -10   2   13.50   45.83
   2 -10   2   24.18   15.22
   2 -10   2    1.29    4.37
   2 -10   2   -3.61    7.21
   2 -10   2    3.54    5.92
   2 -10   2   13.14   37.33
  -3  10  -2  191.34   57.08
  -3  10  -2  231.55   57.58
  -3  10  -2   26.27  113.96
  -3  10  -2  220.76   57.71
  -3  10  -2  168.53   58.44
   3 -10   2  116.65   71.68
   3 -10   2  244.73   57.00
   3 -10   2    7.16   93.96
   3 -10   2  239.91   56.92
   3 -10   2  153.71   57.34
  -4  10  -2   29.55  102.72
  -4  10  -2   41.53   12.55
  -4  10  -2   74.21   13.36
  -4  10  -2   53.91   17.25
  -4  10  -2   74.40   22.83
   4 -10   2   34.27   12.12
   4 -10   2  -35.47   80.16
   4 -10   2   29.38   13.73
   4 -10   2   31.10   15.33
   4 -10   2   56.59   73.26
   4 -10   2   45.79   12.47
  -5  10  -2    2.02   11.13
  -5  10  -2   20.36   13.92
  -5  10  -2  -10.22    5.66
  -5  10  -2   -2.17    6.68
  -5  10  -2  -10.19   13.43
  -5  10  -2   60.59   99.34
   5 -10   2    0.10    5.70
   5 -10   2    2.39    7.07
   5 -10   2  107.37   93.71
   5 -10   2   -4.14   51.02
   5 -10   2    1.59    5.12
   5 -10   2    1.19    3.59
  -6  10  -2   40.50  143.96
  -6  10  -2    3.09   11.90
  -6  10  -2   24.22   15.08
  -6  10  -2   -3.35    6.96
  -6  10  -2   -5.19   17.86
  -6  10  -2   -4.96    6.64
   6 -10   2  -71.85  128.59
   6 -10   2    0.64    4.20
   6 -10   2   -0.88    7.10
   6 -10   2  -14.04   58.67
   6 -10   2    7.52    5.52
   6 -10   2   -6.11    5.53
  -7  10  -2    9.16   13.67
  -7  10  -2  -12.15   23.22
  -7  10  -2   47.43   17.47
   7 -10   2    9.21    8.10
   7 -10   2   22.47    6.80
  -8  10  -2   62.26   31.41
  -8  10  -2   35.07   20.00
   8 -10   2   41.67   14.27
   8 -10   2   47.31   13.27
  -9  10  -2   71.11   37.30
  -9  10  -2   -4.95   22.51
   9 -10   2    0.16   10.44
   9 -10   2   30.74    8.46
 -10  10  -2  112.84   50.01
  10 -10   2  168.04   44.07
 -11  10  -2   18.49   33.25
  11 -10   2   59.97   19.35
   9   9  -2    8.66   12.42
   9   9  -2  -64.83   35.30
  -9  -9   2   -1.61   52.40
  -9  -9   2    5.09   17.53
  -9  -9   2   37.66   42.93
   8   9  -2   15.75    9.82
   8   9  -2   79.28   32.05
  -8  -9   2   31.59   38.27
  -8  -9   2   -0.49   15.41
  -8  -9   2   32.27   16.05
  -8  -9   2  -31.83   43.72
   7   9  -2    9.86    5.95
   7   9  -2  -13.06   15.97
[truncated: 1,969,144 more chars]
