# Supplementary material for: Comparative Studies on the Structural, Optical, and Electrical Properties of Two [Co(II) and Ni(II)] Complexes: Insights through Theoretical Analysis
Source: J Phys Chem B. 2025 Jul 3;129(28):7389–405. doi: 10.1021/acs.jpcb.5c02577 (PMC12278210; doi:10.1021/acs.jpcb.5c02577)
Supplement: Supplementary file 5 [file jp5c02577_si_005.cif]

data_231141lt_auto
_audit_creation_date               2023-12-01
_audit_creation_method
;
Olex2 1.5
(compiled 2023.08.24 svn.re1ec1418 for OlexSys, GUI svn.r6817)
;
_shelx_SHELXL_version_number       '2018/3'
_audit_contact_author_address      ?
_audit_contact_author_email        ?
_audit_contact_author_name         ''
_audit_contact_author_phone        ?
_publ_contact_author_id_orcid      ?
_publ_section_references
;
Dolomanov, O.V., Bourhis, L.J., Gildea, R.J, Howard, J.A.K. & Puschmann, H.
 (2009), J. Appl. Cryst. 42, 339-341.

Sheldrick, G.M. (2015). Acta Cryst. A71, 3-8.

Sheldrick, G.M. (2015). Acta Cryst. C71, 3-8.
;
_chemical_name_common              ?
_chemical_name_systematic          ?
_chemical_formula_moiety           'C34 H26 N14 Ni, 2(N O3), 6(H2 O)'
_chemical_formula_sum              'C34 H38 N16 Ni O12'
_chemical_formula_weight           921.51
_chemical_melting_point            ?
loop_
  _atom_type_symbol
  _atom_type_description
  _atom_type_scat_dispersion_real
  _atom_type_scat_dispersion_imag
  _atom_type_scat_source
 'C' 'C' 0.0181 0.0091 'International Tables Vol C Tables 4.2.6.8 and 6.1.1.4'
 'H' 'H' 0.0000 0.0000 'International Tables Vol C Tables 4.2.6.8 and 6.1.1.4'
 'N' 'N' 0.0311 0.0180 'International Tables Vol C Tables 4.2.6.8 and 6.1.1.4'
 'Ni' 'Ni' -3.0029 0.5091
 'International Tables Vol C Tables 4.2.6.8 and 6.1.1.4'
 'O' 'O' 0.0492 0.0322 'International Tables Vol C Tables 4.2.6.8 and 6.1.1.4'

_shelx_space_group_comment
;
The symmetry employed for this shelxl refinement is uniquely defined
by the following loop, which should always be used as a source of
symmetry information in preference to the above space-group names.
They are only intended as comments.
;
_space_group_crystal_system        'triclinic'
_space_group_IT_number             2
_space_group_name_H-M_alt          'P -1'
_space_group_name_Hall             '-P 1'
loop_
  _space_group_symop_operation_xyz
 'x, y, z'
 '-x, -y, -z'

_cell_length_a                     10.1109(2)
_cell_length_b                     13.8068(3)
_cell_length_c                     14.5968(3)
_cell_angle_alpha                  94.968(2)
_cell_angle_beta                   98.553(2)
_cell_angle_gamma                  102.076(2)
_cell_volume                       1955.79(7)
_cell_formula_units_Z              2
_cell_measurement_reflns_used      17412
_cell_measurement_temperature      99.98(10)
_cell_measurement_theta_max        74.4090
_cell_measurement_theta_min        3.0820
_shelx_estimated_absorpt_T_max     0.822
_shelx_estimated_absorpt_T_min     0.769
_exptl_absorpt_coefficient_mu      1.458
_exptl_absorpt_correction_T_max    1.00000
_exptl_absorpt_correction_T_min    0.87125
_exptl_absorpt_correction_type     multi-scan
_exptl_absorpt_process_details
;
CrysAlisPro 1.171.42.96a (Rigaku Oxford Diffraction, 2023)
Empirical absorption correction using spherical harmonics,
implemented in SCALE3 ABSPACK scaling algorithm.
;
_exptl_absorpt_special_details     ?
_exptl_crystal_colour              brown
_exptl_crystal_colour_primary      brown
_exptl_crystal_density_diffrn      1.565
_exptl_crystal_density_meas        ?
_exptl_crystal_density_method      ?
_exptl_crystal_description         block
_exptl_crystal_F_000               956
_exptl_crystal_size_max            0.19
_exptl_crystal_size_mid            0.16
_exptl_crystal_size_min            0.14
_exptl_transmission_factor_max     ?
_exptl_transmission_factor_min     ?
_diffrn_reflns_av_R_equivalents    0.0142
_diffrn_reflns_av_unetI/netI       0.0139
_diffrn_reflns_Laue_measured_fraction_full  0.993
_diffrn_reflns_Laue_measured_fraction_max  0.939
_diffrn_reflns_limit_h_max         11
_diffrn_reflns_limit_h_min         -12
_diffrn_reflns_limit_k_max         16
_diffrn_reflns_limit_k_min         -17
_diffrn_reflns_limit_l_max         16
_diffrn_reflns_limit_l_min         -17
_diffrn_reflns_number              23450
_diffrn_reflns_point_group_measured_fraction_full  0.993
_diffrn_reflns_point_group_measured_fraction_max  0.939
_diffrn_reflns_theta_full          67.684
_diffrn_reflns_theta_max           74.840
_diffrn_reflns_theta_min           3.084
_diffrn_ambient_environment        N~2~
_diffrn_ambient_temperature        99.98(10)
_diffrn_detector                   'Hybrid Pixel Array Detector'
_diffrn_detector_area_resol_mean   10.0000
_diffrn_detector_type              'HyPix-Arc 150'
_diffrn_measured_fraction_theta_full  0.993
_diffrn_measured_fraction_theta_max  0.939
_diffrn_measurement_details
;
List of Runs (angles in degrees, time in seconds):

  # Type    Start    End  Width  t~exp~   \w     \q     \k     \f   Frames
--------------------------------------------------------------------------
  1  \w     41.00  67.00   0.50    0.05    --   56.34  15.00  90.00   52
  2  \w     75.00 107.00   0.50    0.05    --   56.34  15.00  90.00   64
  3  \w    106.00 131.00   0.50    0.05    --   80.73  15.00  30.00   50
  4  \w     47.00 110.00   0.50    0.05    --   80.73  15.00 150.00  126
  5  \w     45.00  81.00   0.50    0.05    --   80.73  15.00  30.00   72
  6  \w     52.00 131.00   0.50    0.05    --   80.73  15.00-120.00  158
  7  \w     46.00  92.00   0.50    0.05    --   83.95 -95.00  30.94   92
  8  \w     24.00  59.00   0.50    0.05    --   56.34-125.00 -30.00   70
  9  \w     24.00  50.00   0.50    0.05    --   56.34-125.00 -60.00   52
 10  \w     42.00  93.00   0.50    0.05    --   83.95 -97.00-156.64  102
 11  \w     43.00  92.00   0.50    0.05    --   83.95-104.00 -87.42   98
 12  \w     51.00  92.00   0.50    0.05    --   80.73-111.00 -30.00   82
 13  \w     43.00  93.00   0.50    0.05    --   83.95 -97.00  79.19  100
 14  \w     68.00  93.00   0.50    0.05    --   83.95-101.00 116.20   50
 15  \w     38.00  63.00   0.50    0.05    --   80.73 -95.00 150.00   50
 16  \w     20.00  61.00   0.50    0.05    --   56.34 -95.00 150.00   82
 17  \w     41.00  67.00   0.50    0.05    --   69.55 -95.00  90.00   52
 18  \w     14.00  41.00   0.50    0.05    --   56.34 -95.00-120.00   54
 19  \w     30.00  56.00   0.50    0.05    --   69.55 -95.00 -30.00   52
 20  \w    -92.00 -37.00   0.50    0.05    --  -81.00 100.00  85.95  110
 21  \w    -97.00 -48.00   0.50    0.05    --  -81.00 114.00 127.88   98
 22  \w    -56.00 -17.00   0.50    0.05    --  -59.24 125.00 120.00   78
 23  \w    -63.00 -37.00   0.50    0.05    --  -81.00 115.00  36.26   52
 24  \w    -97.00 -39.00   0.50    0.05    --  -81.00 116.00 -33.91  116
 25  \w    -64.00 -31.00   0.50    0.05    --  -76.68 111.00   0.00   66
 26  \w    -75.00 -37.00   0.50    0.05    --  -76.68 111.00 -60.00   76
 27  \w    -67.00 -41.00   0.50    0.05    --  -76.68 111.00-120.00   52
 28  \w    -61.00 -32.00   0.50    0.05    --  -76.68 111.00-180.00   58
 29  \w   -100.00 -36.00   0.50    0.05    --  -81.00 125.00-174.28  128
 30  \w    -92.00 -65.00   0.50    0.05    --  -81.00 100.00 -36.90   54
 31  \w   -127.00 -46.00   0.50    0.05    --  -76.68 -15.00-150.00  162
 32  \w   -127.00 -43.00   0.50    0.05    --  -76.68 -15.00 -60.00  168
 33  \w    -70.00 -38.00   0.50    0.05    --  -71.89 -15.00   0.00   64
 34  \w   -120.00 -84.00   0.50    0.05    --  -71.89 -15.00   0.00   72
 35  \w   -126.00 -79.00   0.50    0.05    --  -76.68 -15.00  90.00   94
 36  \w    -68.00 -42.00   0.50    0.05    --  -76.68 -15.00  90.00   52
;
_diffrn_measurement_device         'four-circle diffractometer'
_diffrn_measurement_device_type    'XtaLAB Synergy R, DW system, HyPix-Arc 150'
_diffrn_measurement_method         '\w scans'
_diffrn_orient_matrix_type        
 'CrysAlisPro convention (1999,Acta A55,543-557)'
_diffrn_orient_matrix_UB_11        -0.0982131000
_diffrn_orient_matrix_UB_12        0.0344954000
_diffrn_orient_matrix_UB_13        0.0603144000
_diffrn_orient_matrix_UB_21        0.0426697000
_diffrn_orient_matrix_UB_22        0.1067284000
_diffrn_orient_matrix_UB_23        -0.0255263000
_diffrn_orient_matrix_UB_31        -0.1163827000
_diffrn_orient_matrix_UB_32        -0.0251949000
_diffrn_orient_matrix_UB_33        -0.0852812000
_diffrn_radiation_monochromator    mirror
_diffrn_radiation_probe            x-ray
_diffrn_radiation_type             'Cu K\a'
_diffrn_radiation_wavelength       1.54184
_diffrn_source                     'Rotating-anode X-ray tube'
_diffrn_source_type                'Rigaku (Cu) X-ray Source'
_reflns_Friedel_coverage           0.000
_reflns_Friedel_fraction_full      .
_reflns_Friedel_fraction_max       .
_reflns_number_gt                  7191
_reflns_number_total               7556
_reflns_odcompleteness_completeness  99.19
_reflns_odcompleteness_iscentric   1
_reflns_odcompleteness_theta       68.13
_reflns_special_details
;
 Reflections were merged by SHELXL according to the crystal
 class for the calculation of statistics and refinement.
 
 _reflns_Friedel_fraction is defined as the number of unique
 Friedel pairs measured divided by the number that would be
 possible theoretically, ignoring centric projections and
 systematic absences.
;
_reflns_threshold_expression       'I > 2\s(I)'
_computing_cell_refinement         'CrysAlisPro 1.171.42.96a (Rigaku OD, 2023)'
_computing_data_collection         'CrysAlisPro 1.171.42.96a (Rigaku OD, 2023)'
_computing_data_reduction          'CrysAlisPro 1.171.42.96a (Rigaku OD, 2023)'
_computing_molecular_graphics      'Olex2 1.5 (Dolomanov et al., 2009)'
_computing_publication_material    'Olex2 1.5 (Dolomanov et al., 2009)'
_computing_structure_refinement    'SHELXL 2018/3 (Sheldrick, 2015)'
_computing_structure_solution      'SHELXT 2018/2 (Sheldrick, 2018)'
_refine_diff_density_max           0.460
_refine_diff_density_min           -0.397
_refine_diff_density_rms           0.043
_refine_ls_extinction_coef         0.00152(10)
_refine_ls_extinction_expression  
 'Fc^*^=kFc[1+0.001xFc^2^\l^3^/sin(2\q)]^-1/4^'
_refine_ls_extinction_method       'SHELXL-2018/3 (Sheldrick 2018)'
_refine_ls_goodness_of_fit_ref     1.026
_refine_ls_hydrogen_treatment      mixed
_refine_ls_matrix_type             full
_refine_ls_number_parameters       619
_refine_ls_number_reflns           7556
_refine_ls_number_restraints       0
_refine_ls_R_factor_all            0.0305
_refine_ls_R_factor_gt             0.0292
_refine_ls_restrained_S_all        1.026
_refine_ls_shift/su_max            0.001
_refine_ls_shift/su_mean           0.000
_refine_ls_structure_factor_coef   Fsqd
_refine_ls_weighting_details      
 'w=1/[\s^2^(Fo^2^)+(0.0300P)^2^+1.4394P] where P=(Fo^2^+2Fc^2^)/3'
_refine_ls_weighting_scheme        calc
_refine_ls_wR_factor_gt            0.0724
_refine_ls_wR_factor_ref           0.0731
_refine_special_details            ?
_olex2_refinement_description
;
1. Fixed Uiso
 At 1.2 times of:
  All C(H) groups
 At 1.5 times of:
  All C(H,H,H) groups
2.a Aromatic/amide H refined with riding coordinates:
 C4(H4), C6(H6), C12(H12), C14(H14), C17(H17), C18(H18), C20(H20), C23(H23),
 C24(H24), C26(H26), C29(H29), C31(H31), C32(H32), C34(H34), C35(H35), C40(H40),
  C41(H41), C43(H43), C44(H44), C45(H45)
2.b Idealised Me refined as rotating group:
 C39(H39A,H39B,H39C), C49(H49A,H49B,H49C)
;
_atom_sites_solution_hydrogens     mixed
_atom_sites_solution_primary       dual
_atom_sites_solution_secondary     ?
loop_
  _atom_site_label
  _atom_site_type_symbol
  _atom_site_fract_x
  _atom_site_fract_y
  _atom_site_fract_z
  _atom_site_U_iso_or_equiv
  _atom_site_adp_type
  _atom_site_occupancy
  _atom_site_site_symmetry_order
  _atom_site_calc_flag
  _atom_site_refinement_flags_posn
  _atom_site_refinement_flags_adp
  _atom_site_refinement_flags_occupancy
  _atom_site_disorder_assembly
  _atom_site_disorder_group
 Ni1 Ni 0.48623(2) 0.22536(2) 0.72964(2) 0.01305(7) Uani 1 1 d . . . . .
 N2 N 0.38447(11) 0.30443(8) 0.64881(8) 0.0141(2) Uani 1 1 d . . . . .
 N9 N 0.29830(12) 0.12342(8) 0.68240(8) 0.0147(2) Uani 1 1 d . . . . .
 N10 N 0.58371(11) 0.14105(8) 0.80691(8) 0.0137(2) Uani 1 1 d . . . . .
 N16 N 0.43952(12) 0.26165(8) 0.86291(8) 0.0149(2) Uani 1 1 d . . . . .
 N19 N 0.42808(13) 0.31110(9) 1.04995(9) 0.0216(3) Uani 1 1 d . . . . .
 N22 N 0.58562(12) 0.15951(8) 0.63266(8) 0.0151(2) Uani 1 1 d . . . . .
 N25 N 0.72453(14) 0.05695(10) 0.52042(9) 0.0238(3) Uani 1 1 d . . . . .
 N30 N 0.76995(13) 0.56373(9) 0.77722(9) 0.0229(3) Uani 1 1 d . . . . .
 N33 N 0.62451(12) 0.36554(8) 0.74971(8) 0.0152(2) Uani 1 1 d . . . . .
 N36 N 0.82023(13) -0.01199(9) 1.06648(8) 0.0190(2) Uani 1 1 d . . . . .
 N38 N 0.83417(12) -0.11855(9) 0.94701(8) 0.0174(2) Uani 1 1 d . . . . .
 N42 N 0.03446(13) 0.00950(9) 0.61473(9) 0.0226(3) Uani 1 1 d . . . . .
 N46 N 0.20975(13) 0.56942(9) 0.48118(8) 0.0197(3) Uani 1 1 d . . . . .
 N48 N 0.06874(12) 0.43473(9) 0.39841(8) 0.0185(2) Uani 1 1 d . . . . .
 C3 C 0.44410(14) 0.39854(10) 0.63908(9) 0.0149(3) Uani 1 1 d . . . . .
 C4 C 0.37826(14) 0.45352(10) 0.57999(9) 0.0163(3) Uani 1 1 d . . . . .
 H4 H 0.422502 0.519329 0.572088 0.020 Uiso 1 1 calc R U . . .
 C5 C 0.24498(14) 0.41040(10) 0.53192(9) 0.0161(3) Uani 1 1 d . . . . .
 C6 C 0.18316(14) 0.31396(10) 0.54621(9) 0.0162(3) Uani 1 1 d . . . . .
 H6 H 0.091714 0.284057 0.516632 0.019 Uiso 1 1 calc R U . . .
 C7 C 0.25718(14) 0.26238(10) 0.60425(9) 0.0147(3) Uani 1 1 d . . . . .
 C8 C 0.20706(14) 0.15945(10) 0.62518(9) 0.0153(3) Uani 1 1 d . . . . .
 C11 C 0.65667(13) 0.08392(10) 0.76738(9) 0.0138(3) Uani 1 1 d . . . . .
 C12 C 0.72596(14) 0.02424(10) 0.81866(9) 0.0150(3) Uani 1 1 d . . . . .
 H12 H 0.779448 -0.014578 0.790148 0.018 Uiso 1 1 calc R U . . .
 C13 C 0.71585(14) 0.02207(10) 0.91319(9) 0.0146(3) Uani 1 1 d . . . . .
 C14 C 0.63741(14) 0.08174(10) 0.95286(9) 0.0150(3) Uani 1 1 d . . . . .
 H14 H 0.627827 0.081224 1.016594 0.018 Uiso 1 1 calc R U . . .
 C15 C 0.57428(13) 0.14130(10) 0.89768(9) 0.0140(3) Uani 1 1 d . . . . .
 C17 C 0.37658(14) 0.33258(10) 0.88925(10) 0.0182(3) Uani 1 1 d . . . . .
 H17 H 0.334126 0.366409 0.843423 0.022 Uiso 1 1 calc R U . . .
 C18 C 0.37237(15) 0.35763(11) 0.98300(10) 0.0211(3) Uani 1 1 d . . . . .
 H18 H 0.328524 0.409398 0.999872 0.025 Uiso 1 1 calc R U . . .
 C20 C 0.48864(15) 0.23857(11) 1.02303(10) 0.0189(3) Uani 1 1 d . . . . .
 H20 H 0.527296 0.202935 1.068886 0.023 Uiso 1 1 calc R U . . .
 C21 C 0.49662(13) 0.21387(10) 0.93001(9) 0.0147(3) Uani 1 1 d . . . . .
 C23 C 0.58387(15) 0.17297(11) 0.54308(10) 0.0192(3) Uani 1 1 d . . . . .
 H23 H 0.534660 0.218407 0.516923 0.023 Uiso 1 1 calc R U . . .
 C24 C 0.65304(16) 0.12141(12) 0.48762(10) 0.0239(3) Uani 1 1 d . . . . .
 H24 H 0.649378 0.132391 0.424025 0.029 Uiso 1 1 calc R U . . .
 C26 C 0.72648(15) 0.04410(11) 0.61049(10) 0.0191(3) Uani 1 1 d . . . . .
 H26 H 0.776578 -0.000940 0.636446 0.023 Uiso 1 1 calc R U . . .
 C27 C 0.65741(14) 0.09467(10) 0.66725(9) 0.0148(3) Uani 1 1 d . . . . .
 C28 C 0.57987(14) 0.43433(10) 0.70038(9) 0.0154(3) Uani 1 1 d . . . . .
 C29 C 0.65505(15) 0.53257(11) 0.71387(10) 0.0194(3) Uani 1 1 d . . . . .
 H29 H 0.623746 0.579230 0.676807 0.023 Uiso 1 1 calc R U . . .
 C31 C 0.81100(15) 0.49486(11) 0.82632(11) 0.0220(3) Uani 1 1 d . . . . .
 H31 H 0.891526 0.514402 0.872440 0.026 Uiso 1 1 calc R U . . .
 C32 C 0.74009(14) 0.39578(11) 0.81227(10) 0.0187(3) Uani 1 1 d . . . . .
 H32 H 0.774122 0.348833 0.847570 0.022 Uiso 1 1 calc R U . . .
 C34 C 0.89868(15) -0.14667(11) 1.02616(10) 0.0213(3) Uani 1 1 d . . . . .
 H34 H 0.941491 -0.201579 1.029838 0.026 Uiso 1 1 calc R U . . .
 C35 C 0.88969(15) -0.08076(11) 1.09861(10) 0.0209(3) Uani 1 1 d . . . . .
 H35 H 0.926250 -0.082258 1.162179 0.025 Uiso 1 1 calc R U . . .
 C37 C 0.78819(14) -0.03609(10) 0.97418(9) 0.0154(3) Uani 1 1 d . . . . .
 C39 C 0.81489(17) -0.17432(11) 0.85413(10) 0.0244(3) Uani 1 1 d . . . . .
 H39A H 0.722503 -0.176734 0.820689 0.037 Uiso 1 1 calc R U . . .
 H39B H 0.826039 -0.242390 0.860391 0.037 Uiso 1 1 calc R U . . .
 H39C H 0.883222 -0.141152 0.819171 0.037 Uiso 1 1 calc R U . . .
 C40 C 0.25787(15) 0.03132(10) 0.70440(9) 0.0171(3) Uani 1 1 d . . . . .
 H40 H 0.320251 0.003759 0.743717 0.021 Uiso 1 1 calc R U . . .
 C41 C 0.12584(15) -0.02490(11) 0.67067(10) 0.0199(3) Uani 1 1 d . . . . .
 H41 H 0.099962 -0.090021 0.688096 0.024 Uiso 1 1 calc R U . . .
 C43 C 0.07651(15) 0.10114(11) 0.59186(10) 0.0203(3) Uani 1 1 d . . . . .
 H43 H 0.014433 0.127482 0.551079 0.024 Uiso 1 1 calc R U . . .
 C44 C 0.03479(15) 0.51618(11) 0.36209(10) 0.0209(3) Uani 1 1 d . . . . .
 H44 H -0.035765 0.515627 0.311053 0.025 Uiso 1 1 calc R U . . .
 C45 C 0.12156(16) 0.59798(11) 0.41319(10) 0.0214(3) Uani 1 1 d . . . . .
 H45 H 0.121282 0.665060 0.403344 0.026 Uiso 1 1 calc R U . . .
 C47 C 0.17520(14) 0.47009(10) 0.47077(10) 0.0171(3) Uani 1 1 d . . . . .
 C49 C 0.00682(16) 0.33181(11) 0.35607(11) 0.0242(3) Uani 1 1 d . . . . .
 H49A H -0.065145 0.302157 0.390020 0.036 Uiso 1 1 calc R U . . .
 H49B H 0.077524 0.292721 0.359234 0.036 Uiso 1 1 calc R U . . .
 H49C H -0.033278 0.331817 0.290674 0.036 Uiso 1 1 calc R U . . .
 O54 O 0.03219(11) 0.34734(8) 0.88265(8) 0.0268(2) Uani 1 1 d . . . . .
 O56 O -0.07630(13) 0.22252(9) 0.78033(10) 0.0424(3) Uani 1 1 d . . . . .
 O57 O 0.09727(12) 0.32798(9) 0.74840(8) 0.0301(3) Uani 1 1 d . . . . .
 N55 N 0.01730(13) 0.29814(10) 0.80200(9) 0.0230(3) Uani 1 1 d . . . . .
 O62 O 0.21097(15) 0.53138(10) 0.91629(10) 0.0382(3) Uani 1 1 d . . . . .
 H62A H 0.255(2) 0.5454(17) 0.8674(17) 0.047(6) Uiso 1 1 d . . . . .
 H62B H 0.149(3) 0.472(2) 0.897(2) 0.083(10) Uiso 1 1 d . . . . .
 O50 O 0.60172(12) 0.70679(8) 0.58930(8) 0.0258(2) Uani 1 1 d . . . . .
 O52 O 0.58813(12) 0.84351(9) 0.66870(8) 0.0294(3) Uani 1 1 d . . . . .
 O53 O 0.78387(11) 0.82641(8) 0.63424(8) 0.0274(2) Uani 1 1 d . . . . .
 N51 N 0.65983(13) 0.79249(9) 0.63105(8) 0.0204(3) Uani 1 1 d . . . . .
 O63 O 0.1261(2) 0.69470(11) 0.97431(12) 0.0538(5) Uani 1 1 d . . . . .
 H63A H 0.149(3) 0.643(2) 0.9589(18) 0.062(8) Uiso 1 1 d . . . . .
 H63B H 0.086(3) 0.6855(19) 1.0180(19) 0.060(8) Uiso 1 1 d . . . . .
 O60 O 0.38636(13) 0.56956(9) 0.79008(8) 0.0299(3) Uani 1 1 d . . . . .
 H60A H 0.455(2) 0.6097(18) 0.8284(17) 0.050(7) Uiso 1 1 d . . . . .
 H60B H 0.360(3) 0.612(2) 0.743(2) 0.072(8) Uiso 1 1 d . . . . .
 O58 O 0.33280(13) 0.68610(9) 0.65057(8) 0.0297(3) Uani 1 1 d . . . . .
 H58A H 0.293(2) 0.6478(18) 0.5942(17) 0.051(6) Uiso 1 1 d . . . . .
 H58B H 0.427(3) 0.709(2) 0.6404(19) 0.070(8) Uiso 1 1 d . . . . .
 O61 O 0.41163(13) 0.87530(9) 0.80416(8) 0.0315(3) Uani 1 1 d . . . . .
 H61A H 0.311(3) 0.8378(17) 0.8028(16) 0.050(6) Uiso 1 1 d . . . . .
 H61B H 0.436(3) 0.839(2) 0.751(2) 0.084(9) Uiso 1 1 d . . . . .
 O59 O 0.14721(13) 0.81933(9) 0.83581(8) 0.0290(3) Uani 1 1 d . . . . .
 H59A H 0.157(2) 0.881(2) 0.8688(17) 0.054(7) Uiso 1 1 d . . . . .
 H59B H 0.134(3) 0.775(2) 0.8768(19) 0.066(8) Uiso 1 1 d . . . . .

loop_
  _atom_site_aniso_label
  _atom_site_aniso_U_11
  _atom_site_aniso_U_22
  _atom_site_aniso_U_33
  _atom_site_aniso_U_23
  _atom_site_aniso_U_13
  _atom_site_aniso_U_12
 Ni1 0.01435(12) 0.01304(12) 0.01291(12) 0.00309(9) 0.00149(9) 0.00565(9)
 N2 0.0155(5) 0.0147(5) 0.0134(5) 0.0022(4) 0.0027(4) 0.0058(4)
 N9 0.0176(6) 0.0156(5) 0.0124(5) 0.0023(4) 0.0034(4) 0.0063(4)
 N10 0.0141(5) 0.0130(5) 0.0140(5) 0.0024(4) 0.0015(4) 0.0037(4)
 N16 0.0147(5) 0.0150(5) 0.0157(6) 0.0023(4) 0.0016(4) 0.0048(4)
 N19 0.0243(6) 0.0248(6) 0.0183(6) 0.0011(5) 0.0043(5) 0.0115(5)
 N22 0.0157(5) 0.0153(5) 0.0151(6) 0.0027(4) 0.0018(4) 0.0053(4)
 N25 0.0293(7) 0.0299(7) 0.0177(6) 0.0054(5) 0.0071(5) 0.0156(6)
 N30 0.0186(6) 0.0189(6) 0.0301(7) 0.0015(5) 0.0017(5) 0.0038(5)
 N33 0.0158(6) 0.0161(6) 0.0151(6) 0.0028(4) 0.0033(4) 0.0061(4)
 N36 0.0224(6) 0.0194(6) 0.0166(6) 0.0046(5) 0.0011(5) 0.0085(5)
 N38 0.0214(6) 0.0169(6) 0.0168(6) 0.0046(5) 0.0038(5) 0.0092(5)
 N42 0.0214(6) 0.0201(6) 0.0249(7) 0.0049(5) 0.0020(5) 0.0022(5)
 N46 0.0226(6) 0.0189(6) 0.0195(6) 0.0057(5) 0.0023(5) 0.0085(5)
 N48 0.0193(6) 0.0193(6) 0.0179(6) 0.0045(5) 0.0003(5) 0.0077(5)
 C3 0.0173(7) 0.0146(6) 0.0146(6) 0.0022(5) 0.0049(5) 0.0060(5)
 C4 0.0188(7) 0.0148(6) 0.0169(7) 0.0031(5) 0.0045(5) 0.0061(5)
 C5 0.0177(7) 0.0191(7) 0.0139(6) 0.0033(5) 0.0035(5) 0.0086(5)
 C6 0.0160(6) 0.0186(7) 0.0150(6) 0.0032(5) 0.0019(5) 0.0060(5)
 C7 0.0155(6) 0.0164(7) 0.0138(6) 0.0019(5) 0.0040(5) 0.0063(5)
 C8 0.0180(7) 0.0159(7) 0.0138(6) 0.0026(5) 0.0037(5) 0.0069(5)
 C11 0.0132(6) 0.0126(6) 0.0152(6) 0.0017(5) 0.0016(5) 0.0024(5)
 C12 0.0157(6) 0.0143(6) 0.0159(6) 0.0021(5) 0.0027(5) 0.0054(5)
 C13 0.0146(6) 0.0123(6) 0.0163(6) 0.0027(5) 0.0008(5) 0.0027(5)
 C14 0.0168(6) 0.0150(6) 0.0135(6) 0.0025(5) 0.0019(5) 0.0041(5)
 C15 0.0142(6) 0.0131(6) 0.0142(6) 0.0015(5) 0.0016(5) 0.0026(5)
 C17 0.0183(7) 0.0183(7) 0.0199(7) 0.0029(5) 0.0028(5) 0.0085(5)
 C18 0.0223(7) 0.0223(7) 0.0212(7) 0.0008(6) 0.0040(6) 0.0110(6)
 C20 0.0212(7) 0.0213(7) 0.0163(7) 0.0040(5) 0.0032(6) 0.0089(6)
 C21 0.0140(6) 0.0144(6) 0.0157(6) 0.0032(5) 0.0020(5) 0.0034(5)
 C23 0.0228(7) 0.0221(7) 0.0150(7) 0.0057(5) 0.0022(6) 0.0092(6)
 C24 0.0292(8) 0.0319(8) 0.0150(7) 0.0070(6) 0.0051(6) 0.0142(7)
 C26 0.0216(7) 0.0216(7) 0.0171(7) 0.0044(5) 0.0036(6) 0.0102(6)
 C27 0.0145(6) 0.0142(6) 0.0154(7) 0.0027(5) 0.0007(5) 0.0032(5)
 C28 0.0163(7) 0.0162(6) 0.0159(6) 0.0033(5) 0.0044(5) 0.0070(5)
 C29 0.0182(7) 0.0176(7) 0.0236(7) 0.0046(6) 0.0029(6) 0.0060(5)
 C31 0.0176(7) 0.0231(7) 0.0234(7) 0.0008(6) -0.0006(6) 0.0044(6)
 C32 0.0164(7) 0.0214(7) 0.0191(7) 0.0039(5) 0.0007(5) 0.0066(5)
 C34 0.0240(7) 0.0219(7) 0.0224(7) 0.0094(6) 0.0037(6) 0.0126(6)
 C35 0.0234(7) 0.0236(7) 0.0178(7) 0.0079(6) 0.0006(6) 0.0100(6)
 C37 0.0162(6) 0.0146(6) 0.0167(7) 0.0042(5) 0.0030(5) 0.0057(5)
 C39 0.0377(9) 0.0209(7) 0.0188(7) 0.0018(6) 0.0053(6) 0.0157(6)
 C40 0.0221(7) 0.0154(7) 0.0151(6) 0.0035(5) 0.0043(5) 0.0058(5)
 C41 0.0254(7) 0.0164(7) 0.0184(7) 0.0036(5) 0.0058(6) 0.0038(6)
 C43 0.0198(7) 0.0197(7) 0.0213(7) 0.0048(6) 0.0008(6) 0.0049(6)
 C44 0.0217(7) 0.0260(8) 0.0185(7) 0.0078(6) 0.0010(6) 0.0124(6)
 C45 0.0268(8) 0.0210(7) 0.0204(7) 0.0081(6) 0.0041(6) 0.0117(6)
 C47 0.0181(7) 0.0182(7) 0.0167(7) 0.0047(5) 0.0031(5) 0.0070(5)
 C49 0.0250(8) 0.0213(7) 0.0234(8) 0.0016(6) -0.0050(6) 0.0058(6)
 O54 0.0272(6) 0.0298(6) 0.0263(6) 0.0065(5) 0.0068(5) 0.0101(5)
 O56 0.0310(7) 0.0290(7) 0.0603(9) -0.0001(6) 0.0026(6) -0.0028(5)
 O57 0.0282(6) 0.0401(7) 0.0276(6) 0.0120(5) 0.0101(5) 0.0129(5)
 N55 0.0199(6) 0.0236(6) 0.0284(7) 0.0075(5) 0.0026(5) 0.0104(5)
 O62 0.0467(8) 0.0259(6) 0.0476(8) 0.0031(6) 0.0231(7) 0.0105(6)
 O50 0.0316(6) 0.0176(5) 0.0279(6) 0.0033(4) 0.0035(5) 0.0062(4)
 O52 0.0266(6) 0.0366(6) 0.0268(6) -0.0048(5) 0.0038(5) 0.0148(5)
 O53 0.0217(6) 0.0268(6) 0.0341(6) 0.0013(5) 0.0041(5) 0.0077(4)
 N51 0.0248(7) 0.0214(6) 0.0167(6) 0.0039(5) 0.0020(5) 0.0096(5)
 O63 0.0956(13) 0.0347(8) 0.0571(10) 0.0239(7) 0.0516(9) 0.0383(8)
 O60 0.0328(7) 0.0317(6) 0.0230(6) -0.0003(5) 0.0044(5) 0.0044(5)
 O58 0.0298(6) 0.0281(6) 0.0274(6) -0.0016(5) -0.0001(5) 0.0032(5)
 O61 0.0390(7) 0.0343(6) 0.0269(6) 0.0090(5) 0.0090(5) 0.0167(6)
 O59 0.0378(7) 0.0225(6) 0.0245(6) 0.0004(5) 0.0019(5) 0.0054(5)

_geom_special_details
;
 All esds (except the esd in the dihedral angle between two l.s. planes)
 are estimated using the full covariance matrix.  The cell esds are taken
 into account individually in the estimation of esds in distances, angles
 and torsion angles; correlations between esds in cell parameters are only
 used when they are defined by crystal symmetry.  An approximate (isotropic)
 treatment of cell esds is used for estimating esds involving l.s. planes.
;
loop_
  _geom_bond_atom_site_label_1
  _geom_bond_atom_site_label_2
  _geom_bond_distance
  _geom_bond_site_symmetry_2
  _geom_bond_publ_flag
 Ni1 N2 1.9935(11) . ?
 Ni1 N9 2.0953(12) . ?
 Ni1 N10 1.9939(11) . ?
 Ni1 N16 2.1123(12) . ?
 Ni1 N22 2.1031(12) . ?
 Ni1 N33 2.1058(12) . ?
 N2 C3 1.3422(18) . ?
 N2 C7 1.3378(18) . ?
 N9 C8 1.3531(17) . ?
 N9 C40 1.3340(18) . ?
 N10 C11 1.3381(17) . ?
 N10 C15 1.3422(17) . ?
 N16 C17 1.3343(18) . ?
 N16 C21 1.3531(17) . ?
 N19 C18 1.3347(19) . ?
 N19 C20 1.3387(18) . ?
 N22 C23 1.3347(18) . ?
 N22 C27 1.3506(17) . ?
 N25 C24 1.3357(19) . ?
 N25 C26 1.3396(19) . ?
 N30 C29 1.3388(19) . ?
 N30 C31 1.336(2) . ?
 N33 C28 1.3510(17) . ?
 N33 C32 1.3365(18) . ?
 N36 C35 1.3685(18) . ?
 N36 C37 1.3334(18) . ?
 N38 C34 1.3676(18) . ?
 N38 C37 1.3666(17) . ?
 N38 C39 1.4653(18) . ?
 N42 C41 1.3313(19) . ?
 N42 C43 1.3355(19) . ?
 N46 C45 1.3737(18) . ?
 N46 C47 1.3318(19) . ?
 N48 C44 1.3690(18) . ?
 N48 C47 1.3658(19) . ?
 N48 C49 1.4676(19) . ?
 C3 C4 1.3848(19) . ?
 C3 C28 1.4844(19) . ?
 C4 H4 0.9500 . ?
 C4 C5 1.405(2) . ?
 C5 C6 1.395(2) . ?
 C5 C47 1.4686(18) . ?
 C6 H6 0.9500 . ?
 C6 C7 1.3871(19) . ?
 C7 C8 1.4797(19) . ?
 C8 C43 1.387(2) . ?
 C11 C12 1.3866(18) . ?
 C11 C27 1.4827(18) . ?
 C12 H12 0.9500 . ?
 C12 C13 1.4011(19) . ?
 C13 C14 1.4037(19) . ?
 C13 C37 1.4657(18) . ?
 C14 H14 0.9500 . ?
 C14 C15 1.3835(18) . ?
 C15 C21 1.4834(18) . ?
 C17 H17 0.9500 . ?
 C17 C18 1.391(2) . ?
 C18 H18 0.9500 . ?
 C20 H20 0.9500 . ?
 C20 C21 1.3894(19) . ?
 C23 H23 0.9500 . ?
 C23 C24 1.389(2) . ?
 C24 H24 0.9500 . ?
 C26 H26 0.9500 . ?
 C26 C27 1.3919(19) . ?
 C28 C29 1.391(2) . ?
 C29 H29 0.9500 . ?
 C31 H31 0.9500 . ?
 C31 C32 1.387(2) . ?
 C32 H32 0.9500 . ?
 C34 H34 0.9500 . ?
 C34 C35 1.361(2) . ?
 C35 H35 0.9500 . ?
 C39 H39A 0.9800 . ?
 C39 H39B 0.9800 . ?
 C39 H39C 0.9800 . ?
 C40 H40 0.9500 . ?
 C40 C41 1.390(2) . ?
 C41 H41 0.9500 . ?
 C43 H43 0.9500 . ?
 C44 H44 0.9500 . ?
 C44 C45 1.359(2) . ?
 C45 H45 0.9500 . ?
 C49 H49A 0.9800 . ?
 C49 H49B 0.9800 . ?
 C49 H49C 0.9800 . ?
 O54 N55 1.2790(17) . ?
 O56 N55 1.2354(18) . ?
 O57 N55 1.2411(17) . ?
 O62 H62A 0.91(3) . ?
 O62 H62B 0.92(3) . ?
 O50 N51 1.2626(16) . ?
 O52 N51 1.2606(16) . ?
 O53 N51 1.2360(17) . ?
 O63 H63A 0.82(3) . ?
 O63 H63B 0.81(3) . ?
 O60 H60A 0.88(3) . ?
 O60 H60B 0.98(3) . ?
 O58 H58A 0.93(3) . ?
 O58 H58B 0.97(3) . ?
 O61 H61A 1.04(2) . ?
 O61 H61B 0.98(3) . ?
 O59 H59A 0.92(3) . ?
 O59 H59B 0.90(3) . ?

loop_
  _geom_angle_atom_site_label_1
  _geom_angle_atom_site_label_2
  _geom_angle_atom_site_label_3
  _geom_angle
  _geom_angle_site_symmetry_1
  _geom_angle_site_symmetry_3
  _geom_angle_publ_flag
 N2 Ni1 N9 78.32(5) . . ?
 N2 Ni1 N10 177.56(5) . . ?
 N2 Ni1 N16 103.24(4) . . ?
 N2 Ni1 N22 100.74(4) . . ?
 N2 Ni1 N33 77.81(5) . . ?
 N9 Ni1 N16 94.16(4) . . ?
 N9 Ni1 N22 93.16(4) . . ?
 N9 Ni1 N33 155.79(5) . . ?
 N10 Ni1 N9 99.60(5) . . ?
 N10 Ni1 N16 78.10(4) . . ?
 N10 Ni1 N22 78.03(4) . . ?
 N10 Ni1 N33 104.34(5) . . ?
 N22 Ni1 N16 155.88(4) . . ?
 N22 Ni1 N33 95.17(4) . . ?
 N33 Ni1 N16 87.41(4) . . ?
 C3 N2 Ni1 120.00(9) . . ?
 C7 N2 Ni1 119.27(9) . . ?
 C7 N2 C3 120.74(12) . . ?
 C8 N9 Ni1 113.98(9) . . ?
 C40 N9 Ni1 128.27(9) . . ?
 C40 N9 C8 117.70(12) . . ?
 C11 N10 Ni1 119.56(9) . . ?
 C11 N10 C15 120.70(11) . . ?
 C15 N10 Ni1 119.73(9) . . ?
 C17 N16 Ni1 127.92(9) . . ?
 C17 N16 C21 117.89(12) . . ?
 C21 N16 Ni1 113.66(9) . . ?
 C18 N19 C20 117.01(12) . . ?
 C23 N22 Ni1 128.13(9) . . ?
 C23 N22 C27 117.70(12) . . ?
 C27 N22 Ni1 114.16(9) . . ?
 C24 N25 C26 116.49(13) . . ?
 C31 N30 C29 116.50(13) . . ?
 C28 N33 Ni1 114.22(9) . . ?
 C32 N33 Ni1 127.41(10) . . ?
 C32 N33 C28 117.86(12) . . ?
 C37 N36 C35 105.67(12) . . ?
 C34 N38 C39 123.60(12) . . ?
 C37 N38 C34 106.77(12) . . ?
 C37 N38 C39 129.52(12) . . ?
 C41 N42 C43 116.45(13) . . ?
 C47 N46 C45 105.53(12) . . ?
 C44 N48 C49 123.07(12) . . ?
 C47 N48 C44 106.80(12) . . ?
 C47 N48 C49 129.80(12) . . ?
 N2 C3 C4 121.18(13) . . ?
 N2 C3 C28 112.47(12) . . ?
 C4 C3 C28 126.30(13) . . ?
 C3 C4 H4 120.5 . . ?
 C3 C4 C5 118.93(13) . . ?
 C5 C4 H4 120.5 . . ?
 C4 C5 C47 118.44(12) . . ?
 C6 C5 C4 118.72(12) . . ?
 C6 C5 C47 122.81(13) . . ?
 C5 C6 H6 120.5 . . ?
 C7 C6 C5 119.03(13) . . ?
 C7 C6 H6 120.5 . . ?
 N2 C7 C6 121.32(12) . . ?
 N2 C7 C8 113.18(12) . . ?
 C6 C7 C8 125.49(12) . . ?
 N9 C8 C7 115.22(12) . . ?
 N9 C8 C43 119.97(13) . . ?
 C43 C8 C7 124.80(12) . . ?
 N10 C11 C12 121.36(12) . . ?
 N10 C11 C27 113.11(11) . . ?
 C12 C11 C27 125.50(12) . . ?
 C11 C12 H12 120.5 . . ?
 C11 C12 C13 118.96(12) . . ?
 C13 C12 H12 120.5 . . ?
 C12 C13 C14 118.64(12) . . ?
 C12 C13 C37 123.28(12) . . ?
 C14 C13 C37 118.02(12) . . ?
 C13 C14 H14 120.5 . . ?
 C15 C14 C13 118.95(12) . . ?
 C15 C14 H14 120.5 . . ?
 N10 C15 C14 121.36(12) . . ?
 N10 C15 C21 112.77(11) . . ?
 C14 C15 C21 125.82(12) . . ?
 N16 C17 H17 119.6 . . ?
 N16 C17 C18 120.82(13) . . ?
 C18 C17 H17 119.6 . . ?
 N19 C18 C17 121.96(13) . . ?
 N19 C18 H18 119.0 . . ?
 C17 C18 H18 119.0 . . ?
 N19 C20 H20 119.0 . . ?
 N19 C20 C21 121.94(13) . . ?
 C21 C20 H20 119.0 . . ?
 N16 C21 C15 115.55(12) . . ?
 N16 C21 C20 120.35(12) . . ?
 C20 C21 C15 123.96(12) . . ?
 N22 C23 H23 119.6 . . ?
 N22 C23 C24 120.85(13) . . ?
 C24 C23 H23 119.6 . . ?
 N25 C24 C23 122.40(13) . . ?
 N25 C24 H24 118.8 . . ?
 C23 C24 H24 118.8 . . ?
 N25 C26 H26 119.0 . . ?
 N25 C26 C27 122.08(13) . . ?
 C27 C26 H26 119.0 . . ?
 N22 C27 C11 115.08(12) . . ?
 N22 C27 C26 120.48(12) . . ?
 C26 C27 C11 124.43(12) . . ?
 N33 C28 C3 115.28(12) . . ?
 N33 C28 C29 120.14(13) . . ?
 C29 C28 C3 124.42(12) . . ?
 N30 C29 C28 122.34(13) . . ?
 N30 C29 H29 118.8 . . ?
 C28 C29 H29 118.8 . . ?
 N30 C31 H31 118.9 . . ?
 N30 C31 C32 122.27(14) . . ?
 C32 C31 H31 118.9 . . ?
 N33 C32 C31 120.84(13) . . ?
 N33 C32 H32 119.6 . . ?
 C31 C32 H32 119.6 . . ?
 N38 C34 H34 126.6 . . ?
 C35 C34 N38 106.71(12) . . ?
 C35 C34 H34 126.6 . . ?
 N36 C35 H35 125.0 . . ?
 C34 C35 N36 110.02(13) . . ?
 C34 C35 H35 125.0 . . ?
 N36 C37 N38 110.81(12) . . ?
 N36 C37 C13 122.54(12) . . ?
 N38 C37 C13 126.63(12) . . ?
 N38 C39 H39A 109.5 . . ?
 N38 C39 H39B 109.5 . . ?
 N38 C39 H39C 109.5 . . ?
 H39A C39 H39B 109.5 . . ?
 H39A C39 H39C 109.5 . . ?
 H39B C39 H39C 109.5 . . ?
 N9 C40 H40 119.5 . . ?
 N9 C40 C41 120.98(13) . . ?
 C41 C40 H40 119.5 . . ?
 N42 C41 C40 122.16(13) . . ?
 N42 C41 H41 118.9 . . ?
 C40 C41 H41 118.9 . . ?
 N42 C43 C8 122.72(13) . . ?
 N42 C43 H43 118.6 . . ?
 C8 C43 H43 118.6 . . ?
 N48 C44 H44 126.7 . . ?
 C45 C44 N48 106.70(12) . . ?
 C45 C44 H44 126.7 . . ?
 N46 C45 H45 125.0 . . ?
 C44 C45 N46 110.02(13) . . ?
 C44 C45 H45 125.0 . . ?
 N46 C47 N48 110.95(12) . . ?
 N46 C47 C5 122.39(13) . . ?
 N48 C47 C5 126.66(13) . . ?
 N48 C49 H49A 109.5 . . ?
 N48 C49 H49B 109.5 . . ?
 N48 C49 H49C 109.5 . . ?
 H49A C49 H49B 109.5 . . ?
 H49A C49 H49C 109.5 . . ?
 H49B C49 H49C 109.5 . . ?
 O56 N55 O54 118.71(13) . . ?
 O56 N55 O57 122.38(14) . . ?
 O57 N55 O54 118.91(13) . . ?
 H62A O62 H62B 106(2) . . ?
 O52 N51 O50 118.50(13) . . ?
 O53 N51 O50 121.02(12) . . ?
 O53 N51 O52 120.47(13) . . ?
 H63A O63 H63B 108(3) . . ?
 H60A O60 H60B 104(2) . . ?
 H58A O58 H58B 101(2) . . ?
 H61A O61 H61B 102(2) . . ?
 H59A O59 H59B 106(2) . . ?

loop_
  _geom_torsion_atom_site_label_1
  _geom_torsion_atom_site_label_2
  _geom_torsion_atom_site_label_3
  _geom_torsion_atom_site_label_4
  _geom_torsion
  _geom_torsion_site_symmetry_1
  _geom_torsion_site_symmetry_2
  _geom_torsion_site_symmetry_3
  _geom_torsion_site_symmetry_4
  _geom_torsion_publ_flag
 Ni1 N2 C3 C4 176.94(10) . . . . ?
 Ni1 N2 C3 C28 -5.50(15) . . . . ?
 Ni1 N2 C7 C6 -179.05(10) . . . . ?
 Ni1 N2 C7 C8 1.95(15) . . . . ?
 Ni1 N9 C8 C7 1.64(14) . . . . ?
 Ni1 N9 C8 C43 -177.39(10) . . . . ?
 Ni1 N9 C40 C41 176.32(10) . . . . ?
 Ni1 N10 C11 C12 179.99(10) . . . . ?
 Ni1 N10 C11 C27 1.75(15) . . . . ?
 Ni1 N10 C15 C14 178.22(10) . . . . ?
 Ni1 N10 C15 C21 -4.38(15) . . . . ?
 Ni1 N16 C17 C18 -169.82(11) . . . . ?
 Ni1 N16 C21 C15 -3.24(14) . . . . ?
 Ni1 N16 C21 C20 172.48(10) . . . . ?
 Ni1 N22 C23 C24 -178.41(11) . . . . ?
 Ni1 N22 C27 C11 -1.73(15) . . . . ?
 Ni1 N22 C27 C26 178.86(10) . . . . ?
 Ni1 N33 C28 C3 -1.69(14) . . . . ?
 Ni1 N33 C28 C29 173.84(10) . . . . ?
 Ni1 N33 C32 C31 -170.81(11) . . . . ?
 N2 C3 C4 C5 2.0(2) . . . . ?
 N2 C3 C28 N33 4.51(17) . . . . ?
 N2 C3 C28 C29 -170.80(13) . . . . ?
 N2 C7 C8 N9 -2.32(17) . . . . ?
 N2 C7 C8 C43 176.66(13) . . . . ?
 N9 C8 C43 N42 0.9(2) . . . . ?
 N9 C40 C41 N42 0.6(2) . . . . ?
 N10 C11 C12 C13 1.7(2) . . . . ?
 N10 C11 C27 N22 0.11(17) . . . . ?
 N10 C11 C27 C26 179.49(13) . . . . ?
 N10 C15 C21 N16 4.90(17) . . . . ?
 N10 C15 C21 C20 -170.64(13) . . . . ?
 N16 C17 C18 N19 -1.3(2) . . . . ?
 N19 C20 C21 N16 -1.6(2) . . . . ?
 N19 C20 C21 C15 173.71(13) . . . . ?
 N22 C23 C24 N25 -0.3(2) . . . . ?
 N25 C26 C27 N22 -0.2(2) . . . . ?
 N25 C26 C27 C11 -179.59(13) . . . . ?
 N30 C31 C32 N33 -1.6(2) . . . . ?
 N33 C28 C29 N30 -2.4(2) . . . . ?
 N38 C34 C35 N36 0.24(18) . . . . ?
 N48 C44 C45 N46 0.01(17) . . . . ?
 C3 N2 C7 C6 0.49(19) . . . . ?
 C3 N2 C7 C8 -178.51(11) . . . . ?
 C3 C4 C5 C6 0.6(2) . . . . ?
 C3 C4 C5 C47 178.90(12) . . . . ?
 C3 C28 C29 N30 172.73(13) . . . . ?
 C4 C3 C28 N33 -178.08(13) . . . . ?
 C4 C3 C28 C29 6.6(2) . . . . ?
 C4 C5 C6 C7 -2.6(2) . . . . ?
 C4 C5 C47 N46 -22.6(2) . . . . ?
 C4 C5 C47 N48 158.25(14) . . . . ?
 C5 C6 C7 N2 2.1(2) . . . . ?
 C5 C6 C7 C8 -178.99(13) . . . . ?
 C6 C5 C47 N46 155.61(14) . . . . ?
 C6 C5 C47 N48 -23.6(2) . . . . ?
 C6 C7 C8 N9 178.73(12) . . . . ?
 C6 C7 C8 C43 -2.3(2) . . . . ?
 C7 N2 C3 C4 -2.60(19) . . . . ?
 C7 N2 C3 C28 174.96(11) . . . . ?
 C7 C8 C43 N42 -178.07(13) . . . . ?
 C8 N9 C40 C41 -0.91(19) . . . . ?
 C11 N10 C15 C14 -1.0(2) . . . . ?
 C11 N10 C15 C21 176.37(11) . . . . ?
 C11 C12 C13 C14 -0.95(19) . . . . ?
 C11 C12 C13 C37 -178.12(12) . . . . ?
 C12 C11 C27 N22 -178.05(12) . . . . ?
 C12 C11 C27 C26 1.3(2) . . . . ?
 C12 C13 C14 C15 -0.73(19) . . . . ?
 C12 C13 C37 N36 154.79(14) . . . . ?
 C12 C13 C37 N38 -23.8(2) . . . . ?
 C13 C14 C15 N10 1.8(2) . . . . ?
 C13 C14 C15 C21 -175.28(12) . . . . ?
 C14 C13 C37 N36 -22.4(2) . . . . ?
 C14 C13 C37 N38 159.03(13) . . . . ?
 C14 C15 C21 N16 -177.83(13) . . . . ?
 C14 C15 C21 C20 6.6(2) . . . . ?
 C15 N10 C11 C12 -0.75(19) . . . . ?
 C15 N10 C11 C27 -179.00(11) . . . . ?
 C17 N16 C21 C15 -175.51(12) . . . . ?
 C17 N16 C21 C20 0.21(19) . . . . ?
 C18 N19 C20 C21 1.5(2) . . . . ?
 C20 N19 C18 C17 -0.1(2) . . . . ?
 C21 N16 C17 C18 1.2(2) . . . . ?
 C23 N22 C27 C11 179.32(12) . . . . ?
 C23 N22 C27 C26 -0.1(2) . . . . ?
 C24 N25 C26 C27 0.3(2) . . . . ?
 C26 N25 C24 C23 0.0(2) . . . . ?
 C27 N22 C23 C24 0.4(2) . . . . ?
 C27 C11 C12 C13 179.75(13) . . . . ?
 C28 N33 C32 C31 0.5(2) . . . . ?
 C28 C3 C4 C5 -175.21(13) . . . . ?
 C29 N30 C31 C32 0.7(2) . . . . ?
 C31 N30 C29 C28 1.2(2) . . . . ?
 C32 N33 C28 C3 -174.10(12) . . . . ?
 C32 N33 C28 C29 1.43(19) . . . . ?
 C34 N38 C37 N36 -0.41(16) . . . . ?
 C34 N38 C37 C13 178.30(13) . . . . ?
 C35 N36 C37 N38 0.54(16) . . . . ?
 C35 N36 C37 C13 -178.23(13) . . . . ?
 C37 N36 C35 C34 -0.48(17) . . . . ?
 C37 N38 C34 C35 0.10(16) . . . . ?
 C37 C13 C14 C15 176.59(12) . . . . ?
 C39 N38 C34 C35 -176.45(14) . . . . ?
 C39 N38 C37 N36 175.87(14) . . . . ?
 C39 N38 C37 C13 -5.4(2) . . . . ?
 C40 N9 C8 C7 179.27(11) . . . . ?
 C40 N9 C8 C43 0.23(19) . . . . ?
 C41 N42 C43 C8 -1.2(2) . . . . ?
 C43 N42 C41 C40 0.5(2) . . . . ?
 C44 N48 C47 N46 -0.26(16) . . . . ?
 C44 N48 C47 C5 179.01(13) . . . . ?
 C45 N46 C47 N48 0.26(16) . . . . ?
 C45 N46 C47 C5 -179.04(13) . . . . ?
 C47 N46 C45 C44 -0.16(17) . . . . ?
 C47 N48 C44 C45 0.15(16) . . . . ?
 C47 C5 C6 C7 179.19(12) . . . . ?
 C49 N48 C44 C45 -173.80(14) . . . . ?
 C49 N48 C47 N46 173.14(14) . . . . ?
 C49 N48 C47 C5 -7.6(2) . . . . ?

_shelx_res_file
;
TITL 231141lt_auto_a.res in P-1
    231141lt_auto.res
    created by SHELXL-2018/3 at 16:50:56 on 01-Dec-2023
REM Old TITL 231141lt_auto in P-1
REM SHELXT solution in P-1: R1 0.152, Rweak 0.008, Alpha 0.040
REM <I/s> 0.000 for 0 systematic absences, Orientation as input
REM Formula found by SHELXT: C42 O63 O56 Cl
CELL 1.54184 10.1109 13.8068 14.5968 94.968 98.553 102.076
ZERR 2 0.0002 0.0003 0.0003 0.002 0.002 0.002
LATT 1
SFAC C H N Ni O
UNIT 68 76 32 2 24

L.S. 4
PLAN  2
SIZE 0.19 0.16 0.14
TEMP -173.17(10)
CONF
fmap 2
acta
MORE -1
BOND $H
REM <olex2.extras>
REM <HklSrc "%.\\231141lt_auto.hkl">
REM </olex2.extras>

WGHT    0.030000    1.439400
EXTI    0.001519
FVAR       0.53643
NI1   4    0.486231    0.225364    0.729641    11.00000    0.01435    0.01304 =
         0.01291    0.00309    0.00149    0.00565
N2    3    0.384470    0.304427    0.648813    11.00000    0.01546    0.01474 =
         0.01338    0.00221    0.00268    0.00582
N9    3    0.298297    0.123422    0.682399    11.00000    0.01755    0.01557 =
         0.01237    0.00229    0.00341    0.00631
N10   3    0.583709    0.141048    0.806911    11.00000    0.01410    0.01304 =
         0.01395    0.00241    0.00154    0.00368
N16   3    0.439521    0.261648    0.862910    11.00000    0.01465    0.01496 =
         0.01567    0.00230    0.00162    0.00480
N19   3    0.428077    0.311099    1.049947    11.00000    0.02427    0.02484 =
         0.01832    0.00108    0.00431    0.01145
N22   3    0.585625    0.159506    0.632663    11.00000    0.01569    0.01535 =
         0.01508    0.00275    0.00179    0.00533
N25   3    0.724533    0.056950    0.520421    11.00000    0.02927    0.02992 =
         0.01771    0.00539    0.00706    0.01556
N30   3    0.769949    0.563734    0.777219    11.00000    0.01857    0.01889 =
         0.03006    0.00146    0.00166    0.00380
N33   3    0.624514    0.365543    0.749709    11.00000    0.01584    0.01613 =
         0.01511    0.00283    0.00325    0.00606
N36   3    0.820235   -0.011989    1.066477    11.00000    0.02238    0.01939 =
         0.01663    0.00456    0.00109    0.00850
N38   3    0.834169   -0.118548    0.947015    11.00000    0.02136    0.01687 =
         0.01680    0.00459    0.00385    0.00918
N42   3    0.034458    0.009498    0.614735    11.00000    0.02140    0.02011 =
         0.02488    0.00487    0.00201    0.00218
N46   3    0.209752    0.569421    0.481176    11.00000    0.02260    0.01887 =
         0.01947    0.00572    0.00233    0.00846
N48   3    0.068738    0.434734    0.398405    11.00000    0.01934    0.01934 =
         0.01787    0.00449    0.00027    0.00765
C3    1    0.444105    0.398536    0.639085    11.00000    0.01730    0.01464 =
         0.01457    0.00215    0.00494    0.00599
C4    1    0.378258    0.453517    0.579990    11.00000    0.01876    0.01485 =
         0.01689    0.00313    0.00446    0.00613
AFIX  43
H4    2    0.422502    0.519329    0.572088    11.00000   -1.20000
AFIX   0
C5    1    0.244981    0.410405    0.531916    11.00000    0.01774    0.01910 =
         0.01388    0.00328    0.00348    0.00861
C6    1    0.183163    0.313965    0.546211    11.00000    0.01602    0.01859 =
         0.01505    0.00316    0.00188    0.00604
AFIX  43
H6    2    0.091714    0.284057    0.516632    11.00000   -1.20000
AFIX   0
C7    1    0.257177    0.262377    0.604248    11.00000    0.01551    0.01643 =
         0.01383    0.00192    0.00395    0.00628
C8    1    0.207058    0.159451    0.625179    11.00000    0.01805    0.01587 =
         0.01385    0.00257    0.00367    0.00692
C11   1    0.656668    0.083922    0.767376    11.00000    0.01319    0.01259 =
         0.01518    0.00171    0.00162    0.00245
C12   1    0.725959    0.024238    0.818661    11.00000    0.01570    0.01426 =
         0.01594    0.00212    0.00269    0.00541
AFIX  43
H12   2    0.779448   -0.014578    0.790148    11.00000   -1.20000
AFIX   0
C13   1    0.715853    0.022072    0.913188    11.00000    0.01465    0.01234 =
         0.01632    0.00270    0.00084    0.00270
C14   1    0.637410    0.081737    0.952863    11.00000    0.01677    0.01496 =
         0.01345    0.00249    0.00193    0.00413
AFIX  43
H14   2    0.627827    0.081224    1.016594    11.00000   -1.20000
AFIX   0
C15   1    0.574275    0.141303    0.897681    11.00000    0.01420    0.01312 =
         0.01421    0.00147    0.00165    0.00261
C17   1    0.376584    0.332585    0.889254    11.00000    0.01835    0.01833 =
         0.01990    0.00293    0.00280    0.00846
AFIX  43
H17   2    0.334126    0.366409    0.843423    11.00000   -1.20000
AFIX   0
C18   1    0.372366    0.357631    0.983004    11.00000    0.02233    0.02227 =
         0.02115    0.00082    0.00400    0.01100
AFIX  43
H18   2    0.328524    0.409398    0.999872    11.00000   -1.20000
AFIX   0
C20   1    0.488638    0.238567    1.023031    11.00000    0.02117    0.02128 =
         0.01634    0.00402    0.00316    0.00890
AFIX  43
H20   2    0.527296    0.202935    1.068886    11.00000   -1.20000
AFIX   0
C21   1    0.496619    0.213866    0.930010    11.00000    0.01397    0.01442 =
         0.01574    0.00315    0.00204    0.00339
C23   1    0.583868    0.172968    0.543079    11.00000    0.02278    0.02214 =
         0.01495    0.00574    0.00222    0.00923
AFIX  43
H23   2    0.534660    0.218407    0.516923    11.00000   -1.20000
AFIX   0
C24   1    0.653038    0.121413    0.487618    11.00000    0.02916    0.03191 =
         0.01504    0.00703    0.00506    0.01421
AFIX  43
H24   2    0.649378    0.132391    0.424025    11.00000   -1.20000
AFIX   0
C26   1    0.726475    0.044105    0.610490    11.00000    0.02162    0.02163 =
         0.01706    0.00445    0.00358    0.01025
AFIX  43
H26   2    0.776578   -0.000940    0.636446    11.00000   -1.20000
AFIX   0
C27   1    0.657407    0.094668    0.667248    11.00000    0.01448    0.01417 =
         0.01536    0.00275    0.00074    0.00319
C28   1    0.579872    0.434328    0.700380    11.00000    0.01634    0.01617 =
         0.01592    0.00333    0.00440    0.00698
C29   1    0.655046    0.532573    0.713868    11.00000    0.01823    0.01758 =
         0.02355    0.00461    0.00287    0.00597
AFIX  43
H29   2    0.623746    0.579230    0.676807    11.00000   -1.20000
AFIX   0
C31   1    0.811002    0.494858    0.826318    11.00000    0.01764    0.02312 =
         0.02338    0.00079   -0.00058    0.00439
AFIX  43
H31   2    0.891526    0.514402    0.872440    11.00000   -1.20000
AFIX   0
C32   1    0.740092    0.395782    0.812271    11.00000    0.01638    0.02139 =
         0.01906    0.00386    0.00075    0.00665
AFIX  43
H32   2    0.774122    0.348833    0.847570    11.00000   -1.20000
AFIX   0
C34   1    0.898684   -0.146666    1.026159    11.00000    0.02400    0.02187 =
         0.02238    0.00940    0.00374    0.01264
AFIX  43
H34   2    0.941491   -0.201579    1.029838    11.00000   -1.20000
AFIX   0
C35   1    0.889686   -0.080756    1.098614    11.00000    0.02336    0.02359 =
         0.01781    0.00788    0.00063    0.00995
AFIX  43
H35   2    0.926250   -0.082258    1.162179    11.00000   -1.20000
AFIX   0
C37   1    0.788189   -0.036090    0.974184    11.00000    0.01623    0.01461 =
         0.01665    0.00415    0.00296    0.00566
C39   1    0.814887   -0.174324    0.854125    11.00000    0.03771    0.02088 =
         0.01876    0.00177    0.00528    0.01574
AFIX 137
H39A  2    0.722503   -0.176734    0.820689    11.00000   -1.50000
H39B  2    0.826039   -0.242390    0.860391    11.00000   -1.50000
H39C  2    0.883222   -0.141152    0.819171    11.00000   -1.50000
AFIX   0
C40   1    0.257874    0.031325    0.704405    11.00000    0.02212    0.01538 =
         0.01512    0.00349    0.00428    0.00584
AFIX  43
H40   2    0.320251    0.003759    0.743717    11.00000   -1.20000
AFIX   0
C41   1    0.125842   -0.024902    0.670668    11.00000    0.02543    0.01642 =
         0.01840    0.00356    0.00585    0.00383
AFIX  43
H41   2    0.099962   -0.090021    0.688096    11.00000   -1.20000
AFIX   0
C43   1    0.076512    0.101141    0.591862    11.00000    0.01981    0.01965 =
         0.02128    0.00476    0.00077    0.00487
AFIX  43
H43   2    0.014433    0.127482    0.551079    11.00000   -1.20000
AFIX   0
C44   1    0.034786    0.516184    0.362088    11.00000    0.02166    0.02597 =
         0.01849    0.00781    0.00099    0.01243
AFIX  43
H44   2   -0.035765    0.515627    0.311053    11.00000   -1.20000
AFIX   0
C45   1    0.121562    0.597978    0.413189    11.00000    0.02681    0.02097 =
         0.02041    0.00807    0.00406    0.01171
AFIX  43
H45   2    0.121282    0.665060    0.403344    11.00000   -1.20000
AFIX   0
C47   1    0.175203    0.470088    0.470766    11.00000    0.01809    0.01818 =
         0.01672    0.00469    0.00309    0.00703
C49   1    0.006816    0.331808    0.356066    11.00000    0.02503    0.02130 =
         0.02340    0.00157   -0.00502    0.00584
AFIX 137
H49A  2   -0.065145    0.302157    0.390020    11.00000   -1.50000
H49B  2    0.077524    0.292721    0.359234    11.00000   -1.50000
H49C  2   -0.033278    0.331817    0.290674    11.00000   -1.50000
AFIX   0

O54   5    0.032191    0.347342    0.882645    11.00000    0.02725    0.02980 =
         0.02628    0.00647    0.00678    0.01011
O56   5   -0.076300    0.222520    0.780327    11.00000    0.03104    0.02895 =
         0.06026   -0.00008    0.00257   -0.00281
O57   5    0.097268    0.327976    0.748398    11.00000    0.02816    0.04015 =
         0.02756    0.01201    0.01012    0.01287
N55   3    0.017296    0.298142    0.802001    11.00000    0.01985    0.02359 =
         0.02836    0.00748    0.00260    0.01040
O62   5    0.210972    0.531378    0.916285    11.00000    0.04673    0.02590 =
         0.04762    0.00315    0.02313    0.01046
H62A  2    0.255348    0.545427    0.867406    11.00000    0.04711
H62B  2    0.149007    0.471708    0.896913    11.00000    0.08338
O50   5    0.601716    0.706791    0.589301    11.00000    0.03160    0.01762 =
         0.02791    0.00329    0.00348    0.00621
O52   5    0.588130    0.843511    0.668698    11.00000    0.02660    0.03657 =
         0.02679   -0.00484    0.00380    0.01483
O53   5    0.783874    0.826408    0.634244    11.00000    0.02175    0.02677 =
         0.03415    0.00133    0.00408    0.00769
N51   3    0.659827    0.792487    0.631046    11.00000    0.02476    0.02144 =
         0.01672    0.00395    0.00200    0.00955
O63   5    0.126086    0.694703    0.974311    11.00000    0.09560    0.03468 =
         0.05711    0.02393    0.05160    0.03831
H63A  2    0.148916    0.643266    0.958886    11.00000    0.06158
H63B  2    0.085855    0.685525    1.017989    11.00000    0.05962
O60   5    0.386356    0.569563    0.790081    11.00000    0.03285    0.03168 =
         0.02300   -0.00027    0.00443    0.00442
H60A  2    0.454753    0.609716    0.828400    11.00000    0.04956
H60B  2    0.360258    0.611691    0.742850    11.00000    0.07206
O58   5    0.332801    0.686099    0.650574    11.00000    0.02976    0.02808 =
         0.02741   -0.00156   -0.00008    0.00321
H58A  2    0.292567    0.647786    0.594226    11.00000    0.05072
H58B  2    0.426825    0.708737    0.640427    11.00000    0.07020
O61   5    0.411633    0.875300    0.804163    11.00000    0.03900    0.03426 =
         0.02692    0.00904    0.00896    0.01671
H61A  2    0.311010    0.837810    0.802756    11.00000    0.05036
H61B  2    0.435939    0.838911    0.750861    11.00000    0.08375
O59   5    0.147206    0.819331    0.835812    11.00000    0.03784    0.02248 =
         0.02447    0.00043    0.00188    0.00545
H59A  2    0.156694    0.880944    0.868760    11.00000    0.05427
H59B  2    0.134048    0.774552    0.876820    11.00000    0.06588
HKLF 4


REM  231141lt_auto_a.res in P-1
REM wR2 = 0.0731, GooF = S = 1.026, Restrained GooF = 1.026 for all data
REM R1 = 0.0292 for 7191 Fo > 4sig(Fo) and 0.0305 for all 7556 data
REM 619 parameters refined using 0 restraints

END

WGHT      0.0300      1.4394

REM Highest difference peak  0.460,  deepest hole -0.397,  1-sigma level  0.043
Q1    1   0.1533  0.5438  0.8653  11.00000  0.05    0.46
Q2    1   0.0587  0.6619  0.9421  11.00000  0.05    0.31
;
_shelx_res_checksum                73989
_shelx_hkl_file
;
   0   0   1  242.28    2.83
   0   0  -1  247.66    2.92
   0   0  -1  250.20    2.90
   0   0  -2  327.47    4.01
   0   0  -2  323.06    4.05
   0   0  -2  319.98    4.00
   0   0  -3 1080.41   12.05
   0   0  -3 1028.71   12.04
   0   0  -3 1095.25   12.09
   0   0  -3 1043.33   12.15
   0   0  -3 1078.86   12.16
   0   0  -3 1079.43   12.23
   0   0  -4  368.87    5.03
   0   0  -4  373.56    4.68
   0   0  -4  370.46    4.95
   0   0  -4  348.30    5.04
   0   0  -4  359.34    4.45
   0   0  -4  364.43    4.75
   0   0  -4  363.51    5.09
   0   0  -4  349.87    4.78
   0   0  -4  370.98    5.14
   0   0  -4  361.23    5.02
   0   0  -4  366.06    4.91
   0   0  -5  511.33    7.02
   0   0  -5  502.44    7.12
   0   0  -5  514.64    6.24
   0   0   5  514.31    6.42
   0   0  -5  527.74    6.56
   0   0  -5  516.89    7.01
   0   0  -5  529.92    7.17
   0   0  -5  517.89    7.16
   0   0  -5  530.88    6.67
   0   0  -5  518.53    6.87
   0   0  -5  528.79    7.13
   0   0  -6    6.59    0.66
   0   0  -6    8.22    0.74
   0   0  -6    7.12    0.42
   0   0  -6    6.38    0.48
   0   0  -6    6.43    0.66
   0   0  -6    7.08    0.53
   0   0  -6    6.09    0.66
   0   0   6    7.50    0.50
   0   0  -6    6.53    0.67
   0   0  -6    7.30    0.57
   0   0  -6    6.80    0.61
   0   0  -7  958.89   12.60
   0   0  -7  970.57   12.78
   0   0  -7  953.10   12.33
   0   0  -7  996.54   12.90
   0   0  -7  983.44   12.84
   0   0  -7  949.49   11.93
   0   0  -7  980.09   12.64
   0   0  -8  170.50    3.90
   0   0  -8  172.58    4.08
   0   0  -8  165.22    3.67
   0   0  -8  173.40    4.04
   0   0  -8  173.81    3.93
   0   0   8  172.17    3.53
   0   0  -9  335.36    6.44
   0   0  -9  314.20    6.13
   0   0  -9  310.54    5.82
   0   0  -9  316.80    6.37
   0   0  -9  334.86    6.26
   0   0 -10   -0.06    0.45
   0   0 -10   -0.29    0.50
   0   0 -10    0.71    0.50
   0   0 -10    0.87    0.58
   0   0 -11  216.31    5.63
   0   0 -11  220.16    5.65
   0   0 -11  219.34    5.55
   0   0 -11  219.67    5.70
   0   0 -11  223.76    5.55
   0   0 -12   53.40    2.70
   0   0 -12   55.99    2.76
   0   0 -12   52.96    2.76
   0   0 -12   54.25    2.80
   0   0 -13  156.36    4.76
   0   0 -13  151.86    4.51
   0   0 -13  161.20    5.00
   0   0 -13  144.96    4.68
   0   0 -13  153.02    4.90
   0   0 -14   24.97    1.87
   0   0 -14   25.23    1.75
   0   0 -14   25.88    1.97
   0   0 -14   25.94    1.87
   0   0 -14   26.20    1.96
   0   0 -15   67.84    2.88
   0   0 -15   59.37    2.83
   0   0 -15   65.73    2.79
   0   0 -16   58.86    2.45
   0   0 -17    3.12    0.60
   0   1 -17  146.07    3.55
   0   1 -16   29.93    1.77
   0   1 -16   25.81    1.54
   0   1 -15   39.12    2.21
   0   1 -15   39.24    2.30
   0   1 -14    3.63    0.92
   0   1 -14    1.92    0.77
   0   1 -14    3.27    0.81
   0   1 -14    1.82    0.76
   0   1 -13    0.08    0.52
   0   1 -13    0.58    0.59
   0   1 -13    0.41    0.66
   0   1 -13    0.10    0.58
   0   1 -13    0.38    0.63
   0   1 -12   95.08    3.71
   0   1 -12   96.48    3.68
   0   1 -12   98.31    3.66
   0   1 -11  102.22    3.71
   0   1 -11  105.13    3.75
   0   1 -11  104.82    3.61
   0   1 -11  102.32    3.21
   0   1 -11  103.52    3.68
   0   1 -10  182.01    4.59
   0   1 -10  183.50    4.77
   0   1  -9  265.18    5.60
   0   1  -9  269.57    5.45
   0   1  -9  262.14    5.10
   0   1  -9  261.99    5.56
   0   1  -9  274.61    5.67
   0   1  -8   33.69    1.67
   0   1  -8   36.10    1.38
   0   1  -8   37.25    1.67
   0   1  -8   33.01    1.49
   0  -1   8   34.47    1.43
   0  -1   7  219.43    3.71
   0   1  -7  230.50    4.33
   0   1  -7  221.51    3.78
   0   1  -7  230.70    4.52
   0   1  -7  212.37    4.35
   0   1  -7  232.14    4.48
   0   1  -7  222.45    4.07
   0  -1   7  226.82    4.00
   0   1  -7  234.38    4.49
   0   1  -6 2229.37   24.77
   0   1  -6 2286.15   25.14
   0   1  -6 2251.06   25.95
   0   1  -6 2288.85   25.91
   0   1  -6 2279.00   24.86
   0   1  -6 2262.20   25.47
   0   1  -6 2283.77   25.66
   0   1  -6 2257.16   25.92
   0   1  -6 2202.34   24.48
   0  -1   6 2274.82   25.14
   0  -1   6 2268.82   25.39
   0   1  -6 2267.39   24.82
   0   1  -5 1720.59   20.16
   0   1  -5 1783.49   19.79
   0   1  -5 1813.96   20.46
   0   1  -5 1765.12   19.50
   0   1  -5 1788.70   20.39
   0   1  -5 1781.65   20.17
   0   1  -5 1752.66   20.01
   0   1  -5 1819.93   20.43
   0  -1   5 1774.37   19.83
   0  -1   5 1764.80   19.96
   0   1  -5 1760.86   19.58
   0   1  -4   19.94    0.81
   0   1  -4   21.77    0.75
   0   1  -4   21.29    0.88
   0   1  -4   18.50    0.58
   0  -1   4   18.25    0.70
   0   1  -4   17.88    0.72
   0   1  -4   18.89    0.78
   0   1  -4   19.52    0.85
   0  -1   4   23.11    0.80
   0   1  -4   18.59    0.65
   0   1  -3 1809.08   19.58
   0   1  -3 1779.78   19.50
   0   1  -3 1796.80   19.11
   0   1  -3 1803.84   19.38
   0  -1   3 1738.92   19.51
   0   1  -3 1749.89   19.57
   0   1  -2    9.08    0.37
   0  -1   2   11.11    0.43
   0   1  -1 1080.50   11.51
   0  -1   1 1067.19   11.66
   0   1   0  192.37    2.31
   0  -1  -2   77.22    1.37
   0  -1  -2   77.81    1.42
   0  -1  -2   72.79    1.24
   0  -1  -2   77.48    1.37
   0  -1  -2   77.59    1.41
   0  -1  -2   78.20    1.42
   0  -1  -2   78.29    1.19
   0  -1  -2   72.04    1.31
   0  -1  -3   24.44    0.66
   0  -1  -3   20.44    0.72
   0  -1  -3   20.62    0.72
   0  -1  -3   19.38    0.80
   0  -1  -3   21.80    0.80
   0  -1  -3   20.36    0.76
   0  -1  -3   20.63    0.78
   0   1   3   21.59    0.59
   0  -1  -3   22.93    0.80
   0  -1  -3   22.09    0.81
   0  -1  -4  296.69    3.74
   0  -1  -4  305.15    3.99
   0  -1  -4  313.55    4.49
   0  -1  -4  284.66    4.26
   0  -1  -4  292.74    4.51
   0  -1  -4  305.92    4.09
   0  -1  -4  309.12    4.49
   0  -1  -4  295.46    4.39
   0   1   4  305.11    3.88
   0  -1  -4  306.55    4.39
   0  -1  -4  309.84    4.44
   0  -1  -5  746.11    8.63
   0  -1  -5  736.45    9.73
   0  -1  -5  739.57    9.70
   0  -1  -5  743.47    9.70
   0  -1  -5  756.03    9.81
   0  -1  -5  769.67    9.18
   0  -1  -5  769.99    9.59
   0  -1  -5  773.61    9.49
   0  -1  -6  559.85    8.02
   0  -1  -6  563.05    7.99
   0  -1  -6  574.53    8.16
   0  -1  -6  557.52    7.39
   0  -1  -6  543.74    7.87
   0  -1  -6  569.04    7.83
   0  -1  -7 1635.79   20.02
   0  -1  -7 1669.49   20.53
   0  -1  -7 1684.21   19.86
   0  -1  -7 1699.11   20.45
   0  -1  -7 1680.49   20.37
   0  -1  -7 1668.32   19.45
   0  -1  -7 1718.56   20.30
   0  -1  -8  205.57    3.84
   0  -1  -8  198.88    4.02
   0  -1  -8  197.25    4.46
   0  -1  -8  195.96    4.46
   0  -1  -8  198.24    4.53
   0  -1  -8  195.28    4.33
   0  -1  -8  199.01    4.21
   0  -1  -9   46.00    1.85
   0  -1  -9   46.21    2.18
   0  -1  -9   49.93    2.21
   0  -1  -9   49.85    2.30
   0  -1  -9   46.92    2.11
   0  -1  -9   47.63    2.15
   0  -1 -10  161.78    4.41
   0  -1 -10  153.39    4.05
   0  -1 -10  161.83    4.40
   0  -1 -10  162.87    4.58
   0  -1 -10  161.71    4.45
   0  -1 -10  162.21    4.59
   0  -1 -10  154.88    4.46
   0  -1 -11   19.22    1.59
   0  -1 -11   19.81    1.66
   0  -1 -11   19.82    1.61
   0  -1 -11   20.55    1.69
   0  -1 -11   17.98    1.39
   0  -1 -12  168.12    5.11
   0  -1 -12  166.01    4.94
   0  -1 -12  172.40    4.95
   0  -1 -13   36.61    2.21
   0  -1 -13   38.57    2.39
   0  -1 -13   38.45    2.30
   0  -1 -13   31.93    2.22
   0  -1 -13   35.91    2.25
   0  -1 -14  197.70    5.19
   0  -1 -14  202.10    5.58
   0  -1 -14  187.23    5.23
   0  -1 -14  195.48    5.33
   0  -1 -15   30.48    1.92
   0  -1 -15   28.92    1.78
   0  -1 -16  172.47    4.31
   0  -1 -17  126.68    3.13
   0   2 -17  351.38    6.12
   0   2 -16   21.64    1.51
   0   2 -16   21.77    1.62
   0   2 -16   22.66    1.46
   0   2 -16   24.34    1.69
   0   2 -15  111.78    3.94
   0   2 -15  109.64    3.74
   0   2 -14   76.50    3.23
   0   2 -14   76.00    3.35
   0   2 -14   68.25    3.19
   0   2 -14   77.61    3.23
   0   2 -13  343.58    7.67
   0   2 -13  361.18    7.95
   0   2 -13  354.66    7.87
   0   2 -13  354.09    7.62
   0   2 -13  349.04    6.92
   0   2 -12   48.96    2.67
   0   2 -12   53.38    2.63
   0   2 -12   52.46    2.41
   0   2 -12   51.84    2.64
   0   2 -11  341.87    7.28
   0   2 -11  332.64    6.94
   0   2 -11  344.61    7.23
   0   2 -10  610.41   10.26
   0   2 -10  637.68   10.44
   0   2 -10  634.27   10.10
   0   2  -9  238.96    5.20
   0   2  -9  237.05    5.22
   0   2  -9  237.60    4.98
   0   2  -9  224.42    5.09
   0   2  -9  230.83    4.67
   0  -2   8  617.55    8.82
   0   2  -8  626.69    8.91
   0   2  -8  633.97    9.44
   0  -2   8  613.05    8.56
   0   2  -8  621.61    8.55
   0   2  -8  627.03    9.18
   0   2  -7   79.38    2.03
   0   2  -7   80.89    2.28
   0   2  -7   79.37    2.44
   0   2  -7   79.22    2.38
   0   2  -7   81.12    1.89
   0   2  -7   75.94    2.12
   0   2  -7   81.83    2.41
   0  -2   7   80.51    2.09
   0  -2   7   81.08    2.16
   0   2  -6  322.77    5.34
   0   2  -6  321.13    5.31
   0   2  -6  335.32    5.34
   0   2  -6  324.71    4.66
   0   2  -6  321.64    4.96
   0  -2   6  320.11    4.92
   0  -2   6  326.05    4.98
   0  -2   5  937.97   11.08
   0  -2   5  891.92   11.03
   0   2  -5  885.23   11.28
   0   2  -5  898.76   10.97
   0   2  -5  937.71   10.80
   0   2  -5  910.53   11.06
   0   2  -5  904.06   11.33
   0  -2   4  551.64    7.01
   0   2  -4  557.51    7.16
   0   2  -4  547.57    6.46
   0   2  -4  544.97    6.91
   0  -2   4  551.38    7.01
   0   2  -4  549.40    6.91
   0   2  -4  561.98    6.84
   0  -2   3  626.48    7.61
   0  -2   3  625.55    7.57
   0   2  -3  612.89    7.33
   0   2  -3  630.45    7.45
   0  -2   2 1499.59   16.46
   0   2  -2 1494.84   16.12
   0   2  -2 1479.23   16.43
   0  -2   1  325.95    4.01
   0  -2   1  318.54    4.00
   0   2  -1  312.63    3.49
   0   2  -1  329.45    3.99
   0  -2   0  235.84    3.08
   0  -2  -1   65.49    1.07
   0  -2  -1   63.93    1.16
   0   2   1   61.99    1.21
   0  -2  -2   15.41    0.50
   0  -2  -2   14.76    0.56
   0  -2  -2   15.87    0.52
   0  -2  -2   14.79    0.63
   0  -2  -2   16.05    0.65
   0  -2  -2   14.70    0.62
   0  -2  -2   15.06    0.55
   0  -2  -3  132.57    2.30
   0  -2  -3  130.99    2.41
   0  -2  -3  139.03    1.99
   0  -2  -3  137.54    2.35
   0  -2  -3  136.21    2.48
   0  -2  -3  133.11    2.45
   0  -2  -3  136.79    2.51
   0  -2  -3  136.22    2.53
   0   2   3  133.14    2.19
   0  -2  -3  136.33    2.43
   0  -2  -3  131.59    2.17
   0   2   3  136.64    2.17
   0  -2  -3  138.88    2.09
   0  -2  -4  451.58    6.19
   0  -2  -4  445.14    5.66
   0  -2  -4  445.37    5.58
   0  -2  -4  455.41    5.37
   0  -2  -4  445.41    5.99
   0  -2  -4  452.66    5.62
   0  -2  -4  460.50    6.12
   0  -2  -4  440.40    5.48
   0  -2  -4  450.27    6.35
   0  -2  -4  455.20    6.26
   0  -2  -4  453.35    6.24
   0  -2  -4  449.92    6.30
   0  -2  -4  448.80    6.04
   0   2   4  441.86    5.62
   0   2   5   55.02    1.31
   0  -2  -5   56.19    1.70
   0  -2  -5   51.82    1.75
   0  -2  -5   52.97    1.37
   0  -2  -5   53.80    1.73
   0  -2  -5   56.68    1.76
   0  -2  -5   55.13    1.57
   0  -2  -5   55.68    1.29
   0  -2  -5   50.52    1.10
   0  -2  -5   54.88    1.33
   0  -2  -5   54.40    1.09
   0  -2  -5   54.22    1.24
   0  -2  -5   52.23    1.54
   0  -2  -6  313.59    4.54
   0  -2  -6  315.58    5.29
   0   2   6  311.26    4.46
   0  -2  -6  324.14    4.74
   0  -2  -6  322.75    5.48
   0  -2  -6  315.27    5.29
   0  -2  -6  325.88    5.28
   0  -2  -6  320.19    5.45
   0  -2  -6  324.42    5.44
   0  -2  -6  311.42    5.50
   0  -2  -6  330.96    5.49
   0  -2  -7  698.84   10.08
   0  -2  -7  699.82   10.11
   0  -2  -7  681.61   10.18
   0  -2  -7  710.49   10.11
   0  -2  -7  702.81    9.89
   0  -2  -7  696.25   10.09
   0  -2  -7  696.24    9.79
   0  -2  -7  695.32    9.85
   0  -2  -8  690.99   10.34
   0  -2  -8  672.91   10.46
   0  -2  -8  697.31   10.39
   0  -2  -8  697.25   10.41
   0  -2  -8  674.18   10.10
   0  -2  -8  678.92    9.87
   0  -2  -8  663.15   10.00
   0  -2  -9   91.91    3.12
   0  -2  -9   90.35    3.02
   0  -2  -9   87.76    2.82
   0  -2  -9   91.50    3.15
   0  -2  -9   88.43    3.09
   0  -2 -10  466.47    8.69
   0  -2 -10  464.68    8.70
   0  -2 -10  445.61    8.52
   0  -2 -10  473.83    8.55
   0  -2 -10  468.95    8.23
   0  -2 -10  466.66    8.62
   0  -2 -11   35.47    2.14
   0  -2 -11   29.94    1.86
   0  -2 -11   32.26    2.06
   0  -2 -11   32.86    2.10
   0  -2 -11   32.45    2.08
   0  -2 -11   34.00    2.14
   0  -2 -12    1.84    0.73
   0  -2 -12    0.77    0.64
   0  -2 -12    0.50    0.68
   0  -2 -12    1.60    0.78
   0  -2 -13  163.17    4.88
   0  -2 -13  167.03    4.90
   0  -2 -13  156.74    4.83
   0  -2 -14    4.17    0.86
   0  -2 -15   34.84    1.98
   0  -2 -15   30.80    1.85
   0  -2 -16   14.54    1.18
   0  -2 -16   12.39    1.06
   0  -2 -17    3.45    0.55
   0   3 -17    3.85    0.60
   0   3 -16  438.04    7.67
   0   3 -16  438.75    8.06
   0   3 -16  435.24    8.04
   0   3 -16  411.96    7.44
   0   3 -15   21.43    1.62
   0   3 -15   21.06    1.71
   0   3 -14  332.85    6.70
   0   3 -14  339.75    7.27
   0   3 -14  321.55    7.44
   0   3 -14  334.29    7.38
   0   3 -14  341.41    7.62
   0   3 -13  309.74    6.58
   0   3 -13  318.16    7.06
   0   3 -13  320.54    7.37
   0   3 -13  309.14    7.29
   0   3 -13  312.62    7.10
   0   3 -12   62.39    2.84
   0   3 -12   59.16    2.82
   0   3 -11  163.13    4.66
   0   3 -11  156.56    4.46
   0   3 -11  154.02    4.52
   0   3 -11  166.28    4.76
   0   3 -10   92.19    3.23
   0   3 -10   89.61    3.06
   0   3 -10   89.88    3.23
   0   3  -9  102.27    3.17
   0   3  -9   95.75    2.96
   0   3  -9   97.58    3.16
   0   3  -8  155.67    3.91
   0   3  -8  152.89    3.80
   0   3  -8  154.62    3.59
   0   3  -8  159.87    3.39
   0  -3   8  165.04    3.55
   0   3  -7  148.50    3.51
   0  -3   7  152.14    3.26
   0   3  -7  147.91    2.94
   0   3  -7  149.25    3.44
   0   3  -7  153.28    3.54
   0   3  -7  145.54    3.19
   0   3  -6  365.30    5.35
   0   3  -6  370.21    5.84
   0  -3   6  369.49    5.68
   0   3  -6  361.44    5.87
   0   3  -5  449.73    6.04
   0   3  -5  449.27    6.11
   0   3  -5  440.11    5.49
   0  -3   5  462.17    6.39
   0   3  -5  436.27    6.35
   0   3  -4    2.51    0.36
   0  -3   4    2.73    0.41
   0   3  -4    2.98    0.32
   0   3  -4    2.50    0.37
   0   3  -3  874.98   10.26
   0   3  -3  879.52    9.80
   0  -3   2 2201.29   23.73
   0   3  -2 2123.87   23.66
   0   3  -2 2138.08   22.94
   0   3  -2 2208.11   23.81
   0  -3   2 2124.86   23.68
   0  -3   1  338.68    4.45
   0   3  -1  336.38    4.50
   0   3   0  188.77    2.84
   0  -3   0  183.24    2.75
   0  -3  -1  206.72    3.17
   0  -3  -1  216.53    3.05
   0   3   1  212.41    3.17
   0  -3  -1  216.92    2.74
   0   3   1  213.76    3.15
   0   3   2    5.68    0.43
   0  -3  -2    5.14    0.38
   0   3   2    6.44    0.45
   0  -3  -2    6.30    0.40
   0  -3  -2    6.12    0.47
   0  -3  -2    5.42    0.42
   0  -3  -2    5.61    0.38
   0  -3  -3 4200.44   44.70
   0  -3  -3 4268.64   44.94
   0  -3  -3 4161.28   44.34
   0  -3  -3 4278.00   45.06
   0  -3  -3 4224.19   44.98
   0   3   3 4143.92   44.98
   0  -3  -3 4254.24   45.34
   0  -3  -3 4225.02   45.55
   0  -3  -4   30.32    1.10
   0  -3  -4   27.51    0.83
   0  -3  -4   29.52    0.97
   0  -3  -4   29.02    1.09
   0  -3  -4   29.17    1.01
   0  -3  -4   27.57    1.14
   0   3   4   31.49    1.03
   0   3   4   28.51    1.02
   0  -3  -4   29.21    0.93
   0  -3  -4   33.83    0.98
   0  -3  -4   29.97    1.26
   0  -3  -4   29.14    1.18
   0  -3  -4   29.87    1.20
   0  -3  -5  188.80    3.69
   0  -3  -5  180.97    3.63
   0  -3  -5  184.90    3.73
   0   3   5  178.09    3.18
   0  -3  -5  182.23    3.01
   0  -3  -5  181.15    3.00
   0  -3  -5  182.23    2.74
   0  -3  -5  189.26    3.03
   0  -3  -5  188.68    3.44
   0   3   5  187.03    3.12
   0  -3  -6   60.95    2.08
   0  -3  -6   63.82    2.13
   0  -3  -6   58.75    2.10
   0  -3  -6   61.81    2.07
   0  -3  -6   62.70    1.99
   0  -3  -6   62.93    2.12
   0   3   6   60.27    1.60
   0   3   6   65.05    1.78
   0  -3  -6   63.96    1.97
   0  -3  -6   59.59    1.89
   0  -3  -7  223.91    4.78
   0  -3  -7  237.98    4.85
   0  -3  -7  235.72    4.83
   0  -3  -7  225.96    4.69
   0  -3  -7  225.31    4.71
   0   3   7  221.44    4.05
   0  -3  -7  235.05    4.65
   0  -3  -8   17.23    1.34
   0  -3  -8   14.98    1.25
   0  -3  -8   15.54    1.25
   0  -3  -8   19.75    1.33
   0  -3  -8   17.02    1.30
   0  -3  -8   18.33    1.27
   0  -3  -9  119.84    3.76
   0  -3  -9  122.95    3.79
   0  -3  -9  125.85    3.70
   0  -3  -9  126.81    3.70
   0  -3  -9  130.79    3.92
   0  -3  -9  123.62    3.59
   0  -3 -10   27.70    1.87
   0  -3 -10   29.35    1.91
   0  -3 -10   27.50    1.86
   0  -3 -10   25.38    1.74
   0  -3 -10   27.13    1.75
   0  -3 -10   25.96    1.84
   0  -3 -10   27.69    1.72
   0  -3 -11   36.15    2.22
   0  -3 -11   34.66    2.17
   0  -3 -11   34.37    2.12
   0  -3 -11   31.42    1.95
   0  -3 -11   34.11    2.10
   0  -3 -11   30.67    2.06
   0  -3 -12    0.51    0.54
   0  -3 -12    0.29    0.59
   0  -3 -12    0.19    0.53
   0  -3 -12    0.82    0.59
   0  -3 -13   75.83    3.19
   0  -3 -13   73.81    3.20
   0  -3 -14   14.19    1.36
   0  -3 -14   14.48    1.40
   0  -3 -15    0.35    0.48
   0  -3 -15    1.43    0.59
   0  -3 -16  207.09    4.45
   0  -3 -16  220.02    4.53
   0   4 -17    0.16    0.33
   0   4 -17    0.53    0.47
   0   4 -16   72.51    2.58
   0   4 -16   68.43    2.51
   0   4 -16   71.13    2.78
   0   4 -16   73.49    2.83
   0   4 -15  150.22    3.98
   0   4 -15  158.09    4.32
   0   4 -15  158.95    4.67
   0   4 -15  157.67    4.65
   0   4 -15  159.46    4.48
   0   4 -14    7.16    1.08
   0   4 -14    6.73    1.08
   0   4 -14    7.73    1.17
   0   4 -14    6.54    0.97
   0   4 -13    1.57    0.69
   0   4 -13    2.35    0.74
   0   4 -13    1.55    0.63
   0   4 -13    1.51    0.70
   0   4 -12  148.90    4.39
   0   4 -12  143.66    4.46
   0   4 -11   87.27    3.33
   0   4 -11   88.59    3.18
   0   4 -11   89.87    3.44
   0   4 -11   82.87    3.23
   0   4 -10   19.45    1.42
   0   4 -10   18.06    1.46
   0   4 -10   22.27    1.65
   0   4  -9  353.69    6.85
   0   4  -9  363.10    6.80
   0  -4   9  367.68    6.49
   0   4  -9  358.82    6.42
   0  -4   9  360.93    6.34
   0  -4   8  460.59    7.45
   0   4  -8  470.54    7.67
   0   4  -8  443.06    7.14
   0   4  -8  455.50    7.71
   0   4  -7  822.62   10.77
   0  -4   7  830.20   11.23
   0   4  -7  842.59   11.38
   0   4  -7  804.61   10.74
   0   4  -7  816.40   11.37
   0  -4   6  418.61    6.50
   0   4  -6  421.29    6.18
   0   4  -6  402.22    6.38
   0  -4   5  111.60    2.53
   0   4  -5  115.06    2.48
   0   4  -5  113.32    2.21
   0   4  -5  107.65    1.91
   0  -4   5  112.22    2.64
   0   4  -4  556.35    7.26
   0   4  -4  542.30    7.07
   0  -4   4  552.81    7.32
   0  -4   4  528.43    7.32
   0   4  -4  524.66    6.59
   0   4  -3  128.19    2.49
   0  -4   3  122.03    2.54
   0  -4   3  128.86    2.50
   0  -4   2 1448.28   16.82
   0   4  -2 1424.30   16.89
   0  -4   1  908.36   11.03
   0  -4   1  921.95   10.97
   0   4  -1  934.46   11.16
   0   4   0   20.39    0.88
   0   4   0   21.41    0.86
   0  -4   0   24.53    0.91
   0  -4   0   23.12    0.90
   0   4   1 1084.61   12.87
   0  -4  -1 1101.93   12.03
   0  -4  -1 1082.73   12.58
   0   4   1 1099.23   12.90
   0   4   2  586.26    7.70
   0  -4  -2  613.50    7.49
   0  -4  -2  606.97    7.24
   0  -4  -2  600.00    7.70
   0  -4  -2  602.57    7.68
   0   4   2  604.84    7.74
   0  -4  -3   94.22    2.06
   0  -4  -3   97.48    2.05
   0   4   3   95.17    2.07
   0  -4  -3   94.34    1.90
   0  -4  -3   92.49    1.93
   0   4   3   92.90    2.09
   0  -4  -3   91.06    1.52
   0  -4  -4  190.13    3.28
   0  -4  -4  186.38    3.24
   0   4   4  188.08    3.30
   0  -4  -4  185.46    3.31
   0   4   4  183.27    3.35
   0  -4  -4  189.29    3.43
   0  -4  -5  712.91    9.05
   0  -4  -5  729.84    9.49
   0  -4  -5  717.47    9.74
   0  -4  -5  696.97    9.47
   0  -4  -5  702.80    8.86
   0   4   5  697.21    9.26
   0  -4  -5  709.57   10.02
   0   4   5  709.27    9.13
   0  -4  -6  413.81    6.94
   0  -4  -6  400.97    6.96
   0  -4  -6  417.52    6.98
   0  -4  -6  422.58    6.63
   0   4   6  412.94    6.26
   0  -4  -6  429.93    6.73
   0  -4  -6  404.40    6.51
   0  -4  -7   20.06    1.38
   0  -4  -7   21.79    1.41
   0  -4  -7   21.99    1.31
   0  -4  -7   20.45    1.37
   0  -4  -7   21.69    1.44
   0  -4  -8  118.25    3.52
   0  -4  -8  115.79    3.63
   0  -4  -8  122.56    3.47
   0  -4  -8  117.30    3.53
   0  -4  -9  640.69   10.72
   0  -4  -9  637.35   10.79
   0  -4  -9  630.12   10.49
   0  -4  -9  654.09   10.47
   0  -4  -9  635.46   10.46
   0  -4 -10   15.55    1.48
   0  -4 -10   15.53    1.45
   0  -4 -10   18.99    1.53
   0  -4 -10   16.51    1.40
   0  -4 -11  142.19    4.37
   0  -4 -11  148.32    4.43
   0  -4 -11  150.83    4.76
   0  -4 -12  131.02    4.16
   0  -4 -12  130.99    4.45
   0  -4 -12  132.16    4.46
   0  -4 -12  135.73    4.25
   0  -4 -13   49.21    2.61
   0  -4 -13   48.42    2.47
   0  -4 -14  243.27    5.60
   0  -4 -15    8.96    1.01
   0  -4 -15   11.00    1.03
   0  -4 -16   20.68    1.24
   0   5 -17   23.35    1.31
   0   5 -16   28.65    1.71
   0   5 -16   24.83    1.46
   0   5 -16   28.62    1.70
   0   5 -15   11.66    1.11
   0   5 -15   10.90    1.22
   0   5 -15   12.08    1.28
   0   5 -15   10.28    1.12
   0   5 -14  413.56    8.41
   0   5 -14  407.92    8.40
   0   5 -13  243.70    5.86
   0   5 -13  269.64    6.55
   0   5 -12   37.18    2.23
   0   5 -12   35.60    2.26
   0   5 -12   37.72    2.11
   0   5 -11  724.21   11.91
   0   5 -11  716.97   12.05
   0   5 -11  713.18   11.28
   0   5 -11  712.62   11.67
   0   5 -10  530.99    8.79
   0   5 -10  524.80    9.33
   0   5 -10  519.03    9.17
   0  -5   9  213.01    4.64
   0   5  -9  214.00    4.97
   0   5  -9  214.56    5.09
   0   5  -8    1.52    0.53
   0   5  -8    1.74    0.47
   0   5  -7    0.93    0.40
   0   5  -7    1.35    0.38
   0  -5   7    1.40    0.44
   0  -5   7    1.10    0.46
   0   5  -6    0.38    0.33
   0   5  -6    0.22    0.25
   0  -5   6    0.69    0.39
   0   5  -5   40.18    1.24
   0  -5   5   44.90    1.61
   0   5  -5   44.69    1.50
   0  -5   5   44.00    1.71
   0   5  -4   34.97    1.18
   0  -5   4   35.25    1.42
   0  -5   4   34.00    1.35
   0  -5   3    0.29    0.31
   0   5  -3    5.01    0.59
   0  -5   2   89.23    2.17
   0   5  -2   91.74    2.29
   0  -5   1  468.69    6.48
   0   5  -1  472.91    6.73
   0   5  -1  471.69    6.49
   0   5   0    0.70    0.33
   0  -5   0    1.18    0.34
   0   5   0    1.32    0.38
   0  -5   0    0.37    0.27
   0  -5  -1   72.76    1.70
   0  -5  -1   75.73    1.91
   0   5   1   75.60    1.93
   0   5   1   77.69    1.99
   0  -5  -2 1215.60   13.87
   0   5   2 1228.57   14.77
   0  -5  -2 1258.61   14.64
   0   5   2 1218.75   14.71
   0  -5  -2 1235.61   14.42
   0  -5  -3  105.30    2.15
   0   5   3  107.52    2.49
   0  -5  -3  111.02    2.36
   0  -5  -3  105.87    2.37
   0   5   3  104.34    2.45
   0  -5  -3  109.16    2.27
   0   5   4  135.18    2.88
   0   5   4  133.25    2.90
   0  -5  -4  130.91    2.65
   0  -5  -5   12.83    0.87
   0   5   5   12.60    0.85
   0  -5  -5   11.79    0.87
   0  -5  -5   11.47    0.79
   0   5   5   11.92    0.84
   0  -5  -6  222.19    4.68
   0  -5  -6  216.88    4.80
   0  -5  -6  224.21    4.90
   0  -5  -6  220.54    4.41
   0  -5  -6  219.17    4.42
   0   5   6  216.56    4.20
   0  -5  -7  134.35    3.46
   0  -5  -7  132.49    3.80
   0  -5  -7  134.54    3.82
   0  -5  -7  142.94    3.60
   0  -5  -7  133.24    3.59
   0  -5  -8  420.14    7.98
   0  -5  -8  425.37    7.99
   0  -5  -8  428.56    7.61
   0  -5  -8  439.05    8.24
   0  -5  -9  290.98    6.49
   0  -5  -9  282.00    6.34
   0  -5  -9  274.73    6.05
   0  -5  -9  279.30    6.54
   0  -5 -10  334.24    7.46
   0  -5 -10  328.68    7.17
   0  -5 -10  333.66    6.90
   0  -5 -10  325.95    7.13
   0  -5 -11   10.53    1.27
   0  -5 -11   11.15    1.30
   0  -5 -11   11.43    1.25
   0  -5 -11   12.34    1.45
   0  -5 -11   10.18    1.32
   0  -5 -12   93.03    3.52
   0  -5 -12  102.29    3.88
   0  -5 -12  102.39    3.56
   0  -5 -12  101.45    3.85
   0  -5 -13   11.59    1.31
   0  -5 -13   14.32    1.28
   0  -5 -13   15.27    1.35
   0  -5 -14   52.42    2.48
   0  -5 -15   95.51    3.00
   0  -5 -16    4.81    0.61
   0   6 -17   25.58    1.28
   0   6 -16   54.14    2.22
   0   6 -16   46.03    1.90
   0   6 -15  232.70    5.17
   0   6 -15  244.03    5.67
   0   6 -15  235.67    5.60
   0   6 -14  111.64    3.65
   0   6 -14  117.63    3.99
   0   6 -13   14.49    1.47
   0   6 -12    1.36    0.66
   0   6 -12    0.37    0.54
   0   6 -11  236.67    5.85
   0  -6  10   12.71    1.23
   0   6 -10   12.88    1.30
   0  -6   9   46.17    2.22
   0   6  -9   42.65    2.19
   0  -6   9   45.80    2.06
   0  -6   8   33.28    1.69
   0   6  -8   32.23    1.72
   0  -6   7    0.63    0.43
   0  -6   7    0.54    0.42
   0  -6   6  318.63    6.02
   0  -6   5 1578.69   19.21
   0  -6   5 1585.51   19.64
   0  -6   4 1958.66   22.75
   0  -6   4 1895.96   22.91
   0   6  -3  413.54    6.61
   0  -6   3  403.90    6.35
   0  -6   3  411.82    6.52
   0   6  -3  411.00    6.19
   0   6  -2   72.16    2.21
   0  -6   2   72.73    2.06
   0  -6   2   75.05    2.21
   0   6  -2   74.38    2.05
   0   6  -1  409.07    6.37
   0  -6   1  403.87    6.06
   0   6  -1  396.08    6.03
   0   6   0  665.53    9.15
   0   6   0  661.01    8.93
   0  -6   0  656.10    8.86
   0  -6   0  657.21    9.01
   0  -6  -1 1729.17   20.33
   0  -6  -1 1766.80   20.05
   0   6   1 1727.75   20.48
   0   6   1 1724.34   20.31
   0  -6  -1 1688.83   19.69
   0  -6  -2  232.04    4.18
   0   6   2  239.86    4.27
   0  -6  -2  233.87    4.00
   0   6   2  235.40    4.33
   0  -6  -2  223.98    4.02
   0   6   3   65.28    2.02
   0  -6  -3   63.66    1.92
   0  -6  -3   65.78    1.95
   0  -6  -3   68.47    1.87
   0   6   3   63.30    2.04
   0   6   4  795.23   10.66
   0  -6  -4  793.73   10.45
   0   6   4  792.68   10.69
   0  -6  -4  774.24   10.27
   0  -6  -5 1339.80   17.18
   0   6   5 1275.07   16.37
   0  -6  -5 1325.81   16.52
   0   6   5 1306.29   16.32
   0  -6  -5 1326.12   17.35
   0  -6  -6  293.82    5.84
   0  -6  -6  283.85    5.46
   0  -6  -6  292.66    6.14
   0  -6  -7  499.40    8.86
   0  -6  -7  472.81    8.69
   0  -6  -7  488.32    7.99
   0  -6  -7  484.41    8.05
   0  -6  -7  478.17    8.38
   0  -6  -8   40.75    2.25
   0  -6  -8   40.46    2.32
   0  -6  -8   40.95    2.27
   0  -6  -9    9.89    1.21
   0  -6  -9   11.24    1.34
   0  -6  -9   14.23    1.45
   0  -6  -9   13.08    1.35
   0  -6 -10  789.44   12.98
   0  -6 -10  798.61   13.32
   0  -6 -10  792.68   13.21
   0  -6 -10  790.83   12.99
   0  -6 -11  288.86    6.76
   0  -6 -11  286.61    7.01
   0  -6 -11  284.19    6.68
   0  -6 -11  292.20    6.99
   0  -6 -12    4.98    0.98
   0  -6 -12    3.77    0.88
   0  -6 -13    4.12    0.77
   0  -6 -14  165.11    4.32
   0  -6 -15   24.19    1.37
   0   7 -16   23.72    1.27
   0   7 -16   27.45    1.49
   0   7 -16   27.98    1.37
   0   7 -15  113.58    3.53
   0   7 -15  108.97    3.46
   0   7 -15  112.83    3.31
   0   7 -14   46.71    2.43
   0   7 -14   55.66    2.49
   0   7 -13  109.33    3.90
   0   7 -12   56.80    2.82
   0  -7  11  437.52    8.34
   0   7 -11  442.30    8.60
   0  -7  10  426.99    8.23
   0   7 -10  423.85    8.30
   0  -7   9  143.76    4.28
   0  -7   9  152.67    4.07
   0  -7   8  131.80    3.97
   0  -7   8  132.61    3.69
   0  -7   7  228.88    5.37
   0  -7   7  252.17    5.19
   0  -7   6  367.20    6.56
   0  -7   5  251.11    5.29
   0  -7   4   96.96    2.92
   0   7  -4   97.12    2.66
   0  -7   3   10.96    0.99
   0   7  -3    9.41    0.84
   0   7  -2   28.29    1.49
   0   7  -2   25.59    1.31
   0  -7   2   24.76    1.31
   0  -7   1   53.45    1.99
   0   7  -1   52.71    2.04
   0   7  -1   53.94    1.90
   0  -7   1   53.03    1.87
   0  -7   0  475.38    7.58
   0  -7   0  489.74    7.45
   0   7   0  496.52    7.78
   0   7   0  503.38    7.52
   0  -7  -1 2026.92   23.95
   0   7   1 2033.41   24.16
   0  -7  -1 2029.22   23.57
   0   7   1 1998.50   23.92
   0  -7  -2  488.36    7.49
   0   7   2  485.35    7.55
   0   7   2  482.33    7.68
   0  -7  -2  502.13    7.27
   0  -7  -3    0.72    0.37
   0  -7  -3    0.52    0.37
   0   7   3    0.47    0.41
   0  -7  -3    0.40    0.31
   0  -7  -3    0.50    0.33
   0  -7  -4  828.63   11.06
   0  -7  -4  800.72   12.01
   0  -7  -4  820.91   11.00
   0   7   4  797.77   11.34
   0  -7  -4  795.06   11.39
   0  -7  -5  790.73   12.06
   0   7   5  784.97   11.12
   0   7   5  793.39   11.25
   0  -7  -5  783.47   11.60
   0  -7  -5  814.08   11.97
   0  -7  -5  765.03   11.13
   0  -7  -6  188.95    4.35
   0  -7  -6  180.93    4.62
   0  -7  -6  177.11    4.79
   0  -7  -7  283.80    6.49
   0  -7  -7  289.29    6.55
   0  -7  -7  284.62    5.78
   0  -7  -7  276.51    6.27
   0  -7  -7  281.42    6.17
   0  -7  -8  540.08   10.10
   0  -7  -8  561.60   10.29
   0  -7  -8  565.16   10.05
   0  -7  -8  552.53   10.15
   0  -7  -9    0.10    0.63
   0  -7  -9    0.10    0.62
   0  -7  -9    0.95    0.67
   0  -7  -9    0.78    0.62
   0  -7 -10   84.57    3.47
   0  -7 -10   79.95    3.47
   0  -7 -10   80.21    3.38
   0  -7 -10   75.48    3.32
   0  -7 -11    6.16    1.11
   0  -7 -11    7.99    1.12
   0  -7 -12   11.85    1.24
   0  -7 -12   12.71    1.40
   0  -7 -13    1.16    0.53
   0  -7 -13    2.11    0.68
   0  -7 -14   38.75    1.86
   0  -7 -15   29.67    1.33
   0   8 -16  227.68    4.09
   0   8 -16  210.41    4.13
   0   8 -15   55.15    2.17
   0   8 -15   55.22    2.26
   0   8 -14  230.13    5.29
   0   8 -14  230.21    5.45
   0   8 -13    8.90    1.18
   0   8 -12  131.62    4.31
   0  -8  11  185.42    5.08
   0  -8  10  645.91   11.12
   0  -8  10  644.33   10.47
   0  -8   9    5.14    0.86
   0  -8   9    7.18    1.04
   0  -8   8   79.98    2.92
   0  -8   8   76.63    3.13
   0  -8   7   34.14    1.85
   0   8  -7   35.01    1.73
   0  -8   7   34.29    2.04
   0  -8   6  151.69    3.97
   0   8  -6  152.51    3.76
   0  -8   6  161.18    4.44
   0   8  -5   57.72    2.18
   0  -8   5   60.93    2.37
   0   8  -4  186.41    4.19
   0  -8   4  183.29    4.58
   0   8  -3  659.35    9.72
   0  -8   3  635.16   10.10
   0  -8   3  669.85    9.84
   0   8  -2   24.52    1.40
   0   8  -2   20.45    1.42
   0  -8   2   24.24    1.49
   0  -8   2   24.02    1.40
   0   8  -1  983.23   13.21
   0   8  -1  996.30   13.71
   0  -8   1  976.20   13.15
   0  -8   1  948.16   13.50
   0   8   0  180.67    4.34
   0   8   0  176.98    4.08
   0  -8   0  183.36    3.96
   0  -8   0  192.29    4.34
   0   8   1    9.17    0.94
   0  -8  -1    9.41    0.94
   0   8   1   10.30    0.95
   0  -8  -1    9.33    0.83
   0  -8  -2  146.46    3.83
   0   8   2  146.94    3.86
   0  -8  -2  145.38    3.69
   0   8   2  153.96    3.79
   0  -8  -2  152.59    3.52
   0   8   3  500.14    8.11
   0  -8  -3  487.07    7.86
   0  -8  -3  476.22    8.35
   0  -8  -3  479.69    7.72
   0  -8  -4   34.03    1.96
   0   8   4   39.83    1.88
   0   8   5  300.99    5.92
   0  -8  -5  295.60    5.85
   0   8   5  296.11    5.99
   0  -8  -5  301.57    6.59
   0  -8  -5  300.44    6.51
   0  -8  -6   32.29    2.10
   0  -8  -6   29.99    1.94
   0  -8  -6   30.08    1.84
   0  -8  -7  323.11    7.24
   0  -8  -7  316.59    6.84
   0  -8  -7  305.63    7.10
   0  -8  -7  310.60    6.86
   0  -8  -8  165.70    5.05
   0  -8  -8  165.13    4.81
   0  -8  -8  159.55    4.97
   0  -8  -8  159.68    4.93
   0  -8  -9   86.86    3.60
   0  -8  -9   85.12    3.48
   0  -8  -9   92.18    3.69
   0  -8  -9   91.72    3.64
   0  -8 -10   90.63    3.54
   0  -8 -10   94.50    3.70
   0  -8 -10   96.10    3.71
   0  -8 -11  245.04    6.00
   0  -8 -11  251.18    6.01
   0  -8 -11  251.25    6.19
   0  -8 -12    6.40    0.91
   0  -8 -12    5.14    0.93
   0  -8 -12    5.23    0.88
   0  -8 -13  105.05    3.01
   0  -8 -13  116.90    3.37
   0  -8 -14   19.86    1.15
   0   9 -16    4.27    0.51
   0   9 -15  175.22    3.89
   0   9 -15  170.21    3.86
   0   9 -14    5.89    0.87
   0   9 -14    7.01    0.89
   0   9 -13   46.20    2.32
   0   9 -13   47.24    2.32
   0   9 -12    4.92    0.92
   0  -9  11   14.00    1.38
   0  -9  10   23.30    1.63
   0  -9  10   19.33    1.66
   0  -9   9   13.65    1.28
   0  -9   9   16.88    1.55
   0  -9   8  315.44    6.59
   0  -9   8  325.71    7.26
   0  -9   7  266.10    5.83
   0  -9   7  261.30    6.34
   0   9  -7  259.03    5.47
   0  -9   6 1323.42   17.76
   0  -9   6 1280.86   18.53
   0   9  -6 1325.83   17.42
   0  -9   5   18.25    1.38
   0   9  -5   20.16    1.41
   0  -9   5   17.64    1.50
   0  -9   4  642.55   10.00
   0   9  -4  615.29    9.76
   0  -9   4  608.94   10.43
   0  -9   3   23.60    1.52
   0   9  -3   21.54    1.44
   0  -9   3   20.63    1.55
   0  -9   2  290.72    5.86
   0   9  -2  301.25    5.93
   0   9  -2  299.35    6.37
   0  -9   2  295.90    6.25
   0   9  -1   40.90    2.13
   0  -9   1   42.24    1.92
   0   9  -1   41.46    1.98
   0  -9   1   40.98    2.10
   0   9   0  699.31   11.16
   0  -9   0  716.24   10.52
   0  -9   0  688.96   10.46
   0   9   0  738.20   10.89
   0  -9   0  724.01   11.10
   0   9   1  420.26    7.79
   0  -9  -1  434.58    7.21
   0  -9  -1  402.78    7.40
   0   9   1  424.11    7.51
   0  -9  -1  419.44    7.61
   0   9   2  109.69    3.49
   0  -9  -2  114.80    3.16
   0  -9  -2  110.19    3.36
   0  -9  -2  109.13    3.47
   0   9   2  111.60    3.40
   0   9   3  139.96    4.01
   0   9   3  153.16    4.07
   0  -9  -3  143.58    3.88
   0  -9  -3  141.16    4.16
   0  -9  -4  391.28    7.87
   0   9   4  391.21    7.34
   0   9   4  390.68    7.43
   0  -9  -4  373.54    7.74
   0  -9  -4  380.51    7.01
   0  -9  -5  661.66   11.30
   0   9   5  668.05   10.53
   0  -9  -5  664.83   11.41
   0   9   5  659.10   10.66
   0  -9  -6  110.55    3.88
   0  -9  -6  116.47    4.10
   0  -9  -7  162.23    4.99
   0  -9  -7  160.38    5.02
   0  -9  -7  170.84    5.09
   0  -9  -7  168.05    4.72
   0  -9  -7  161.05    4.79
   0  -9  -8  166.75    5.13
   0  -9  -8  169.02    5.11
   0  -9  -8  160.91    4.74
   0  -9  -8  169.16    5.12
   0  -9  -9    7.03    1.05
   0  -9  -9    8.11    1.18
   0  -9  -9    8.77    1.24
   0  -9 -10    0.46    0.65
   0  -9 -10    0.90    0.70
   0  -9 -11    0.31    0.52
   0  -9 -11    0.41    0.55
   0  -9 -11    1.79    0.62
   0  -9 -12   14.53    1.16
   0  -9 -12   15.90    1.21
   0  -9 -13   82.97    2.41
   0  -9 -13   73.59    2.18
   0  10 -15    0.16    0.31
   0  10 -14   39.44    1.80
   0  10 -13   19.76    1.44
   0 -10  13   20.62    1.29
   0  10 -13   18.94    1.37
   0  10 -12    3.15    0.73
   0 -10  12    5.06    0.83
   0 -10  11   22.82    1.54
   0 -10  11   22.59    1.70
   0  10 -11   21.87    1.67
   0 -10  10   98.55    3.38
   0 -10  10   95.95    3.69
   0 -10   9    9.07    1.08
   0 -10   9    9.94    1.33
   0 -10   8  513.36    9.17
   0 -10   8  492.62    9.76
   0 -10   7    9.66    1.13
   0 -10   7    8.30    1.22
   0  10  -7    8.57    1.00
   0  10  -6  940.55   13.82
   0 -10   6  957.69   15.06
   0 -10   6  969.83   14.25
   0 -10   5    1.16    0.61
   0  10  -5    1.60    0.56
   0  10  -4  145.83    4.07
   0 -10   4  142.26    4.13
   0 -10   4  149.26    4.58
   0 -10   3  250.02    6.10
   0  10  -3  253.45    5.66
   0 -10   3  257.46    5.75
   0 -10   2    0.42    0.48
   0 -10   2    0.17    0.51
   0  10  -2    0.80    0.56
   0  10  -1  404.72    8.16
   0 -10   1  425.84    7.59
   0  10  -1  416.23    7.78
   0 -10   1  418.89    8.12
   0 -10   0    2.37    0.59
   0  10   0    1.70    0.59
   0 -10   0    1.31    0.56
   0  10   0    2.47    0.72
   0  10   1  116.49    3.87
   0 -10  -1  120.99    3.48
   0  10   1  121.48    3.73
   0 -10  -1  110.28    3.54
   0 -10  -1  115.52    3.75
   0  10   2   11.04    1.19
   0  10   2   10.10    1.17
   0 -10  -2   10.08    1.15
   0 -10  -2    8.98    1.04
   0 -10  -3   44.04    2.36
   0  10   3   46.21    2.30
   0  10   3   46.88    2.38
   0  10   4    1.63    0.58
   0  10   4    1.83    0.67
   0 -10  -4    3.08    0.80
   0 -10  -4    2.72    0.82
   0  10   5  190.09    4.86
   0 -10  -6  566.05   10.53
   0 -10  -6  539.16   10.16
   0 -10  -6  557.25   10.43
   0 -10  -7  226.59    6.09
   0 -10  -7  225.70    6.10
   0 -10  -7  233.62    6.08
   0 -10  -7  224.21    5.84
   0 -10  -8   10.69    1.33
   0 -10  -8   10.95    1.38
   0 -10  -9  141.34    4.49
   0 -10  -9  134.08    4.34
   0 -10  -9  148.10    4.52
   0 -10 -10  585.77    9.58
   0 -10 -10  574.84    9.51
   0 -10 -10  609.69   10.14
   0 -10 -10  612.59   10.26
   0 -10 -11    1.07    0.55
   0 -10 -11    1.33    0.56
   0 -10 -11    1.22    0.52
   0 -10 -12   49.68    1.84
   0 -10 -12   46.84    1.70
   0  11 -14    0.64    0.40
   0 -11  13  344.73    5.86
   0  11 -13  357.71    6.34
   0  11 -12   10.68    1.09
   0 -11  12    9.19    0.98
   0 -11  12    9.80    0.99
   0 -11  11   15.61    1.22
   0 -11  11   15.51    1.39
   0  11 -11   14.91    1.32
   0 -11  10    1.29    0.67
   0 -11  10    1.51    0.58
   0 -11   9  332.24    7.56
   0 -11   8    3.97    0.92
   0 -11   8    6.16    0.96
   0 -11   7    5.20    1.07
   0 -11   7    4.10    0.84
   0  11  -7    4.23    0.76
   0 -11   6  175.46    4.86
   0 -11   6  175.80    5.37
   0  11  -6  172.41    4.64
   0 -11   5  136.09    4.17
   0  11  -5  127.86    3.96
   0 -11   5  130.76    4.54
   0  11  -4  166.64    4.62
   0 -11   4  169.71    5.13
   0 -11   3   35.84    2.05
   0  11  -3   36.69    2.11
   0 -11   3   37.27    2.33
   0 -11   2  161.37    4.42
   0  11  -2  156.16    4.45
   0 -11   2  151.55    4.70
   0 -11   1    6.96    0.92
   0  11  -1    6.79    1.04
   0 -11   0  371.69    7.16
   0  11   0  349.21    7.70
   0  11   0  379.30    7.52
   0 -11   0  349.18    7.57
   0 -11  -1   33.63    1.89
   0  11   1   34.93    2.08
   0 -11  -1   35.00    2.09
   0  11   1   36.61    2.23
   0  11   2   25.16    1.86
   0  11   2   29.05    1.90
   0  11   3  342.95    7.16
   0 -11  -3  324.09    7.18
   0  11   3  329.81    7.20
   0 -11  -3  332.39    7.62
   0  11   4  305.32    6.64
   0 -11  -4  295.59    6.95
   0 -11  -4  306.75    7.21
   0  11   4  302.53    6.75
   0 -11  -5   12.66    1.41
   0  11   5   10.28    1.15
   0 -11  -5   12.13    1.38
   0 -11  -5   12.30    1.42
   0 -11  -6   23.46    1.89
   0 -11  -6   23.84    1.84
   0 -11  -6   26.53    2.00
   0 -11  -7   16.39    1.49
   0 -11  -7   16.14    1.56
   0 -11  -7   16.92    1.56
   0 -11  -8    1.89    0.71
   0 -11  -8    3.28    0.80
   0 -11  -9   37.13    2.05
   0 -11  -9   35.35    1.93
   0 -11  -9   35.15    2.01
   0 -11 -10    0.25    0.47
   0 -11 -10    0.45    0.51
   0 -11 -11  393.45    6.48
   0  12 -13    2.19    0.48
   0 -12  13    1.44    0.37
   0 -12  12   65.79    2.32
   0  12 -12   70.63    2.36
   0 -12  12   70.71    2.32
   0 -12  11    0.69    0.52
   0  12 -11    0.91    0.47
   0 -12  11    1.61    0.58
   0 -12  10  343.29    7.20
   0 -12  10  358.50    6.94
   0 -12   9  120.99    3.85
   0 -12   8   79.68    3.46
   0 -12   8   80.48    3.18
   0 -12   7   54.37    2.90
   0 -12   7   59.17    2.76
   0 -12   6   94.26    3.84
   0  12  -6   95.08    3.36
   0 -12   5    5.41    0.93
   0  12  -5    4.48    0.86
   0 -12   5    6.61    1.11
   0 -12   4  465.84    8.78
   0 -12   4  451.10    9.32
   0  12  -4  451.12    8.61
   0 -12   3  282.17    6.29
   0 -12   3  261.25    6.72
   0  12  -3  271.12    6.29
   0 -12   2    4.87    0.86
   0  12  -2    7.00    1.07
   0 -12   2    4.67    0.97
   0 -12   1  170.96    4.67
   0 -12   1  164.04    4.92
   0  12  -1  173.38    4.90
   0  12   0    0.44    0.56
   0 -12   0    0.99    0.63
   0 -12   0    0.15    0.49
   0  12   1  208.90    5.49
   0  12   2   12.37    1.34
   0 -12  -2   14.34    1.58
   0 -12  -3   98.29    3.58
   0  12   3   91.16    3.41
   0 -12  -3   96.32    3.86
   0  12   3   91.41    3.50
   0 -12  -4    9.89    1.30
   0 -12  -4    8.43    1.14
   0  12   5    1.68    0.62
   0 -12  -5    0.28    0.59
   0 -12  -5    0.91    0.58
   0 -12  -5    2.29    0.69
   0 -12  -6   -0.17    0.49
   0 -12  -6    0.17    0.51
   0 -12  -6    0.55    0.57
   0 -12  -6    0.44    0.56
   0 -12  -7    1.48    0.61
   0 -12  -7    2.37    0.73
   0 -12  -8   68.42    2.66
   0 -12  -8   70.15    2.79
   0 -12  -9    0.61    0.50
   0 -12  -9    0.23    0.39
   0 -12  -9    0.87    0.49
   0 -12 -10    0.05    0.41
   0 -13  12    8.93    0.73
   0  13 -12    8.32    0.68
   0 -13  11  158.48    3.64
   0 -13  11  154.82    3.76
   0  13 -11  148.50    3.34
   0 -13  10   89.91    2.88
   0 -13  10   84.22    2.98
   0  13 -10   86.01    2.58
   0 -13   9    7.29    0.94
   0 -13   9    7.25    1.05
   0 -13   8   27.76    1.91
   0 -13   8   23.45    1.63
   0 -13   7   30.31    1.90
   0  13  -7   26.89    1.66
   0 -13   6  343.59    7.68
   0 -13   6  337.22    7.05
   0  13  -6  337.07    6.84
   0 -13   5    2.06    0.63
   0 -13   5    0.92    0.66
   0 -13   4  274.26    6.78
   0 -13   4  279.34    6.26
   0 -13   3    2.11    0.71
   0 -13   3    1.59    0.77
   0 -13   2    0.40    0.56
   0  13  -2    0.52    0.60
   0 -13   2   -0.10    0.65
   0 -13   1    0.54    0.49
   0  13  -1    1.05    0.59
   0 -13   1    0.73    0.58
   0 -13   0  163.41    4.67
   0 -13  -1    0.10    0.63
   0 -13  -2   81.26    3.48
   0  13   2   84.60    3.23
   0 -13  -3  415.60    8.54
   0  13   3  426.76    8.03
   0  13   4    9.84    1.08
   0 -13  -4   10.23    1.26
   0 -13  -5    5.27    0.88
   0 -13  -5    4.99    0.90
   0  13   5    5.39    0.78
   0 -13  -6    7.71    1.02
   0 -13  -7   71.94    2.70
   0 -13  -8    0.11    0.41
   0 -13  -8   -0.26    0.48
   0 -13  -9   24.62    1.24
   0 -14  11   22.06    1.13
   0 -14  10  457.08    7.37
   0 -14  10  456.17    7.17
   0 -14   9    0.57    0.48
   0 -14   9    0.11    0.44
   0 -14   8   24.14    1.64
   0 -14   8   21.74    1.42
   0 -14   7    2.49    0.70
   0 -14   7    1.60    0.63
   0 -14   6   94.57    3.17
   0  14  -6   87.98    2.95
   0 -14   6   89.48    3.39
   0 -14   5   93.97    3.22
   0  14  -5   87.25    3.06
   0 -14   5   92.78    3.48
   0 -14   4   34.27    1.92
   0  14  -4   30.09    1.83
   0 -14   4   33.55    2.09
   0 -14   3   34.60    1.94
   0  14  -3   36.51    2.06
   0 -14   3   32.08    2.03
   0 -14   2   43.27    2.10
   0  14  -2   44.07    2.27
   0 -14   2   42.63    2.29
   0 -14   1   27.57    1.64
   0 -14   1   27.55    1.78
   0  14  -1   31.93    1.94
   0  14   0    1.46    0.63
   0 -14   0    2.63    0.74
   0 -14  -1  197.94    5.36
   0  14   1  199.06    4.97
   0 -14  -2   34.42    2.04
   0 -14  -2   36.65    2.18
   0  14   2   35.11    1.92
   0 -14  -3   74.72    2.95
   0 -14  -3   71.89    2.91
   0  14   3   76.66    2.74
   0 -14  -4  147.46    4.10
   0  14   4  138.22    3.59
   0 -14  -4  140.61    4.00
   0 -14  -5  100.42    3.19
   0 -14  -6   27.67    1.54
   0 -14  -7   36.22    1.60
   0 -14  -7   36.00    1.55
   0 -15   9    9.97    0.84
   0 -15   8   18.55    1.13
   0 -15   8   16.45    1.17
   0 -15   7   21.80    1.29
   0 -15   7   24.86    1.50
   0 -15   6  109.44    3.07
   0 -15   6  108.20    3.31
   0 -15   5  144.37    3.66
   0  15  -5  146.57    3.65
   0 -15   5  144.23    3.95
   0 -15   4  299.66    5.76
   0 -15   4  297.12    6.15
   0  15  -4  314.35    5.96
   0 -15   3   98.15    2.90
   0  15  -3   99.02    3.08
   0 -15   3   91.79    3.24
   0 -15   3   92.00    3.09
   0 -15   2   16.01    1.39
   0  15  -2   13.89    1.21
   0 -15   1  135.82    4.04
   0  15  -1  139.18    3.76
   0 -15   0  146.99    4.21
   0  15   0  160.00    4.02
   0 -15  -1  265.73    5.51
   0 -15  -1  261.74    5.73
   0  15   1  269.85    5.44
   0 -15  -2  356.43    6.55
   0  15   2  354.06    6.30
   0 -15  -3   37.12    1.78
   0  15   3   37.27    1.62
   0 -15  -4    1.32    0.50
   0 -15  -5    0.99    0.41
   0 -15  -5    1.25    0.45
   0 -15  -6   27.01    1.19
   0 -16   7    6.67    0.64
   0 -16   6    0.20    0.31
   0 -16   5   14.59    1.00
   0  16  -5   14.24    0.93
   0  16  -4   11.49    0.88
   0  16  -3  364.05    6.04
   0  16  -2   69.78    2.23
   0  16  -1    2.82    0.57
   0  16   0   65.20    2.11
   0  16   1    7.83    0.71
   0 -16  -3   14.75    0.89
   1 -16  -3    8.07    0.77
  -1  16   2   11.52    0.88
   1 -16  -2   13.79    1.01
  -1  16   1   65.70    2.17
   1 -16  -1   59.88    2.13
  -1  16   0   14.65    1.08
  -1  16  -1    6.49    0.76
  -1  16  -2    0.79    0.44
  -1  16  -3   78.98    2.43
   1 -16   3   77.51    2.49
  -1  16  -4   22.70    1.24
   1 -16   4   25.14    1.41
   1 -16   5  146.33    3.54
   1 -16   6   -0.05    0.34
   1 -16   7   88.80    2.42
   1 -15  -6    1.18    0.42
   1 -15  -5  142.07    3.50
   1 -15  -4   10.73    1.04
  -1  15   4   10.79    0.92
  -1  15   3  121.83    3.31
   1 -15  -3  122.75    3.56
  -1  15   2   17.77    1.33
   1 -15  -2   16.26    1.36
  -1  15   1  180.21    4.44
   1 -15  -1  181.37    4.74
  -1  15   0    5.49    0.89
   1 -15   0    5.42    0.94
   1 -15   1    0.21    0.44
  -1  15  -1    0.34    0.50
   1 -15   2   20.27    1.51
   1 -15   2   18.13    1.31
  -1  15  -2   17.94    1.37
   1 -15   3   15.73    1.37
   1 -15   3   15.60    1.26
  -1  15  -3   14.57    1.25
   1 -15   4  175.65    4.62
   1 -15   4  165.11    4.19
  -1  15  -4  172.45    4.18
   1 -15   5    9.73    1.11
   1 -15   5   11.47    1.09
  -1  15  -5   11.37    1.02
   1 -15   6   12.95    1.20
   1 -15   6   12.37    1.09
   1 -15   7    2.72    0.67
   1 -15   7    2.49    0.55
   1 -15   8   58.42    2.06
   1 -15   8   60.79    2.24
  -1  15  -9   16.25    0.98
   1 -15   9   18.25    1.11
   1 -14  -8   23.20    1.19
   1 -14  -7    0.27    0.41
   1 -14  -6   14.81    1.25
  -1  14   5    0.40    0.44
   1 -14  -5    0.13    0.46
   1 -14  -5    0.95    0.58
   1 -14  -4  126.66    3.97
  -1  14   4  122.29    3.59
   1 -14  -4  128.09    3.87
  -1  14   3    8.97    1.04
   1 -14  -3    8.24    1.08
  -1  14   2  127.44    3.90
   1 -14  -2  129.11    4.25
  -1  14   1   49.96    2.43
   1 -14  -1   47.44    2.58
  -1  14   0   95.32    3.40
  -1  14  -1    1.28    0.65
   1 -14   1    1.85    0.64
   1 -14   2   27.23    1.75
  -1  14  -2   24.40    1.72
   1 -14   3  172.15    4.66
  -1  14  -3  174.98    4.68
   1 -14   4   10.80    1.18
  -1  14  -4    8.17    1.03
   1 -14   5  150.70    4.27
  -1  14  -5  144.23    4.00
   1 -14   5  143.39    4.54
  -1  14  -6    1.29    0.54
   1 -14   6    2.22    0.75
   1 -14   6    0.74    0.58
   1 -14   7   14.53    1.38
   1 -14   7   15.11    1.28
   1 -14   8  101.54    3.39
   1 -14   8  105.15    3.23
   1 -14   9   28.85    1.65
   1 -14   9   31.73    1.64
  -1  14 -10    0.45    0.40
   1 -14  10    0.18    0.34
   1 -14  10    0.05    0.37
   1 -14  11    2.40    0.43
   1 -13  -9    8.83    0.86
   1 -13  -9    8.04    0.80
   1 -13  -8  141.32    3.77
   1 -13  -8  140.45    3.67
   1 -13  -7   38.90    2.08
   1 -13  -7   39.70    2.00
   1 -13  -6    8.21    1.02
   1 -13  -6    9.80    1.14
   1 -13  -6    8.22    1.07
  -1  13   6    8.91    0.98
   1 -13  -6    9.79    1.21
   1 -13  -5   45.24    2.33
   1 -13  -5   50.26    2.46
   1 -13  -5   48.10    2.51
  -1  13   5   53.34    2.37
  -1  13   5   44.53    2.22
  -1  13   4   32.67    1.95
   1 -13  -4   30.44    1.94
   1 -13  -4   27.97    1.98
  -1  13   3  570.49    9.97
   1 -13  -3  560.80   10.40
  -1  13   3  556.07   10.13
  -1  13   2   56.33    2.80
   1 -13  -1   20.52    1.64
  -1  13   1   19.88    1.64
   1 -13   0  158.84    4.80
  -1  13   0  159.67    4.69
   1 -13   1   22.36    1.84
  -1  13  -1   25.26    1.85
  -1  13  -2  167.37    4.79
   1 -13   2  165.76    5.10
  -1  13  -3   26.82    1.83
   1 -13   3   29.56    2.12
   1 -13   4    0.43    0.62
   1 -13   4    1.99    0.73
   1 -13   5  105.78    4.05
   1 -13   5  115.06    3.84
   1 -13   6  147.53    4.77
  -1  13  -6  149.56    4.12
   1 -13   6  144.04    4.35
   1 -13   7    8.17    1.08
   1 -13   8   26.69    1.75
   1 -13   8   25.76    1.87
   1 -13   9  139.69    3.90
   1 -13   9  141.79    4.20
   1 -13  10   91.23    2.88
  -1  13 -10   88.13    2.85
   1 -13  10   87.48    2.99
   1 -13  11   31.34    1.54
   1 -13  11   30.43    1.48
  -1  13 -11   28.86    1.35
  -1  13 -12   44.19    1.52
   1 -12 -10    0.33    0.42
   1 -12 -10    0.20    0.37
   1 -12  -9  118.48    3.35
   1 -12  -9  122.06    3.56
   1 -12  -9  128.14    3.67
   1 -12  -8    3.88    0.84
   1 -12  -8    4.28    0.87
   1 -12  -8    3.54    0.81
   1 -12  -7    5.81    0.90
   1 -12  -7    6.10    1.01
   1 -12  -7    6.73    1.01
   1 -12  -7    6.59    1.06
   1 -12  -6  299.84    6.71
  -1  12   6  302.24    6.32
   1 -12  -6  298.44    6.91
   1 -12  -5   50.85    2.68
   1 -12  -5   54.04    2.73
  -1  12   5   58.50    2.71
   1 -12  -4   11.35    1.30
  -1  12   4   13.85    1.38
   1 -12  -4   11.85    1.38
  -1  12   4   12.96    1.38
   1 -12  -3   46.05    2.40
   1 -12  -3   51.49    2.60
  -1  12   3   49.50    2.63
  -1  12   3   49.94    2.54
   1 -12  -3   49.42    2.70
  -1  12   2    9.86    1.28
   1 -12  -2   10.53    1.25
  -1  12   2   10.50    1.27
   1 -12  -1   11.28    1.29
  -1  12   1   10.79    1.34
   1 -12  -1    9.92    1.12
  -1  12   1   11.12    1.31
   1 -12   0  167.83    5.04
  -1  12   0  167.82    5.16
   1 -12   0  174.45    4.72
  -1  12   0  174.03    4.90
  -1  12  -1   36.75    2.16
   1 -12   1   33.46    2.02
   1 -12   1   35.05    2.24
  -1  12  -2    0.43    0.58
   1 -12   2   -0.08    0.63
   1 -12   2   -0.20    0.70
   1 -12   3  207.76    5.34
  -1  12  -3  202.67    5.26
   1 -12   3  205.48    5.81
  -1  12  -4  241.87    5.73
   1 -12   4  247.69    5.94
  -1  12  -5   93.59    3.35
   1 -12   5   95.97    3.58
   1 -12   5  101.28    4.04
  -1  12  -6   20.21    1.51
   1 -12   6   22.28    1.89
   1 -12   7   23.26    1.90
   1 -12   8   61.98    2.74
   1 -12   8   62.94    3.00
   1 -12   9   91.20    3.28
  -1  12  -9   90.46    3.12
   1 -12  10  253.38    5.90
  -1  12 -10  259.40    5.55
   1 -12  10  261.89    5.64
  -1  12 -11    4.58    0.73
   1 -12  11    4.24    0.76
   1 -12  11    3.63    0.67
   1 -12  12   11.03    0.88
  -1  12 -12    9.86    0.90
   1 -12  12    8.84    0.83
  -1  12 -13    0.12    0.34
   1 -11 -11   69.06    2.32
   1 -11 -11   69.46    2.48
   1 -11 -10    1.76    0.65
   1 -11 -10    3.33    0.75
   1 -11  -9   53.06    2.57
   1 -11  -9   52.29    2.52
   1 -11  -9   54.77    2.63
   1 -11  -8   20.66    1.71
   1 -11  -8   20.54    1.72
   1 -11  -7    0.34    0.51
   1 -11  -7    0.79    0.67
   1 -11  -7    1.69    0.75
   1 -11  -6   45.15    2.57
   1 -11  -6   43.07    2.42
  -1  11   6   44.28    2.36
  -1  11   6   44.84    2.28
   1 -11  -6   43.87    2.60
   1 -11  -5  215.52    5.76
  -1  11   5  205.65    5.47
  -1  11   5  217.24    5.43
   1 -11  -5  208.39    5.74
   1 -11  -4    2.88    0.83
  -1  11   4    4.38    0.85
   1 -11  -4    2.33    0.80
  -1  11   4    2.37    0.73
  -1  11   3    5.37    0.98
  -1  11   3    4.93    0.95
  -1  11   2  448.39    8.48
   1 -11  -2  419.60    8.29
  -1  11   2  434.11    8.61
   1 -11  -2  425.22    7.85
   1 -11  -2  422.99    8.34
  -1  11   1    7.31    1.15
   1 -11  -1    6.66    0.92
  -1  11   1    6.30    1.01
   1 -11  -1    6.92    1.01
  -1  11   0  156.02    4.76
   1 -11   0  151.52    4.62
   1 -11   0  162.93    4.41
  -1  11   0  154.08    4.46
  -1  11  -1  286.18    6.83
  -1  11  -1  302.89    6.50
   1 -11   1  282.60    6.73
   1 -11   1  298.10    6.37
  -1  11  -2  197.63    5.08
   1 -11   2  198.71    5.51
   1 -11   2  211.31    5.18
  -1  11  -3  124.33    3.86
   1 -11   3  127.09    4.29
   1 -11   3  121.07    3.92
  -1  11  -4  149.07    4.25
   1 -11   4  149.94    4.82
   1 -11   4  151.21    4.45
   1 -11   5  178.16    4.95
  -1  11  -5  182.69    4.69
   1 -11   5  177.68    5.32
  -1  11  -6    3.55    0.74
   1 -11   6    2.09    0.77
   1 -11   7    2.70    0.81
   1 -11   8   17.06    1.63
   1 -11   9  576.09   10.02
   1 -11   9  585.52   10.61
   1 -11  10    8.56    1.05
   1 -11  11   40.38    2.10
   1 -11  11   41.44    2.04
  -1  11 -11   41.20    2.15
  -1  11 -11   40.15    2.03
   1 -11  12   41.54    1.85
  -1  11 -12   40.09    2.00
  -1  11 -13   18.49    1.25
  -1  11 -14   23.39    1.22
   1 -10 -12   67.60    2.21
   1 -10 -12   63.70    2.17
   1 -10 -12   71.63    2.51
   1 -10 -11    7.75    0.94
   1 -10 -11    8.41    1.06
   1 -10 -11    7.12    0.89
   1 -10 -10  101.66    3.64
   1 -10 -10   95.39    3.43
   1 -10 -10   98.60    3.59
   1 -10  -9    0.39    0.65
   1 -10  -9    0.39    0.62
   1 -10  -8   42.42    2.53
   1 -10  -8   41.93    2.45
   1 -10  -8   38.97    2.44
   1 -10  -7  138.41    4.35
   1 -10  -7  145.09    4.71
   1 -10  -7  150.20    4.87
  -1  10   6   72.26    2.89
   1 -10  -6   71.74    3.09
   1 -10  -6   71.62    3.25
  -1  10   6   66.76    2.91
  -1  10   5    2.04    0.72
  -1  10   5    2.94    0.77
  -1  10   4   52.45    2.54
  -1  10   4   50.17    2.40
   1 -10  -3   80.07    3.04
  -1  10   3   90.97    3.23
  -1  10   3   84.48    3.26
   1 -10  -3   79.43    3.21
   1 -10  -2   92.05    3.29
  -1  10   2  105.66    3.49
   1 -10  -2   99.90    3.19
  -1  10   2   99.87    3.54
   1 -10  -1    5.79    0.89
  -1  10   1    6.81    0.93
   1 -10  -1    6.18    0.84
  -1  10   1    7.51    1.05
  -1  10   0  135.30    4.18
  -1  10   0  142.33    4.02
   1 -10   0  134.47    4.09
   1 -10   0  140.61    3.87
  -1  10  -1  345.21    7.29
  -1  10  -1  354.17    6.84
   1 -10   1  342.25    7.24
   1 -10   1  352.92    6.79
  -1  10  -2  262.68    6.16
  -1  10  -2  257.60    5.63
   1 -10   2  271.15    5.76
   1 -10   2  253.16    6.07
  -1  10  -3   45.15    2.15
   1 -10   3   44.32    2.38
   1 -10   3   47.76    2.27
  -1  10  -4 1046.23   14.67
   1 -10   4 1066.92   14.94
   1 -10   5   43.77    2.44
  -1  10  -5   41.95    2.05
   1 -10   5   45.02    2.20
   1 -10   6  598.73   10.84
  -1  10  -6  596.02    9.64
   1 -10   6  608.98   10.05
   1 -10   7   16.10    1.36
   1 -10   7   16.70    1.59
   1 -10   8   50.79    2.39
   1 -10   8   51.16    2.72
   1 -10   9    0.39    0.54
   1 -10   9    0.66    0.51
   1 -10  10  264.98    6.35
  -1  10 -11    0.78    0.51
  -1  10 -12   64.79    2.74
  -1  10 -13   34.22    1.85
  -1  10 -14  155.12    3.71
  -1  10 -15   20.98    1.10
   1  -9 -14   38.83    1.40
   1  -9 -13    3.47    0.62
   1  -9 -12  102.94    3.13
   1  -9 -12  102.31    3.25
   1  -9 -12  104.67    3.44
   1  -9 -11  265.33    6.23
   1  -9 -11  277.85    6.10
   1  -9 -11  275.11    6.08
   1  -9 -11  270.64    6.39
   1  -9 -10    5.42    1.02
   1  -9 -10    5.90    0.98
   1  -9 -10    8.29    1.18
   1  -9  -9  193.70    5.58
   1  -9  -9  196.58    5.47
   1  -9  -9  189.05    5.52
   1  -9  -9  199.74    5.30
   1  -9  -8    4.23    0.94
   1  -9  -8    5.15    1.02
   1  -9  -8    4.64    1.04
   1  -9  -8    4.24    0.84
  -1   9   7    5.24    0.88
   1  -9  -7    6.58    1.08
   1  -9  -6  243.92    6.22
  -1   9   6  254.76    5.68
   1  -9  -6  248.10    5.97
  -1   9   6  244.64    5.70
   1  -9  -5   17.98    1.58
  -1   9   5   19.28    1.46
   1  -9  -5   18.49    1.55
  -1   9   5   16.47    1.40
   1  -9  -4   33.27    1.80
  -1   9   4   30.95    1.79
  -1   9   4   34.04    1.93
   1  -9  -3   26.77    1.60
  -1   9   3   27.55    1.67
   1  -9  -3   28.34    1.57
  -1   9   3   26.04    1.68
   1  -9  -2  158.77    4.11
  -1   9   2  157.51    4.07
   1  -9  -2  155.34    3.88
  -1   9   2  150.17    4.15
   1  -9  -1  455.66    8.01
  -1   9   1  464.73    7.92
   1  -9  -1  468.03    7.79
  -1   9   1  452.91    8.15
   1  -9   0    3.77    0.66
   1  -9   0    3.23    0.74
  -1   9  -1  126.17    3.49
   1  -9   1  130.74    3.53
   1  -9   1  129.45    3.77
  -1   9  -2  341.95    6.37
   1  -9   2  341.95    6.83
   1  -9   3  259.41    5.35
  -1   9  -3  254.25    5.73
   1  -9   3  246.53    5.67
  -1   9  -3  250.10    5.21
   1  -9   4  270.43    6.01
  -1   9  -4  265.34    5.42
   1  -9   4  276.22    5.62
   1  -9   5  230.72    5.51
  -1   9  -5  235.87    5.00
   1  -9   5  239.35    5.22
   1  -9   6    9.85    1.16
  -1   9  -6   11.23    1.01
   1  -9   6   10.53    1.05
   1  -9   7   40.86    2.05
   1  -9   7   43.45    2.36
   1  -9   8    0.73    0.63
   1  -9   8    0.07    0.44
   1  -9   9    0.37    0.59
   1  -9   9    0.57    0.46
   1  -9  10   19.02    1.59
  -1   9 -10   19.42    1.58
  -1   9 -10   21.83    1.78
  -1   9 -11  572.41   10.11
  -1   9 -11  582.69    9.90
  -1   9 -12    1.77    0.57
  -1   9 -12    3.12    0.73
  -1   9 -13  318.38    6.54
  -1   9 -13  306.75    6.38
  -1   9 -14  199.34    4.63
  -1   9 -15   23.75    1.30
   1  -8 -15   11.37    0.75
   1  -8 -14   11.07    0.97
   1  -8 -13  103.27    3.28
   1  -8 -12   84.20    3.29
   1  -8 -12   80.69    3.12
   1  -8 -12   78.29    2.93
   1  -8 -11  775.90   12.78
   1  -8 -11  795.41   12.82
   1  -8 -11  782.30   12.99
   1  -8 -10  252.26    6.32
   1  -8 -10  249.22    6.44
   1  -8 -10  238.56    6.06
   1  -8 -10  243.61    6.17
   1  -8  -9    6.53    1.13
   1  -8  -9    4.75    0.99
   1  -8  -9    6.86    1.08
   1  -8  -9    6.12    1.05
   1  -8  -8    5.60    1.03
   1  -8  -8    5.02    0.93
  -1   8   7  139.94    4.00
   1  -8  -7  144.80    4.49
   1  -8  -7  142.84    4.24
   1  -8  -7  138.86    4.15
   1  -8  -7  144.19    4.55
  -1   8   6   40.99    2.04
  -1   8   6   42.20    2.02
   1  -8  -6   39.63    2.13
   1  -8  -6   42.09    2.33
  -1   8   5  265.11    5.62
  -1   8   5  270.01    5.57
   1  -8  -5  257.92    5.79
   1  -8  -4   19.09    1.26
  -1   8   4   19.72    1.36
   1  -8  -3   55.95    2.16
  -1   8   3   61.15    2.31
   1  -8  -3   55.01    2.06
  -1   8   2  339.08    6.16
   1  -8  -2  346.08    5.99
   1  -8  -2  331.86    6.12
  -1   8   1    4.72    0.69
   1  -8  -1    3.67    0.61
  -1   8   1    3.78    0.67
   1  -8  -1    3.92    0.66
   1  -8   0   39.72    1.71
  -1   8   0   37.92    1.83
   1  -8   0   37.54    1.77
  -1   8  -1  149.46    3.85
   1  -8   1  144.76    3.74
  -1   8  -2   13.17    1.13
   1  -8   2   12.34    1.08
  -1   8  -3 2031.97   24.83
   1  -8   3 2000.98   24.70
   1  -8   3 1998.98   24.14
   1  -8   4  384.56    7.00
   1  -8   4  372.74    6.62
   1  -8   5  405.95    7.44
  -1   8  -5  413.10    6.82
   1  -8   5  413.97    7.09
   1  -8   6    7.94    1.01
   1  -8   6    9.32    0.93
  -1   8  -6    9.41    0.88
   1  -8   7  205.80    4.66
   1  -8   7  201.83    5.12
   1  -8   8  303.91    6.06
   1  -8   8  306.20    6.65
   1  -8   9   64.05    2.81
  -1   8  -9   69.80    2.97
  -1   8 -10   36.89    2.30
  -1   8 -11    2.21    0.67
  -1   8 -11    2.84    0.73
  -1   8 -11    3.02    0.82
  -1   8 -12  593.43   10.39
  -1   8 -12  586.60   10.59
  -1   8 -12  606.22   10.54
  -1   8 -13   48.63    2.42
  -1   8 -13   47.66    2.42
  -1   8 -13   45.78    2.36
  -1   8 -14  311.67    6.43
  -1   8 -14  310.58    6.41
  -1   8 -15   23.67    1.40
  -1   8 -15   23.47    1.41
  -1   8 -16   40.04    1.53
  -1   8 -16   45.94    1.63
   1  -7 -15    3.98    0.61
   1  -7 -14   15.22    1.24
   1  -7 -13   73.14    2.94
   1  -7 -13   69.73    2.91
   1  -7 -12    3.09    0.81
   1  -7 -12    2.92    0.74
   1  -7 -12    2.28    0.79
   1  -7 -11    1.49    0.68
   1  -7 -11    1.36    0.70
   1  -7 -11    1.15    0.60
   1  -7 -11    1.72    0.74
   1  -7 -10  129.39    4.28
   1  -7 -10  124.68    4.32
   1  -7 -10  133.34    4.50
   1  -7 -10  120.60    4.22
   1  -7  -9  321.57    7.46
   1  -7  -9  331.83    7.25
   1  -7  -8  320.81    7.18
   1  -7  -8  324.29    7.04
   1  -7  -7    0.49    0.47
   1  -7  -7    0.51    0.57
   1  -7  -6  662.79   10.38
  -1   7   6  661.57    9.98
   1  -7  -5   55.81    2.28
  -1   7   5   59.43    2.20
  -1   7   5   60.91    2.28
  -1   7   4 2523.31   29.70
  -1   7   3   28.64    1.47
  -1   7   2   65.67    2.18
  -1   7   2   65.67    2.21
  -1   7   1    1.08    0.46
   1  -7  -1    1.75    0.47
  -1   7   1    1.91    0.47
   1  -7   0   91.62    2.59
  -1   7   0   88.80    2.63
  -1   7   0   85.73    2.44
   1  -7   1   26.59    1.33
   1  -7   1   26.86    1.38
  -1   7  -1   29.89    1.48
  -1   7  -1   27.74    1.32
   1  -7   2  203.80    4.01
   1  -7   2  192.39    4.15
  -1   7  -2  204.99    4.32
  -1   7  -2  199.30    3.94
   1  -7   3 1078.65   13.74
   1  -7   3 1072.97   14.10
  -1   7  -3 1056.13   14.14
  -1   7  -3 1065.48   13.57
   1  -7   4  465.44    7.27
   1  -7   4  472.17    7.59
  -1   7  -4  454.53    7.05
   1  -7   5    4.19    0.68
  -1   7  -5    4.92    0.60
   1  -7   6   32.68    1.57
   1  -7   6   35.10    1.83
   1  -7   7  926.17   12.73
   1  -7   8   29.03    1.57
   1  -7   8   30.18    1.78
   1  -7   9  214.90    5.23
  -1   7  -9  222.33    5.51
  -1   7 -10   39.71    2.35
  -1   7 -10   40.82    2.13
  -1   7 -10   42.95    2.35
  -1   7 -10   40.84    2.28
  -1   7 -11   72.66    3.22
  -1   7 -11   67.58    3.03
  -1   7 -11   73.13    3.11
  -1   7 -11   78.47    2.97
  -1   7 -12   85.26    3.39
  -1   7 -12   91.81    3.52
  -1   7 -13    0.44    0.58
  -1   7 -13    1.73    0.68
  -1   7 -14   87.67    3.17
  -1   7 -14   96.11    3.38
  -1   7 -14   86.03    3.22
  -1   7 -15  102.56    3.08
  -1   7 -15   98.59    3.15
  -1   7 -15   96.92    3.14
  -1   7 -16    3.73    0.58
  -1   7 -16    4.44    0.63
  -1   7 -16    3.63    0.61
   1  -6 -16    2.47    0.45
   1  -6 -15   37.50    1.79
   1  -6 -14  420.75    7.88
   1  -6 -13   35.74    2.14
   1  -6 -12  152.65    4.51
   1  -6 -12  156.22    4.81
   1  -6 -11  340.16    7.26
   1  -6 -11  333.04    7.36
   1  -6 -11  339.05    7.03
   1  -6 -11  360.07    7.88
   1  -6 -10    1.29    0.68
   1  -6 -10    4.37    0.87
   1  -6  -9  165.27    4.94
   1  -6  -9  166.42    4.50
   1  -6  -9  166.40    4.74
   1  -6  -9  168.40    4.81
   1  -6  -8  100.17    3.18
   1  -6  -8  100.55    3.53
   1  -6  -8   97.38    3.39
   1  -6  -7    0.57    0.40
   1  -6  -7    0.37    0.37
   1  -6  -7    0.80    0.54
  -1   6   6  132.35    3.41
   1  -6  -6  134.38    3.27
   1  -6  -6  136.15    3.28
   1  -6  -6  136.84    3.54
   1  -6  -5 1370.92   17.16
  -1   6   5 1346.77   16.89
   1  -6  -5 1328.92   16.36
  -1   6   5 1350.61   16.79
   1  -6  -5 1356.51   16.70
   1  -6  -5 1316.22   16.35
  -1   6   4    0.41    0.40
   1  -6  -4    0.56    0.32
  -1   6   4    0.70    0.41
   1  -6  -4    0.35    0.36
   1  -6  -3 1219.78   14.71
   1  -6  -3 1173.51   14.20
  -1   6   3 1174.11   15.02
  -1   6   3 1236.94   14.99
   1  -6  -3 1193.53   14.90
   1  -6  -2   29.46    1.26
  -1   6   2   27.42    1.30
  -1   6   2   31.13    1.33
   1  -6  -2   28.66    1.31
  -1   6   1    9.24    0.79
  -1   6   1    9.21    0.74
   1  -6  -1    9.28    0.77
  -1   6   0  227.11    4.22
   1  -6   0  235.48    4.07
  -1   6   0  223.85    4.03
   1  -6   1 2856.07   32.28
  -1   6  -1 2875.85   32.63
   1  -6   1 2923.72   32.60
  -1   6  -1 2879.10   32.28
   1  -6   2  306.30    4.96
  -1   6  -2  298.45    5.17
   1  -6   2  306.02    5.14
  -1   6  -2  303.94    4.87
  -1   6  -3   56.19    1.74
  -1   6  -3   58.78    1.96
  -1   6  -3   54.97    1.52
   1  -6   3   55.17    1.78
   1  -6   3   56.89    1.90
  -1   6  -4  582.04    7.95
  -1   6  -4  598.85    8.05
   1  -6   4  586.97    8.26
   1  -6   4  575.85    8.47
  -1   6  -5  514.93    7.24
   1  -6   5  521.28    7.82
   1  -6   5  520.70    7.56
   1  -6   6  286.54    5.51
   1  -6   6  288.18    5.08
  -1   6  -7   77.64    2.61
   1  -6   7   83.53    2.75
  -1   6  -8  742.15   11.54
   1  -6   8  763.01   10.65
  -1   6  -9    3.01    0.73
  -1   6  -9    3.97    0.81
  -1   6 -10  219.26    5.57
  -1   6 -10  215.96    5.09
  -1   6 -10  219.15    5.70
  -1   6 -10  214.92    5.47
  -1   6 -11   43.46    2.43
  -1   6 -11   43.14    2.50
  -1   6 -12   28.37    2.01
  -1   6 -12   34.60    2.20
  -1   6 -12   31.51    2.15
  -1   6 -12   30.41    2.04
  -1   6 -13    9.93    1.22
  -1   6 -13   10.23    1.24
  -1   6 -13   10.45    1.28
  -1   6 -13   10.79    1.20
  -1   6 -14    6.83    0.99
  -1   6 -14    6.97    1.03
  -1   6 -15    1.49    0.57
  -1   6 -15    1.25    0.59
  -1   6 -15    0.80    0.60
  -1   6 -16   41.32    1.85
  -1   6 -16   37.50    1.75
   1  -5 -16   53.91    1.95
   1  -5 -15    0.53    0.45
   1  -5 -14  200.95    5.24
   1  -5 -14  215.48    5.04
   1  -5 -13    2.45    0.82
   1  -5 -12  152.30    4.80
   1  -5 -12  146.48    4.43
   1  -5 -11   91.47    3.44
   1  -5 -11   87.26    3.31
   1  -5 -11   86.02    3.32
   1  -5 -11   84.58    3.51
   1  -5 -10   84.03    3.20
   1  -5 -10   82.60    3.17
   1  -5 -10   75.86    3.10
   1  -5 -10   82.77    3.38
   1  -5  -9    7.06    0.93
   1  -5  -9    4.60    0.88
   1  -5  -9    5.82    0.94
   1  -5  -9    5.13    0.85
   1  -5  -8  829.46   12.08
   1  -5  -8  814.64   12.33
   1  -5  -8  844.27   12.57
  -1   5   7   33.02    1.58
   1  -5  -7   32.85    1.62
   1  -5  -7   30.97    1.53
   1  -5  -6  518.52    7.57
   1  -5  -6  508.95    7.52
  -1   5   6  520.89    7.87
   1  -5  -6  525.70    7.84
   1  -5  -6  521.11    7.90
   1  -5  -6  518.24    7.53
  -1   5   6  515.05    7.67
  -1   5   5    3.52    0.56
   1  -5  -5    2.15    0.43
   1  -5  -5    2.55    0.43
   1  -5  -5    2.44    0.42
   1  -5  -5    2.32    0.45
  -1   5   5    2.71    0.49
   1  -5  -4  893.86   10.80
  -1   5   4  913.30   11.67
   1  -5  -4  916.18   11.52
  -1   5   4  908.29   11.55
   1  -5  -4  899.22   11.16
   1  -5  -3    0.99    0.28
   1  -5  -3    0.30    0.29
  -1   5   3    1.36    0.39
   1  -5  -3    1.04    0.27
  -1   5   3    0.52    0.33
   1  -5  -3    0.50    0.32
   1  -5  -2    0.99    0.31
  -1   5   2    0.31    0.32
  -1   5   2    0.75    0.35
   1  -5  -2    0.59    0.20
   1  -5  -2    0.88    0.32
  -1   5   1   34.74    1.29
   1  -5  -1   30.93    1.19
   1  -5  -1   33.76    1.24
   1  -5  -1   33.63    1.21
  -1   5   1   36.88    1.27
   1  -5   0  653.79    8.59
  -1   5   0  660.54    8.50
  -1   5   0  672.33    8.71
   1  -5   1  250.65    3.79
  -1   5  -1  253.56    3.74
  -1   5  -1  258.78    3.98
   1  -5   2   47.02    1.46
  -1   5  -2   51.99    1.62
  -1   5  -2   49.53    1.44
   1  -5   3  941.25   11.70
  -1   5  -3  934.26   11.01
  -1   5  -3  946.51   11.48
  -1   5  -3  983.37   12.04
  -1   5  -3  974.52   11.57
  -1   5  -4    6.20    0.50
  -1   5  -4    5.85    0.52
  -1   5  -5 1985.42   22.39
  -1   5  -5 1945.18   23.01
   1  -5   5 1943.63   23.02
  -1   5  -5 1995.46   22.52
   1  -5   5 2020.54   22.86
  -1   5  -6  690.13    9.73
  -1   5  -6  677.45    9.20
   1  -5   6  685.48    9.30
   1  -5   6  692.23    9.73
  -1   5  -7   66.52    2.37
   1  -5   7   67.09    2.28
  -1   5  -7   65.95    2.12
   1  -5   7   71.18    2.13
  -1   5  -8  267.62    5.68
   1  -5   8  258.35    5.15
  -1   5  -8  256.10    5.07
  -1   5  -8  245.94    5.41
  -1   5  -9    2.30    0.61
  -1   5  -9    2.56    0.62
  -1   5  -9    3.60    0.78
  -1   5  -9    1.82    0.63
  -1   5 -10   20.66    1.59
  -1   5 -10   17.38    1.40
  -1   5 -10   19.92    1.40
  -1   5 -10   16.85    1.55
  -1   5 -10   15.71    1.44
  -1   5 -11  874.48   14.02
  -1   5 -11  884.01   13.42
  -1   5 -11  885.09   14.11
  -1   5 -11  904.46   13.96
  -1   5 -12   88.06    3.55
  -1   5 -12   95.67    3.43
  -1   5 -12   92.17    3.45
  -1   5 -12   84.81    3.55
  -1   5 -12   86.76    3.48
  -1   5 -13    1.61    0.66
  -1   5 -13    2.09    0.64
  -1   5 -13    1.59    0.61
  -1   5 -13    1.83    0.68
  -1   5 -13    1.74    0.73
  -1   5 -14  275.03    6.43
  -1   5 -14  263.79    5.97
  -1   5 -14  254.75    6.12
  -1   5 -15   12.19    1.09
  -1   5 -15   12.20    1.14
  -1   5 -15   11.26    1.22
  -1   5 -15   12.76    1.26
  -1   5 -15   11.44    1.22
  -1   5 -16    1.25    0.44
  -1   5 -16    2.98    0.64
  -1   5 -16    2.54    0.62
  -1   5 -17    1.40    0.37
   1  -4 -17   12.09    0.78
   1  -4 -16   55.08    2.01
   1  -4 -16   57.49    2.14
   1  -4 -15   35.80    1.86
   1  -4 -15   33.11    1.91
   1  -4 -14   24.13    1.69
   1  -4 -14   20.27    1.68
   1  -4 -13   97.89    3.58
   1  -4 -13   90.94    3.63
   1  -4 -12   36.94    2.25
   1  -4 -12   38.92    2.35
   1  -4 -11   87.62    3.51
   1  -4 -10   31.46    1.87
   1  -4 -10   29.95    1.89
   1  -4 -10   33.43    2.05
   1  -4 -10   30.32    1.87
   1  -4 -10   28.53    1.78
   1  -4  -9  223.38    5.20
   1  -4  -9  212.75    5.09
   1  -4  -9  215.64    5.34
   1  -4  -9  219.87    5.18
   1  -4  -9  222.37    5.13
   1  -4  -9  217.65    5.06
   1  -4  -8   70.36    2.61
   1  -4  -8   68.41    2.55
   1  -4  -8   73.94    2.64
   1  -4  -8   72.45    2.63
   1  -4  -8   71.41    2.56
  -1   4   8   71.77    2.37
   1  -4  -8   73.50    2.77
   1  -4  -7  942.43   12.88
   1  -4  -7  952.44   12.46
  -1   4   7  951.68   12.52
   1  -4  -7  958.68   13.10
   1  -4  -7  943.10   12.95
   1  -4  -7  931.68   12.97
  -1   4   7  971.18   12.33
   1  -4  -7  965.28   13.03
  -1   4   6   43.49    1.61
   1  -4  -6   44.18    1.69
   1  -4  -6   42.89    1.51
   1  -4  -6   41.51    1.58
   1  -4  -6   48.27    1.60
  -1   4   6   42.89    1.55
   1  -4  -6   45.88    1.76
   1  -4  -6   44.42    1.74
   1  -4  -5  297.01    4.69
   1  -4  -5  287.55    4.56
   1  -4  -5  301.57    4.68
   1  -4  -5  288.00    4.41
  -1   4   5  297.27    4.77
   1  -4  -5  297.46    4.87
  -1   4   5  284.23    4.79
   1  -4  -5  297.42    4.94
   1  -4  -4  896.84   10.31
  -1   4   4  878.52   11.00
   1  -4  -4  872.46   10.94
   1  -4  -4  895.22   10.73
  -1   4   4  863.69   11.06
   1  -4  -4  877.15   10.67
   1  -4  -4  874.15   10.91
   1  -4  -3  412.69    5.19
  -1   4   3  393.00    5.73
  -1   4   3  412.95    5.77
   1  -4  -3  401.51    5.68
   1  -4  -3  407.95    5.59
   1  -4  -3  399.25    5.58
  -1   4   2   17.19    0.83
  -1   4   2   17.17    0.81
   1  -4  -2   17.44    0.82
   1  -4  -2   16.24    0.77
   1  -4  -2   16.78    0.78
  -1   4   1  951.74   11.40
  -1   4   1  950.18   11.32
   1  -4  -1  948.59   11.29
   1  -4  -1  938.23   11.34
   1  -4  -1  969.76   11.30
   1  -4   0    7.47    0.53
   1  -4   0    6.85    0.53
   1  -4   0    8.62    0.56
  -1   4   0    8.62    0.56
  -1   4   0    8.69    0.58
   1  -4   1   38.18    1.17
  -1   4  -1   39.54    1.15
  -1   4  -1   38.91    1.22
  -1   4  -2   72.61    1.75
   1  -4   2   71.57    1.73
   1  -4   2   70.08    1.63
  -1   4  -2   71.71    1.60
  -1   4  -2   68.63    1.35
  -1   4  -3 1447.89   16.65
  -1   4  -3 1425.22   16.45
   1  -4   3 1440.61   16.41
  -1   4  -3 1425.94   16.10
  -1   4  -3 1423.45   16.19
   1  -4   3 1434.63   16.53
  -1   4  -4  647.61    8.59
  -1   4  -4  670.03    8.11
  -1   4  -4  663.97    8.30
   1  -4   4  669.39    8.41
  -1   4  -4  650.35    7.77
   1  -4   4  674.94    8.53
  -1   4  -5    4.36    0.57
  -1   4  -5    3.51    0.36
  -1   4  -5    4.28    0.46
   1  -4   5    4.29    0.47
  -1   4  -5    4.24    0.48
   1  -4   5    4.73    0.50
  -1   4  -6 1171.36   14.68
   1  -4   6 1161.21   13.94
   1  -4   6 1145.38   14.31
  -1   4  -6 1143.24   14.17
  -1   4  -6 1128.83   13.64
   1  -4   7  294.68    5.14
  -1   4  -7  293.47    5.66
   1  -4   7  301.23    4.93
  -1   4  -7  291.87    5.19
  -1   4  -8 1212.93   16.43
  -1   4  -8 1241.49   15.87
  -1   4  -8 1263.00   16.52
  -1   4  -8 1220.33   15.71
  -1   4  -9  403.04    7.26
  -1   4  -9  415.56    7.80
  -1   4  -9  425.70    7.69
  -1   4 -10 1073.82   15.54
  -1   4 -10 1052.10   15.06
  -1   4 -10 1085.22   15.68
  -1   4 -10 1051.61   15.65
  -1   4 -10 1061.79   14.62
  -1   4 -11   68.81    3.01
  -1   4 -11   71.12    3.10
  -1   4 -11   66.64    3.02
  -1   4 -11   70.68    2.91
  -1   4 -12   56.31    2.82
  -1   4 -12   54.09    2.76
  -1   4 -12   58.30    2.93
  -1   4 -12   53.43    2.54
  -1   4 -12   53.25    2.60
  -1   4 -13    1.09    0.65
  -1   4 -13    0.40    0.60
  -1   4 -13    1.08    0.60
  -1   4 -13    0.98    0.62
  -1   4 -13    1.43    0.69
  -1   4 -14   41.10    2.40
  -1   4 -14   43.40    2.40
  -1   4 -14   43.27    2.45
  -1   4 -15   40.21    1.96
  -1   4 -15   46.32    2.25
  -1   4 -15   42.97    2.30
  -1   4 -15   40.58    2.22
  -1   4 -15   43.71    2.32
  -1   4 -16   45.34    1.98
  -1   4 -16   45.77    2.13
  -1   4 -16   48.73    2.14
  -1   4 -17    3.95    0.52
  -1   4 -17    4.22    0.55
   1  -3 -17   12.90    0.88
   1  -3 -16  106.70    3.10
   1  -3 -16  104.40    3.08
   1  -3 -15   89.36    3.21
   1  -3 -15   88.95    3.16
   1  -3 -14   96.35    3.57
   1  -3 -13   31.48    2.05
   1  -3 -12    2.91    0.79
   1  -3 -12    4.46    0.89
   1  -3 -12    3.54    0.84
   1  -3 -11   43.38    2.37
   1  -3 -11   50.01    2.51
   1  -3 -11   48.00    2.49
   1  -3 -11   48.26    2.51
   1  -3 -11   49.62    2.48
   1  -3 -10   94.34    3.30
   1  -3 -10   93.59    3.35
   1  -3 -10   95.75    3.39
   1  -3 -10   97.44    3.18
   1  -3 -10   96.53    3.35
   1  -3 -10   91.79    3.34
   1  -3 -10   90.22    3.05
   1  -3  -9    8.24    0.95
   1  -3  -9    8.98    1.02
   1  -3  -9    7.23    0.86
   1  -3  -9    8.80    0.97
   1  -3  -9    8.11    0.95
   1  -3  -8  224.05    4.80
   1  -3  -8  216.07    4.73
   1  -3  -8  219.12    4.74
   1  -3  -8  221.16    4.89
  -1   3   8  210.94    4.29
   1  -3  -8  209.96    4.53
   1  -3  -8  226.66    4.79
   1  -3  -8  221.57    4.68
   1  -3  -7   86.26    2.57
   1  -3  -7   85.31    2.57
   1  -3  -7   81.46    2.52
   1  -3  -7   83.79    2.23
   1  -3  -7   86.24    2.55
   1  -3  -7   79.97    2.43
  -1   3   7   87.41    2.35
   1  -3  -6  868.19   11.30
   1  -3  -6  868.94   11.29
   1  -3  -6  865.44   11.34
   1  -3  -6  848.08   10.48
   1  -3  -6  855.08   10.84
   1  -3  -6  865.99   11.30
  -1   3   6  841.57   10.95
   1  -3  -6  834.10   11.18
  -1   3   6  861.71   10.81
  -1   3   5    0.94    0.31
   1  -3  -5    2.25    0.39
   1  -3  -5    1.97    0.35
  -1   3   5    2.25    0.39
   1  -3  -5    1.59    0.36
   1  -3  -5    1.76    0.41
   1  -3  -5    1.14    0.37
   1  -3  -4    0.66    0.24
   1  -3  -4    0.63    0.27
   1  -3  -4    0.58    0.26
   1  -3  -4    0.96    0.33
   1  -3  -4    0.61    0.27
  -1   3   4    0.42    0.26
  -1   3   4    0.38    0.29
   1  -3  -3   91.27    1.52
   1  -3  -3   92.25    1.85
   1  -3  -3   93.69    1.86
  -1   3   3   92.89    1.94
  -1   3   3   93.32    1.92
   1  -3  -3   91.31    1.70
  -1   3   2  327.42    4.51
  -1   3   2  323.52    4.54
   1  -3  -2  329.97    4.47
  -1   3   1  238.36    3.48
   1  -3  -1  240.35    3.44
  -1   3   1  235.61    3.45
   1  -3  -1  246.76    3.46
   1  -3   0   31.83    0.94
   1  -3   0   31.15    0.93
  -1   3   0   30.74    0.93
   1  -3   0   32.66    0.92
  -1   3   0   31.61    0.92
   1  -3   1  487.95    6.17
   1  -3   1  492.51    6.10
   1  -3   1  503.95    6.10
  -1   3  -1  492.40    6.07
  -1   3  -1  502.85    6.20
  -1   3  -2 2253.25   24.93
  -1   3  -2 2341.06   25.22
   1  -3   2 2275.02   25.03
  -1   3  -2 2328.60   24.92
  -1   3  -3 1501.20   16.57
  -1   3  -3 1490.61   17.10
   1  -3   3 1492.84   16.81
  -1   3  -3 1505.57   16.86
   1  -3   3 1518.03   16.89
  -1   3  -4 1151.20   13.77
   1  -3   4 1114.08   13.30
  -1   3  -4 1152.03   12.92
  -1   3  -4 1174.97   13.52
  -1   3  -4 1166.95   13.12
   1  -3   4 1162.92   13.34
  -1   3  -5  765.96    9.35
  -1   3  -5  753.78    9.96
  -1   3  -5  747.20    8.79
  -1   3  -5  771.60    9.73
  -1   3  -5  764.26    9.26
   1  -3   5  780.12    9.66
   1  -3   5  768.37    9.40
  -1   3  -6  192.56    3.69
  -1   3  -6  189.87    3.32
   1  -3   6  188.88    3.47
  -1   3  -6  194.82    3.63
  -1   3  -6  186.72    3.29
  -1   3  -6  193.18    3.91
  -1   3  -7  992.00   13.27
  -1   3  -7  999.83   12.71
  -1   3  -7  964.21   12.26
  -1   3  -7 1001.06   12.81
   1  -3   7  992.28   12.36
  -1   3  -7  992.95   12.90
  -1   3  -7  951.06   13.24
  -1   3  -8  939.22   13.32
  -1   3  -8  955.83   13.37
  -1   3  -8  952.80   12.60
  -1   3  -8  928.55   13.33
  -1   3  -8  953.93   12.94
  -1   3  -8  947.96   13.17
  -1   3  -9  569.72    9.51
  -1   3  -9  563.41    9.46
  -1   3  -9  565.30    9.14
  -1   3  -9  560.36    9.34
  -1   3 -10  243.88    5.84
  -1   3 -10  245.01    5.87
  -1   3 -10  246.61    5.59
  -1   3 -10  251.69    5.81
  -1   3 -11  122.41    4.11
  -1   3 -11  116.87    4.00
  -1   3 -11  108.94    3.95
  -1   3 -11  111.38    3.78
  -1   3 -11  119.36    3.71
  -1   3 -12  208.19    5.70
  -1   3 -12  191.58    5.48
  -1   3 -12  196.84    5.35
  -1   3 -12  204.67    5.12
  -1   3 -13   83.02    3.49
  -1   3 -13   79.19    3.41
  -1   3 -13   80.03    3.42
  -1   3 -13   80.07    3.05
  -1   3 -13   79.95    3.32
  -1   3 -14   98.42    3.63
  -1   3 -14   94.25    3.66
  -1   3 -14  103.05    3.85
  -1   3 -14  100.55    3.79
  -1   3 -14   94.39    3.72
  -1   3 -15    6.65    0.97
  -1   3 -15    6.24    0.97
  -1   3 -15    5.52    1.01
  -1   3 -15    6.85    1.01
  -1   3 -16   90.37    2.93
  -1   3 -16   83.73    2.88
  -1   3 -16   89.00    3.06
  -1   3 -17   32.07    1.43
   1  -2 -17   41.71    1.70
   1  -2 -16    1.56    0.55
   1  -2 -16    1.42    0.59
   1  -2 -15  180.64    4.75
   1  -2 -15  188.35    4.91
   1  -2 -14   60.13    2.82
   1  -2 -14   60.31    2.83
   1  -2 -13   51.80    2.68
   1  -2 -13   53.71    2.74
   1  -2 -13   50.97    2.69
   1  -2 -12   39.15    2.31
   1  -2 -12   36.52    2.16
   1  -2 -11  424.27    8.30
   1  -2 -11  422.42    8.21
   1  -2 -11  436.34    8.47
   1  -2 -11  417.63    8.12
   1  -2 -11  426.60    8.39
   1  -2 -10   55.89    2.49
   1  -2 -10   60.67    2.58
   1  -2 -10   64.22    2.68
   1  -2 -10   61.23    2.63
   1  -2  -9   93.27    2.82
   1  -2  -9   98.49    3.11
   1  -2  -9   96.76    2.86
   1  -2  -9   95.28    3.08
   1  -2  -9   98.87    3.16
   1  -2  -9   91.99    2.99
   1  -2  -8  229.28    4.55
   1  -2  -8  237.28    4.84
   1  -2  -8  233.98    4.77
   1  -2  -8  223.35    4.86
   1  -2  -8  228.04    4.83
   1  -2  -8  234.63    4.57
   1  -2  -7  278.01    5.08
   1  -2  -7  291.49    5.20
   1  -2  -7  294.29    5.20
   1  -2  -7  289.52    5.19
   1  -2  -7  283.31    5.21
   1  -2  -7  274.51    4.87
   1  -2  -6    2.18    0.45
   1  -2  -6    3.11    0.51
   1  -2  -6    2.97    0.38
   1  -2  -6    2.45    0.40
   1  -2  -6    2.70    0.46
   1  -2  -6    1.71    0.41
   1  -2  -5  604.03    7.77
  -1   2   5  640.29    7.97
   1  -2  -5  632.95    8.05
   1  -2  -5  625.05    7.81
   1  -2  -5  636.13    8.26
   1  -2  -5  625.68    8.29
   1  -2  -4 1636.24   18.67
   1  -2  -4 1688.42   18.81
   1  -2  -4 1665.73   18.75
  -1   2   4 1648.47   18.60
   1  -2  -4 1646.78   18.44
   1  -2  -3 3784.58   40.56
   1  -2  -3 3910.75   40.89
  -1   2   3 3763.06   40.88
   1  -2  -3 3775.31   40.83
   1  -2  -3 3769.79   40.82
   1  -2  -2  375.95    4.62
   1  -2  -2  379.17    4.26
  -1   2   2  375.58    4.83
  -1   2   1    3.47    0.31
  -1   2   1    3.34    0.20
   1  -2  -1    3.47    0.29
  -1   2   0 1795.61   19.50
   1  -2   0 1799.56   19.55
   1  -2   1   15.65    0.54
   1  -2   1   15.43    0.50
  -1   2  -1   16.10    0.50
  -1   2  -2  526.83    6.27
   1  -2   2  522.98    6.08
  -1   2  -2  524.79    6.42
  -1   2  -2  507.82    5.95
  -1   2  -2  523.27    6.01
  -1   2  -3 3464.99   37.58
  -1   2  -3 3577.53   37.60
  -1   2  -3 3422.28   37.41
  -1   2  -3 3423.07   37.57
  -1   2  -3 3503.15   37.15
   1  -2   3 3453.08   37.05
   1  -2   3 3415.16   37.06
  -1   2  -4  434.88    5.43
   1  -2   4  428.35    5.32
   1  -2   4  431.70    5.57
  -1   2  -4  441.74    6.03
  -1   2  -4  417.70    5.75
  -1   2  -4  433.21    5.62
  -1   2  -4  426.81    5.60
  -1   2  -4  414.98    5.60
  -1   2  -4  433.70    5.90
  -1   2  -5   66.61    1.62
  -1   2  -5   66.36    1.65
  -1   2  -5   61.33    1.72
   1  -2   5   64.56    1.54
  -1   2  -5   64.34    1.52
  -1   2  -5   64.84    1.87
  -1   2  -5   69.76    1.85
  -1   2  -5   63.65    1.59
  -1   2  -6  455.67    6.82
  -1   2  -6  460.34    7.12
  -1   2  -6  471.30    6.98
  -1   2  -6  444.56    7.08
  -1   2  -6  446.95    6.36
  -1   2  -6  470.92    6.66
  -1   2  -6  453.88    6.81
  -1   2  -6  474.93    6.54
  -1   2  -6  469.42    7.08
  -1   2  -6  465.74    6.34
  -1   2  -6  461.04    6.33
   1  -2   6  465.26    6.23
  -1   2  -7   22.64    1.29
  -1   2  -7   19.55    1.07
  -1   2  -7   20.42    1.16
  -1   2  -7   20.35    1.08
  -1   2  -7   23.21    1.35
  -1   2  -7   18.46    0.97
  -1   2  -7   19.52    1.23
  -1   2  -7   18.17    1.13
  -1   2  -8   24.09    1.48
  -1   2  -8   23.34    1.43
  -1   2  -8   23.21    1.35
  -1   2  -8   22.21    1.22
  -1   2  -8   22.00    1.44
  -1   2  -8   23.65    1.46
  -1   2  -8   20.64    1.26
  -1   2  -9 1504.58   19.70
  -1   2  -9 1528.39   19.53
  -1   2  -9 1523.96   18.81
  -1   2  -9 1519.43   19.98
  -1   2  -9 1541.51   19.94
  -1   2 -10   89.08    3.31
  -1   2 -10   94.53    3.24
  -1   2 -10   92.16    3.03
  -1   2 -10   88.62    3.06
  -1   2 -10   91.54    3.36
  -1   2 -10   90.52    3.34
  -1   2 -11    8.87    1.20
  -1   2 -11    8.13    1.13
  -1   2 -11    8.53    1.00
  -1   2 -11    8.87    1.18
  -1   2 -12    0.90    0.63
  -1   2 -12   -0.45    0.57
  -1   2 -12    0.27    0.58
  -1   2 -13  583.50   10.40
  -1   2 -13  569.53    9.58
  -1   2 -13  567.31   10.60
  -1   2 -13  556.40   10.58
  -1   2 -13  550.54   10.51
  -1   2 -13  552.93   10.56
  -1   2 -14    8.37    1.20
  -1   2 -14    7.76    1.11
  -1   2 -14    7.93    1.15
  -1   2 -14    8.11    1.16
  -1   2 -14    8.70    1.21
  -1   2 -15    8.76    1.11
  -1   2 -15    8.81    1.15
  -1   2 -15    9.84    1.22
  -1   2 -15    9.44    1.18
  -1   2 -16    7.65    0.94
  -1   2 -16    7.56    0.93
  -1   2 -17   89.18    2.53
   1  -1 -17    0.15    0.43
   1  -1 -16    5.75    0.86
   1  -1 -15   20.36    1.62
   1  -1 -15   17.32    1.53
   1  -1 -14   61.10    2.88
   1  -1 -14   63.00    3.01
   1  -1 -14   56.93    2.89
   1  -1 -13  134.15    4.39
   1  -1 -13  127.56    4.14
   1  -1 -13  129.83    4.39
   1  -1 -13  124.40    4.30
   1  -1 -12   83.33    3.25
   1  -1 -12   79.69    3.36
   1  -1 -11    1.57    0.65
   1  -1 -11    0.87    0.55
   1  -1 -11    1.04    0.49
   1  -1 -11    1.57    0.66
  -1   1  10  370.24    6.84
   1  -1 -10  389.43    7.44
   1  -1 -10  389.62    7.42
   1  -1 -10  369.90    7.08
   1  -1 -10  381.32    7.27
   1  -1  -9   49.63    2.23
   1  -1  -9   51.13    2.12
   1  -1  -9   51.40    2.20
   1  -1  -9   55.83    2.28
   1  -1  -9   50.92    2.15
   1  -1  -8  388.31    6.52
   1  -1  -8  388.01    6.62
   1  -1  -8  383.37    6.71
   1  -1  -8  382.18    6.06
   1  -1  -8  380.56    6.11
   1  -1  -8  372.09    6.59
   1  -1  -7  551.90    8.14
   1  -1  -7  580.53    8.32
   1  -1  -7  571.22    8.38
   1  -1  -7  578.07    8.30
   1  -1  -7  560.66    7.81
   1  -1  -7  545.75    7.37
   1  -1  -6  673.38    8.29
   1  -1  -6  685.25    9.04
   1  -1  -6  671.08    8.69
   1  -1  -6  662.66    8.42
   1  -1  -6  673.13    9.18
   1  -1  -6  687.09    9.14
   1  -1  -5  113.39    2.40
   1  -1  -5  115.34    2.05
   1  -1  -5  108.37    2.17
   1  -1  -5  107.44    2.24
   1  -1  -5  107.81    2.08
   1  -1  -5  110.98    2.43
   1  -1  -4 2225.97   24.75
   1  -1  -4 2231.88   24.87
   1  -1  -4 2209.96   24.39
   1  -1  -4 2269.84   24.67
   1  -1  -4 2280.38   24.50
  -1   1   4 2213.40   24.53
   1  -1  -4 2222.20   24.51
   1  -1  -3 6184.04   64.85
   1  -1  -3 6055.78   65.15
  -1   1   3 6070.62   65.22
   1  -1  -3 6242.29   65.32
  -1   1   2  670.83    7.28
  -1   1   2  678.95    7.85
  -1   1   1  698.57    7.90
   1  -1   0  142.40    1.91
  -1   1   0  143.47    1.87
  -1   1  -1  482.72    5.56
  -1   1  -1  498.35    5.73
  -1   1  -2    0.39    0.20
  -1   1  -2    0.46    0.19
  -1   1  -2    0.67    0.21
  -1   1  -2    0.74    0.21
  -1   1  -3  101.06    1.86
  -1   1  -3   93.08    1.81
  -1   1  -3  100.95    1.82
  -1   1  -3   99.53    1.90
  -1   1  -3  102.94    1.94
   1  -1   3  100.14    1.42
   1  -1   3   99.91    1.54
  -1   1  -3   97.29    1.92
  -1   1  -3   99.75    1.92
  -1   1  -3  100.70    1.97
  -1   1  -4   33.69    1.03
  -1   1  -4   35.56    1.24
  -1   1  -4   33.95    1.14
  -1   1  -4   33.78    1.14
  -1   1  -4   33.65    1.05
  -1   1  -4   35.34    1.15
  -1   1  -4   35.63    1.10
  -1   1  -4   36.15    1.11
  -1   1  -4   33.89    1.18
  -1   1  -4   34.74    1.18
  -1   1  -4   33.47    1.05
   1  -1   4   31.95    0.85
  -1   1  -5    1.02    0.36
  -1   1  -5    1.09    0.34
  -1   1  -5    1.18    0.38
   1  -1   5    1.83    0.25
  -1   1  -5    0.70    0.26
  -1   1  -5    0.58    0.31
  -1   1  -5    1.52    0.33
   1  -1   5    1.31    0.25
  -1   1  -5    1.16    0.39
  -1   1  -5    0.71    0.27
  -1   1  -5    1.42    0.39
  -1   1  -6 2561.45   29.02
  -1   1  -6 2490.78   28.96
  -1   1  -6 2593.33   29.40
  -1   1  -6 2536.26   28.74
  -1   1  -6 2577.71   28.86
  -1   1  -6 2586.86   29.08
  -1   1  -6 2549.31   29.26
  -1   1  -6 2575.52   29.32
  -1   1  -6 2573.09   28.71
   1  -1   6 2522.35   28.11
  -1   1  -6 2586.74   29.24
  -1   1  -6 2542.60   28.48
  -1   1  -7  141.67    2.95
  -1   1  -7  145.68    3.46
  -1   1  -7  141.59    3.31
  -1   1  -7  151.56    3.60
  -1   1  -7  155.17    3.64
  -1   1  -7  146.32    3.12
  -1   1  -7  150.67    3.44
  -1   1  -7  148.43    3.28
  -1   1  -8  954.20   13.27
  -1   1  -8  938.33   13.30
  -1   1  -8  966.00   13.33
  -1   1  -8  936.34   13.13
  -1   1  -8  948.20   13.03
  -1   1  -8  956.27   12.41
  -1   1  -8  934.07   12.81
  -1   1  -9    0.92    0.55
  -1   1  -9    0.26    0.44
  -1   1  -9    1.48    0.59
  -1   1  -9    0.22    0.52
  -1   1  -9    0.88    0.47
  -1   1  -9    0.64    0.52
  -1   1 -10  889.55   12.63
  -1   1 -10  906.87   13.33
  -1   1 -10  880.92   13.59
  -1   1 -10  884.62   13.51
  -1   1 -10  910.33   13.64
  -1   1 -11  175.69    4.71
  -1   1 -11  180.69    5.15
  -1   1 -11  182.11    5.19
  -1   1 -11  191.09    4.58
  -1   1 -11  186.40    5.01
  -1   1 -11  184.72    4.72
  -1   1 -11  180.19    5.18
  -1   1 -12   23.66    1.78
  -1   1 -12   24.47    1.85
  -1   1 -12   24.79    1.72
  -1   1 -12   24.00    1.91
  -1   1 -12   24.29    1.89
  -1   1 -12   24.61    1.93
  -1   1 -13    8.51    1.18
  -1   1 -13    9.33    1.31
  -1   1 -13    7.56    1.21
  -1   1 -13    6.64    1.16
  -1   1 -13    7.48    1.16
  -1   1 -14    1.01    0.71
  -1   1 -14    1.30    0.77
  -1   1 -14    2.40    0.83
  -1   1 -14    0.78    0.61
  -1   1 -15    1.70    0.65
  -1   1 -15    1.17    0.60
  -1   1 -16    0.85    0.56
  -1   1 -16    0.51    0.47
  -1   1 -17    2.77    0.53
   1   0 -17   14.08    1.08
   1   0 -16   62.87    2.58
   1   0 -15   87.93    3.36
   1   0 -15   87.55    3.42
   1   0 -14  136.33    4.40
   1   0 -14  139.05    4.55
   1   0 -14  129.81    4.43
   1   0 -13  255.70    6.44
   1   0 -13  247.03    6.02
   1   0 -13  251.06    6.40
   1   0 -13  245.45    6.16
   1   0 -12   30.51    1.95
   1   0 -12   28.64    2.03
   1   0 -12   25.86    1.92
   1   0 -11  122.50    3.99
   1   0 -11  127.05    3.90
   1   0 -11  133.75    4.16
   1   0 -11  132.94    4.16
   1   0 -11  124.93    3.93
   1   0 -10    6.21    0.90
  -1   0  10    5.45    0.77
   1   0 -10    5.72    0.86
   1   0  -9  127.19    3.48
   1   0  -9  131.47    3.62
   1   0  -9  122.73    3.49
   1   0  -8   12.77    1.03
   1   0  -8   10.83    0.79
   1   0  -8    9.74    0.83
   1   0  -8   10.53    0.93
   1   0  -8    9.62    0.91
   1   0  -7    4.06    0.59
   1   0  -7    2.51    0.41
   1   0  -7    2.54    0.44
   1   0  -7    1.70    0.45
   1   0  -7    2.45    0.53
   1   0  -7    2.62    0.36
  -1   0   7    3.58    0.46
   1   0  -7    3.76    0.45
   1   0  -7    2.07    0.36
   1   0  -6  448.79    6.33
   1   0  -6  457.42    6.56
   1   0  -6  453.67    6.07
  -1   0   6  439.36    6.15
   1   0  -6  446.66    5.86
   1   0  -6  436.35    6.02
   1   0  -6  442.63    5.57
   1   0  -6  442.16    6.53
   1   0  -5  747.09    9.37
   1   0  -5  750.18    9.12
  -1   0   5  724.32    9.16
   1   0  -5  761.83    8.94
   1   0  -5  740.72    9.40
   1   0  -5  755.95    9.24
   1   0  -5  750.37    8.96
   1   0  -4 2459.39   26.89
   1   0  -4 2475.49   26.77
  -1   0   4 2452.38   26.82
   1   0  -4 2431.82   26.63
   1   0  -4 2489.21   26.93
   1   0  -4 2433.36   26.50
   1   0  -4 2418.29   26.76
  -1   0   3 1079.83   12.16
   1   0  -3 1089.35   12.07
  -1   0   3 1047.36   11.58
   1   0  -3 1093.50   12.15
   1   0  -3 1096.14   12.23
   1   0  -2 1043.86   11.70
   1   0  -2 1043.95   11.66
   1   0  -1  313.14    3.78
   1   0   0 2132.33   22.40
   1   0   0 2106.11   22.48
  -1   0   0 2081.21   22.49
  -1   0  -1   78.45    1.30
  -1   0  -1   79.36    1.30
  -1   0  -1   79.56    1.32
  -1   0  -1   75.69    1.30
  -1   0  -1   75.78    1.25
  -1   0  -1   78.19    1.30
  -1   0  -2 1043.08   11.93
  -1   0  -2 1057.13   11.98
  -1   0  -2 1069.84   11.91
  -1   0  -2 1053.16   11.97
  -1   0  -2 1063.41   12.02
  -1   0  -2 1064.66   12.04
  -1   0  -2 1049.38   11.94
  -1   0  -2 1071.81   11.90
  -1   0  -2 1067.79   12.02
  -1   0  -2 1057.23   11.97
  -1   0  -2 1067.89   11.98
  -1   0  -2 1072.15   11.96
  -1   0  -2 1059.24   12.02
  -1   0  -2 1049.23   11.93
  -1   0  -3  169.20    2.78
  -1   0  -3  168.48    2.73
  -1   0  -3  170.24    2.79
  -1   0  -3  167.40    2.76
  -1   0  -3  174.72    2.72
  -1   0  -3  178.69    2.72
  -1   0  -3  172.13    2.80
  -1   0  -3  177.02    2.85
  -1   0  -3  170.05    2.81
  -1   0  -3  171.78    2.89
  -1   0  -3  170.56    2.73
  -1   0  -3  174.10    2.87
  -1   0  -3  173.33    2.71
  -1   0  -3  171.57    2.73
  -1   0  -3  174.14    2.85
  -1   0  -4   20.36    0.89
  -1   0  -4   19.23    0.81
  -1   0  -4   19.51    0.86
  -1   0  -4   19.26    0.90
  -1   0  -4   20.32    0.94
  -1   0  -4   19.47    0.84
  -1   0  -4   19.02    0.87
  -1   0  -4   18.74    0.83
  -1   0  -4   20.07    0.89
  -1   0  -4   17.05    0.86
  -1   0  -4   18.68    0.80
  -1   0  -4   17.97    0.90
  -1   0  -4   18.72    0.80
  -1   0  -5  335.36    4.96
  -1   0  -5  331.41    5.11
  -1   0  -5  338.51    5.26
  -1   0  -5  341.38    5.04
  -1   0  -5  337.36    5.38
  -1   0  -5  343.69    5.20
  -1   0  -5  335.48    5.07
  -1   0  -5  329.11    5.21
  -1   0  -5  343.16    4.96
  -1   0  -5  341.00    5.33
  -1   0  -5  326.14    4.92
  -1   0  -6  277.44    4.84
  -1   0  -6  265.31    4.91
  -1   0  -6  273.13    4.56
  -1   0  -6  272.38    4.69
  -1   0  -6  280.46    4.63
  -1   0  -6  265.77    4.37
  -1   0  -6  257.92    4.71
  -1   0  -6  275.14    4.68
  -1   0  -6  289.42    4.54
  -1   0  -6  267.17    4.89
  -1   0  -6  266.09    4.83
  -1   0  -6  275.65    4.86
   1   0   6  258.81    3.93
  -1   0  -7   76.58    2.39
  -1   0  -7   72.86    2.29
  -1   0  -7   76.77    2.14
  -1   0  -7   72.23    2.37
  -1   0  -7   71.13    2.37
  -1   0  -7   71.92    2.39
  -1   0  -7   74.24    2.29
  -1   0  -7   72.00    2.45
  -1   0  -7   70.90    2.17
  -1   0  -7   71.89    2.03
  -1   0  -7   69.70    2.31
  -1   0  -8   11.80    1.04
  -1   0  -8   10.35    0.85
  -1   0  -8   10.98    1.04
  -1   0  -8   10.23    1.02
  -1   0  -8   10.04    1.02
  -1   0  -8   10.63    1.07
  -1   0  -8   10.32    0.82
  -1   0  -8   10.16    0.97
  -1   0  -9    1.45    0.54
  -1   0  -9    1.75    0.62
  -1   0 -10  170.37    4.49
  -1   0 -10  176.02    4.91
  -1   0 -10  178.66    4.90
  -1   0 -10  182.34    4.92
  -1   0 -10  182.06    4.73
  -1   0 -10  181.44    4.20
  -1   0 -11  240.80    5.73
  -1   0 -11  245.31    6.24
  -1   0 -11  255.92    5.92
  -1   0 -11  257.81    6.29
  -1   0 -11  254.43    6.29
  -1   0 -11  252.13    6.27
  -1   0 -11  261.24    6.11
  -1   0 -12   50.28    2.48
  -1   0 -12   43.98    2.55
  -1   0 -12   51.56    2.80
  -1   0 -12   54.04    2.84
  -1   0 -12   44.60    2.35
  -1   0 -12   52.16    2.64
  -1   0 -13  204.25    5.31
  -1   0 -13  206.67    5.73
  -1   0 -13  205.54    5.82
  -1   0 -13  202.73    5.77
  -1   0 -13  202.38    5.57
  -1   0 -14   27.89    2.01
  -1   0 -14   28.69    2.01
  -1   0 -14   29.10    1.85
  -1   0 -15   18.37    1.52
  -1   0 -15   21.61    1.62
  -1   0 -16   62.85    2.47
  -1   0 -17   14.88    1.00
   1   1 -17   10.81    0.98
   1   1 -16   44.74    2.19
   1   1 -16   49.98    2.39
   1   1 -16   47.35    2.31
   1   1 -15    3.85    0.89
   1   1 -15    3.79    0.82
   1   1 -14   10.88    1.29
   1   1 -14   11.08    1.35
   1   1 -14   11.06    1.36
   1   1 -13   53.51    2.81
   1   1 -13   53.05    2.79
   1   1 -13   53.88    2.68
   1   1 -12  603.94   10.93
   1   1 -12  623.42   10.72
   1   1 -11  241.63    5.81
   1   1 -11  239.26    5.61
   1   1 -10  195.85    4.96
   1   1 -10  203.94    4.79
  -1  -1  10  195.06    4.57
   1   1  -9  800.31   11.59
   1   1  -9  764.28   11.30
   1   1  -9  769.22   11.24
   1   1  -8  176.11    3.90
   1   1  -8  179.90    3.94
  -1  -1   8  175.40    3.84
  -1  -1   8  173.88    3.56
   1   1  -8  180.66    3.94
   1   1  -7  124.66    2.96
  -1  -1   7  119.79    2.89
   1   1  -7  126.26    2.62
   1   1  -7  128.38    2.96
   1   1  -7  123.02    2.55
   1   1  -7  117.25    2.69
   1   1  -7  125.83    2.43
  -1  -1   7  121.87    2.72
   1   1  -7  125.44    2.93
  -1  -1   6    1.94    0.43
   1   1  -6    3.03    0.41
   1   1  -6    1.37    0.35
  -1  -1   6    1.35    0.34
   1   1  -6    1.52    0.29
   1   1  -6    2.01    0.34
   1   1  -6    1.81    0.27
   1   1  -6    2.03    0.25
   1   1  -6    1.75    0.40
   1   1  -5   38.37    1.12
   1   1  -5   34.78    0.98
   1   1  -5   35.86    1.18
   1   1  -5   34.54    1.13
   1   1  -5   35.30    1.19
  -1  -1   5   34.19    1.18
  -1  -1   4 2567.13   29.08
   1   1  -4 2684.92   28.69
   1   1  -4 2743.57   29.03
   1   1  -4 2594.08   28.89
  -1  -1   3   83.21    1.71
   1   1  -3   86.90    1.68
   1   1  -2    0.14    0.18
  -1  -1   2    0.66    0.21
  -1  -1   1 1730.46   18.72
   1   1  -1 1719.47   18.74
  -1  -1   0 1128.48   12.43
  -1  -1  -1    9.29    0.46
  -1  -1  -1    8.97    0.46
  -1  -1  -1    9.61    0.44
   1   1   1   10.40    0.33
  -1  -1  -2  365.98    4.77
   1   1   2  349.82    4.01
  -1  -1  -2  370.85    4.74
  -1  -1  -2  377.95    4.71
  -1  -1  -2  369.02    4.78
  -1  -1  -2  368.87    4.58
  -1  -1  -2  360.17    4.79
  -1  -1  -2  351.38    4.71
  -1  -1  -2  379.56    4.80
  -1  -1  -2  369.36    4.56
  -1  -1  -2  366.41    4.78
  -1  -1  -2  364.22    4.85
  -1  -1  -2  358.82    4.82
  -1  -1  -2  359.00    4.79
  -1  -1  -3 1118.95   12.93
  -1  -1  -3 1123.58   12.97
  -1  -1  -3 1135.24   12.90
  -1  -1  -3 1127.18   12.63
  -1  -1  -3 1100.00   12.97
  -1  -1  -3 1126.73   12.81
  -1  -1  -3 1135.58   12.82
  -1  -1  -3 1115.20   12.90
  -1  -1  -3 1113.30   12.99
  -1  -1  -3 1076.56   12.98
  -1  -1  -3 1076.68   12.99
  -1  -1  -3 1105.36   12.84
  -1  -1  -3 1075.17   13.05
  -1  -1  -3 1079.98   13.05
  -1  -1  -3 1109.14   12.64
  -1  -1  -3 1119.58   12.94
  -1  -1  -3 1104.32   13.04
  -1  -1  -4   88.27    2.04
  -1  -1  -4   79.76    1.96
  -1  -1  -4   89.44    1.83
  -1  -1  -4   92.24    2.03
  -1  -1  -4   88.21    2.09
  -1  -1  -4   89.32    2.02
  -1  -1  -4   88.04    1.90
  -1  -1  -4   89.56    2.13
  -1  -1  -4   88.49    1.99
  -1  -1  -4   89.69    2.10
  -1  -1  -4   86.09    2.09
  -1  -1  -4   86.07    2.10
  -1  -1  -4   87.60    2.12
  -1  -1  -4   85.08    1.99
  -1  -1  -5   63.31    1.87
  -1  -1  -5   66.35    1.66
  -1  -1  -5   68.76    1.89
  -1  -1  -5   65.85    1.85
  -1  -1  -5   63.46    1.90
  -1  -1  -5   63.41    1.70
  -1  -1  -5   64.39    1.99
  -1  -1  -5   65.19    1.92
  -1  -1  -5   63.31    1.79
  -1  -1  -5   62.33    1.92
  -1  -1  -5   61.91    1.77
  -1  -1  -6  126.47    2.81
  -1  -1  -6  123.89    3.01
  -1  -1  -6  124.93    2.94
  -1  -1  -6  124.31    2.62
  -1  -1  -6  126.46    3.00
  -1  -1  -6  129.50    2.95
  -1  -1  -6  123.30    2.98
  -1  -1  -6  121.80    3.09
  -1  -1  -6  127.96    2.77
  -1  -1  -6  129.35    3.08
  -1  -1  -6  125.70    3.06
  -1  -1  -6  126.26    3.07
  -1  -1  -6  123.33    2.84
  -1  -1  -7  113.73    2.76
  -1  -1  -7  108.03    2.97
  -1  -1  -7  115.95    2.66
  -1  -1  -7  117.12    3.09
  -1  -1  -7  111.52    3.12
  -1  -1  -7  116.83    3.17
  -1  -1  -7  113.75    3.10
  -1  -1  -7  113.74    2.78
  -1  -1  -7  113.48    3.16
  -1  -1  -7  108.02    2.93
  -1  -1  -7  113.65    3.01
  -1  -1  -7  114.13    2.88
  -1  -1  -8  162.92    3.48
  -1  -1  -8  158.20    4.07
  -1  -1  -8  160.45    4.12
  -1  -1  -8  160.09    4.06
  -1  -1  -8  158.72    3.63
  -1  -1  -8  161.47    4.16
  -1  -1  -8  158.18    3.95
  -1  -1  -8  159.96    3.58
  -1  -1  -8  159.12    3.90
  -1  -1  -9  623.70   10.19
  -1  -1  -9  633.10   10.33
  -1  -1  -9  629.10   10.33
  -1  -1  -9  626.49   10.08
  -1  -1  -9  639.26   10.09
  -1  -1  -9  613.33    9.90
  -1  -1 -10  495.44    8.95
  -1  -1 -10  496.11    8.82
  -1  -1 -10  492.92    9.26
  -1  -1 -10  503.60    9.28
  -1  -1 -10  492.58    9.20
  -1  -1 -10  515.31    9.33
  -1  -1 -11   34.94    2.10
  -1  -1 -11   35.26    2.14
  -1  -1 -11   34.05    2.02
  -1  -1 -11   37.62    2.35
  -1  -1 -11   36.98    2.28
  -1  -1 -11   35.77    2.25
  -1  -1 -11   36.46    2.27
  -1  -1 -12  101.09    3.67
  -1  -1 -12  100.43    3.72
  -1  -1 -12   94.29    3.51
  -1  -1 -12   99.83    3.92
  -1  -1 -12   99.37    3.94
  -1  -1 -12  100.37    3.85
  -1  -1 -13   39.72    2.30
  -1  -1 -13   37.36    2.28
  -1  -1 -13   35.10    2.12
  -1  -1 -13   39.41    2.45
  -1  -1 -13   34.59    2.28
  -1  -1 -14   33.56    2.00
  -1  -1 -14   33.62    2.15
  -1  -1 -15   52.26    2.30
  -1  -1 -15   51.08    2.39
  -1  -1 -16   77.67    2.67
  -1  -1 -17   21.06    1.13
   1   2 -17   64.30    2.25
   1   2 -17   61.35    2.34
   1   2 -16   50.96    2.30
   1   2 -16   48.41    2.36
   1   2 -16   47.64    2.35
   1   2 -15   78.00    3.11
   1   2 -15   70.49    3.12
   1   2 -14  132.26    4.25
   1   2 -14  119.65    4.29
   1   2 -14  128.13    4.42
   1   2 -13    4.32    0.92
   1   2 -13    4.32    0.90
   1   2 -13    4.97    0.99
   1   2 -13    5.46    1.01
   1   2 -12   19.68    1.68
   1   2 -12   16.98    1.47
   1   2 -12   15.77    1.47
   1   2 -11  321.77    7.06
  -1  -2  11  325.11    6.49
   1   2 -11  318.65    6.72
   1   2 -11  331.71    6.77
   1   2 -10  354.05    7.11
   1   2 -10  353.56    6.80
   1   2 -10  360.38    6.78
  -1  -2  10  359.33    6.67
  -1  -2   9    0.70    0.38
   1   2  -9    0.18    0.35
   1   2  -9    0.46    0.38
   1   2  -9    1.43    0.47
  -1  -2   8  420.61    6.83
   1   2  -8  416.02    6.31
   1   2  -8  419.97    6.81
  -1  -2   8  411.72    6.58
   1   2  -8  422.22    6.84
   1   2  -8  416.27    6.83
  -1  -2   7  221.62    4.18
   1   2  -7  215.39    3.84
   1   2  -7  212.90    4.05
  -1  -2   7  216.21    4.04
   1   2  -7  203.55    4.00
   1   2  -7  205.60    4.04
   1   2  -6  628.54    8.32
   1   2  -6  617.28    8.43
  -1  -2   6  631.30    8.54
   1   2  -6  636.40    8.43
  -1  -2   6  638.64    8.61
   1   2  -5    5.22    0.50
   1   2  -5    4.62    0.48
   1   2  -5    5.71    0.49
  -1  -2   5    4.64    0.53
  -1  -2   5    4.35    0.55
  -1  -2   4  615.73    7.84
   1   2  -4  595.62    7.72
  -1  -2   4  614.51    7.83
  -1  -2   3  165.62    2.80
  -1  -2   3  163.89    2.80
   1   2  -3  167.27    2.74
   1   2  -2 1595.88   17.68
  -1  -2   2 1564.16   17.73
  -1  -2   2 1602.57   17.73
  -1  -2   1  143.89    2.02
   1   2  -1  139.18    2.22
  -1  -2   0 3119.04   33.10
  -1  -2   0 3098.43   33.11
   1   2   0 3055.18   33.02
  -1  -2   0 3064.23   33.02
  -1  -2  -1 2968.65   32.21
  -1  -2  -1 2990.45   32.27
  -1  -2  -1 2941.07   32.00
   1   2   1 2989.56   31.91
  -1  -2  -1 2978.04   32.41
  -1  -2  -1 3062.50   32.02
  -1  -2  -2   34.08    0.67
  -1  -2  -2   36.76    1.09
  -1  -2  -2   34.84    0.78
  -1  -2  -2   35.67    1.04
  -1  -2  -2   33.32    1.06
  -1  -2  -2   36.96    0.96
  -1  -2  -2   32.81    0.91
  -1  -2  -2   37.33    1.14
  -1  -2  -2   38.49    1.09
   1   2   2   36.98    0.90
  -1  -2  -2   32.17    1.12
  -1  -2  -2   34.93    1.11
  -1  -2  -3   16.47    0.85
  -1  -2  -3   14.87    0.84
   1   2   3   15.92    0.57
  -1  -2  -3   14.52    0.77
  -1  -2  -3   15.45    0.81
  -1  -2  -3   15.62    0.45
  -1  -2  -3   14.40    0.79
  -1  -2  -3   15.52    0.76
  -1  -2  -3   14.94    0.73
  -1  -2  -3   19.43    0.87
  -1  -2  -3   15.50    0.65
  -1  -2  -3   15.41    0.64
  -1  -2  -3   16.00    0.83
  -1  -2  -3   15.53    0.83
  -1  -2  -3   15.81    0.81
  -1  -2  -3   16.30    0.70
  -1  -2  -3   15.11    0.75
  -1  -2  -3   14.99    0.42
  -1  -2  -4  286.36    4.55
  -1  -2  -4  262.87    4.24
  -1  -2  -4  266.59    4.07
  -1  -2  -4  269.48    4.45
  -1  -2  -4  253.95    4.46
  -1  -2  -4  265.03    4.47
   1   2   4  257.05    3.62
   1   2   4  261.93    3.56
  -1  -2  -4  267.60    4.39
  -1  -2  -4  275.25    4.30
  -1  -2  -4  271.32    3.90
  -1  -2  -4  278.43    4.39
  -1  -2  -4  263.12    4.15
  -1  -2  -4  276.22    4.19
  -1  -2  -4  257.16    4.33
  -1  -2  -4  268.24    3.89
  -1  -2  -4  269.75    4.44
  -1  -2  -4  259.66    4.33
  -1  -2  -5  603.94    8.37
  -1  -2  -5  591.68    8.24
  -1  -2  -5  603.69    8.46
  -1  -2  -5  610.70    7.90
   1   2   5  569.49    7.27
  -1  -2  -5  589.28    8.16
  -1  -2  -5  597.01    8.34
  -1  -2  -5  605.03    7.64
  -1  -2  -5  614.03    8.15
  -1  -2  -5  580.83    8.49
  -1  -2  -5  596.26    8.43
  -1  -2  -5  593.51    8.44
  -1  -2  -5  593.64    8.27
  -1  -2  -5  583.55    8.41
  -1  -2  -5  581.12    8.11
  -1  -2  -6   61.92    2.14
  -1  -2  -6   67.87    2.12
  -1  -2  -6   68.09    1.80
  -1  -2  -6   70.49    2.14
  -1  -2  -6   64.79    2.22
  -1  -2  -6   65.64    2.22
  -1  -2  -6   66.19    2.22
  -1  -2  -6   65.42    2.13
  -1  -2  -6   68.85    2.20
  -1  -2  -6   66.34    1.92
  -1  -2  -6   64.67    2.23
  -1  -2  -6   71.63    2.18
  -1  -2  -6   66.26    2.20
  -1  -2  -6   62.57    2.01
  -1  -2  -7   23.45    1.36
  -1  -2  -7   22.93    1.10
  -1  -2  -7   21.69    1.28
  -1  -2  -7   22.71    1.43
  -1  -2  -7   24.76    1.48
  -1  -2  -7   23.39    1.44
  -1  -2  -7   22.82    1.36
  -1  -2  -7   25.30    1.49
  -1  -2  -7   23.12    1.19
  -1  -2  -7   22.66    1.27
  -1  -2  -8   89.79    2.82
  -1  -2  -8   93.15    3.12
  -1  -2  -8   98.40    3.21
  -1  -2  -8   90.38    3.12
  -1  -2  -8   95.53    2.99
  -1  -2  -8   91.11    3.08
  -1  -2  -8   87.35    2.69
  -1  -2  -9  398.70    7.59
  -1  -2  -9  417.47    7.88
  -1  -2  -9  429.61    7.72
  -1  -2  -9  418.51    7.98
  -1  -2  -9  423.30    8.00
  -1  -2  -9  409.82    8.02
  -1  -2 -10   20.54    1.65
  -1  -2 -10   18.39    1.59
  -1  -2 -10   21.59    1.69
  -1  -2 -10   20.40    1.73
  -1  -2 -10   23.57    1.75
  -1  -2 -10   22.76    1.63
  -1  -2 -10   19.76    1.59
  -1  -2 -10   21.95    1.62
  -1  -2 -11   72.87    3.11
  -1  -2 -11   79.33    3.18
  -1  -2 -11   71.99    3.20
  -1  -2 -11   76.36    3.32
  -1  -2 -11   80.10    3.27
  -1  -2 -12    0.18    0.55
  -1  -2 -12   -0.09    0.60
  -1  -2 -12    0.72    0.63
  -1  -2 -12    1.13    0.66
  -1  -2 -13  116.96    4.02
  -1  -2 -13  103.73    3.68
  -1  -2 -13  118.00    4.17
  -1  -2 -13  112.36    3.94
  -1  -2 -14   11.16    1.24
  -1  -2 -15  318.15    6.43
  -1  -2 -15  314.61    6.29
  -1  -2 -16   51.64    2.03
   1   3 -17    8.13    0.91
   1   3 -17    8.82    0.84
   1   3 -16    2.01    0.69
   1   3 -16    2.49    0.68
   1   3 -16    1.50    0.56
   1   3 -15   34.42    2.16
   1   3 -15   33.52    1.98
   1   3 -14   59.76    2.98
   1   3 -14   58.38    2.94
   1   3 -14   60.68    2.83
   1   3 -13    7.76    1.16
   1   3 -13    7.39    1.05
   1   3 -12  191.10    5.04
   1   3 -11  179.53    4.99
   1   3 -11  180.87    4.71
   1   3 -10  753.54   11.35
   1   3 -10  761.43   11.52
  -1  -3   9  780.48   10.94
   1   3  -9  748.30   10.87
   1   3  -9  753.07   10.99
  -1  -3   9  770.86   11.09
   1   3  -8   19.14    1.10
  -1  -3   8   17.03    1.16
   1   3  -8   18.23    1.12
   1   3  -8   16.15    1.10
  -1  -3   8   17.57    1.15
  -1  -3   7   73.94    2.28
   1   3  -7   73.98    2.11
   1   3  -7   70.76    2.18
   1   3  -7   74.66    2.14
   1   3  -7   73.54    2.16
  -1  -3   7   79.19    2.35
  -1  -3   6  513.85    7.43
   1   3  -6  509.33    7.19
  -1  -3   6  504.43    7.42
   1   3  -6  501.80    7.08
   1   3  -5    0.62    0.25
   1   3  -5    0.69    0.28
  -1  -3   5    0.77    0.35
  -1  -3   4  171.66    3.24
   1   3  -4  174.62    3.13
  -1  -3   3   33.52    1.20
   1   3  -3   36.39    1.17
  -1  -3   2  229.03    3.58
   1   3  -2  231.66    3.54
  -1  -3   1 3298.05   35.43
  -1  -3   1 3321.10   35.75
   1   3  -1 3251.34   35.87
   1   3  -1 3339.80   35.80
  -1  -3   1 3294.79   35.85
  -1  -3   0 3785.20   40.65
   1   3   0 3791.32   40.52
  -1  -3   0 3783.56   40.62
  -1  -3   0 3811.56   40.30
  -1  -3   0 3740.08   40.32
   1   3   0 3683.67   40.63
  -1  -3   0 3788.23   40.56
   1   3   1   27.23    0.88
  -1  -3  -1   27.31    0.87
  -1  -3  -1   26.52    0.87
  -1  -3  -1   27.85    0.87
  -1  -3  -1   25.77    0.98
  -1  -3  -1   28.05    0.86
  -1  -3  -1   25.92    0.92
  -1  -3  -2  956.88   11.96
  -1  -3  -2  980.46   11.78
  -1  -3  -2 1000.50   11.09
  -1  -3  -2  998.28   11.31
   1   3   2  997.62   11.50
  -1  -3  -2  982.70   11.65
  -1  -3  -2  991.49   11.78
  -1  -3  -2  988.38   11.34
   1   3   2  962.29   11.42
  -1  -3  -2  992.54   11.87
  -1  -3  -2 1016.97   11.84
  -1  -3  -3  464.51    5.68
  -1  -3  -3  447.40    6.42
  -1  -3  -3  466.25    6.36
  -1  -3  -3  473.91    6.22
  -1  -3  -3  460.86    6.50
  -1  -3  -3  470.41    5.92
  -1  -3  -3  465.97    5.96
  -1  -3  -3  465.04    6.36
  -1  -3  -3  469.14    6.60
   1   3   3  439.86    5.87
  -1  -3  -3  447.25    6.67
   1   3   3  471.67    5.97
  -1  -3  -4  272.52    4.58
  -1  -3  -4  262.87    4.67
  -1  -3  -4  262.00    3.51
  -1  -3  -4  266.45    4.43
  -1  -3  -4  268.49    4.74
  -1  -3  -4  270.14    4.66
   1   3   4  268.34    3.93
  -1  -3  -4  274.30    4.63
  -1  -3  -4  279.46    3.98
  -1  -3  -4  265.40    4.17
  -1  -3  -4  277.77    3.97
  -1  -3  -4  265.91    4.66
   1   3   4  270.10    3.91
  -1  -3  -5  171.76    3.78
  -1  -3  -5  182.68    3.87
  -1  -3  -5  181.95    3.55
  -1  -3  -5  174.94    3.02
  -1  -3  -5  178.61    3.64
  -1  -3  -5  175.11    3.40
  -1  -3  -5  178.89    3.73
  -1  -3  -5  170.36    3.48
  -1  -3  -5  170.19    3.72
  -1  -3  -5  168.09    3.23
   1   3   5  164.49    2.91
  -1  -3  -5  171.39    3.68
  -1  -3  -5  171.62    3.62
  -1  -3  -6  978.52   12.95
  -1  -3  -6  954.53   12.92
  -1  -3  -6  950.72   12.95
  -1  -3  -6  959.33   12.74
  -1  -3  -6  893.49   12.71
  -1  -3  -6  931.37   12.64
  -1  -3  -6  938.29   11.98
  -1  -3  -6  943.12   12.85
  -1  -3  -6  928.28   12.40
  -1  -3  -6  969.18   12.55
  -1  -3  -7  298.44    5.89
  -1  -3  -7  318.80    5.83
  -1  -3  -7  315.73    5.91
  -1  -3  -7  306.34    6.02
  -1  -3  -7  292.55    5.99
  -1  -3  -7  298.42    6.03
  -1  -3  -7  308.54    6.07
  -1  -3  -8    2.10    0.52
  -1  -3  -8    3.69    0.74
  -1  -3  -8    2.26    0.59
  -1  -3  -8    3.15    0.71
  -1  -3  -8    3.37    0.71
  -1  -3  -9  152.53    4.52
  -1  -3  -9  155.02    4.36
  -1  -3  -9  160.39    4.29
  -1  -3  -9  161.89    4.32
  -1  -3  -9  160.66    4.56
  -1  -3 -10   18.08    1.62
  -1  -3 -10   20.89    1.64
  -1  -3 -10   20.31    1.65
  -1  -3 -10   18.57    1.52
  -1  -3 -10   19.82    1.65
  -1  -3 -11   41.97    2.37
  -1  -3 -11   46.17    2.58
  -1  -3 -11   42.25    2.45
  -1  -3 -11   43.75    2.38
  -1  -3 -12  108.20    3.95
  -1  -3 -12   96.31    3.62
  -1  -3 -12   97.96    3.65
  -1  -3 -13  436.56    8.68
  -1  -3 -13  430.46    8.44
  -1  -3 -14  133.04    3.88
  -1  -3 -14  139.21    4.08
  -1  -3 -15  277.49    5.72
  -1  -3 -15  275.79    5.66
  -1  -3 -16  158.77    3.46
  -1  -3 -16  147.41    3.35
   1   4 -17   18.41    1.06
   1   4 -17   21.27    1.33
   1   4 -16    1.15    0.52
   1   4 -16    1.43    0.59
   1   4 -16    1.94    0.68
   1   4 -15    1.46    0.59
   1   4 -15    0.72    0.59
   1   4 -15    1.94    0.58
   1   4 -14   74.63    3.29
   1   4 -14   70.01    2.94
   1   4 -14   76.64    2.95
   1   4 -13  304.22    7.22
   1   4 -13  298.04    6.63
   1   4 -12    1.31    0.59
   1   4 -11  158.46    4.28
   1   4 -11  150.76    4.62
   1   4 -10  222.90    5.17
   1   4 -10  229.62    5.04
  -1  -4  10  226.88    5.11
   1   4  -9  752.08   10.91
   1   4  -9  779.60   10.81
   1   4  -9  759.17   11.23
   1   4  -8  140.49    3.42
   1   4  -8  135.26    3.21
  -1  -4   7  397.91    6.70
   1   4  -7  396.16    6.37
   1   4  -7  401.73    6.10
  -1  -4   6 2429.95   28.17
   1   4  -6 2434.58   27.83
   1   4  -6 2419.14   27.52
  -1  -4   5   23.97    1.23
   1   4  -5   24.37    0.91
   1   4  -5   26.11    1.19
  -1  -4   4  223.12    4.02
   1   4  -4  221.37    3.19
   1   4  -4  222.77    3.87
  -1  -4   3    8.79    0.66
   1   4  -3    7.59    0.35
  -1  -4   3    6.79    0.61
   1   4  -3    9.37    0.66
  -1  -4   2  121.14    1.96
  -1  -4   2  115.75    2.47
   1   4  -2  119.35    2.47
  -1  -4   1 2420.38   26.67
  -1  -4   1 2398.60   26.20
   1   4  -1 2417.13   26.53
  -1  -4   1 2401.44   26.59
  -1  -4   0  175.13    2.88
  -1  -4   0  173.67    3.01
  -1  -4   0  174.54    2.66
  -1  -4   0  180.56    3.01
  -1  -4   0  176.87    2.76
   1   4   0  181.48    3.13
  -1  -4  -1    9.36    0.60
  -1  -4  -1   11.96    0.61
  -1  -4  -1    9.57    0.59
  -1  -4  -1   10.51    0.69
  -1  -4  -1    9.24    0.60
   1   4   1   10.20    0.66
  -1  -4  -1    9.28    0.59
  -1  -4  -1   10.11    0.65
  -1  -4  -2   71.51    1.72
  -1  -4  -2   68.60    1.79
  -1  -4  -2   69.78    1.45
   1   4   2   71.67    1.74
   1   4   2   71.84    1.72
  -1  -4  -2   70.11    1.80
  -1  -4  -2   73.36    1.66
  -1  -4  -2   71.35    1.49
  -1  -4  -2   69.48    1.85
   1   4   3  712.09    8.91
  -1  -4  -3  715.47    9.42
  -1  -4  -3  698.01    8.70
  -1  -4  -3  723.27    9.59
  -1  -4  -3  706.36    8.61
  -1  -4  -3  709.58    9.56
   1   4   3  681.88    8.81
  -1  -4  -3  725.41    9.33
  -1  -4  -3  689.01    8.33
   1   4   4   59.52    1.63
   1   4   4   61.65    1.65
  -1  -4  -4   64.39    1.89
  -1  -4  -4   60.85    1.53
  -1  -4  -4   65.33    2.14
  -1  -4  -4   63.34    1.99
  -1  -4  -4   63.83    1.74
  -1  -4  -5 1230.65   14.96
  -1  -4  -5 1225.12   15.05
  -1  -4  -5 1211.08   15.55
  -1  -4  -5 1218.56   15.70
  -1  -4  -5 1213.15   15.27
  -1  -4  -5 1209.44   14.77
  -1  -4  -5 1218.97   15.81
  -1  -4  -5 1200.71   15.43
  -1  -4  -5 1218.84   15.67
  -1  -4  -6  367.94    6.40
  -1  -4  -6  355.04    6.48
  -1  -4  -6  358.14    5.98
  -1  -4  -6  357.31    6.51
  -1  -4  -7 3414.06   38.92
  -1  -4  -7 3329.35   38.34
  -1  -4  -7 3345.18   39.03
  -1  -4  -7 3362.16   39.16
  -1  -4  -7 3297.48   38.18
  -1  -4  -7 3246.38   38.88
  -1  -4  -8  282.88    6.14
  -1  -4  -8  283.06    6.31
  -1  -4  -8  285.75    6.20
  -1  -4  -8  287.06    6.33
  -1  -4  -8  292.30    5.87
  -1  -4  -8  282.71    6.17
  -1  -4  -9   21.29    1.59
  -1  -4  -9   20.55    1.65
  -1  -4  -9   19.08    1.60
  -1  -4  -9   20.83    1.51
  -1  -4  -9   20.14    1.66
  -1  -4  -9   20.20    1.49
  -1  -4  -9   19.75    1.58
  -1  -4 -10  208.69    5.71
  -1  -4 -10  220.34    5.40
  -1  -4 -10  212.23    5.56
  -1  -4 -10  222.16    5.77
  -1  -4 -11  221.30    5.95
  -1  -4 -11  217.16    5.54
  -1  -4 -11  222.72    5.81
  -1  -4 -11  219.95    5.94
  -1  -4 -12    8.92    1.20
  -1  -4 -12   12.69    1.43
  -1  -4 -12   10.55    1.24
  -1  -4 -13   19.85    1.58
  -1  -4 -13   19.74    1.64
  -1  -4 -13   19.79    1.56
  -1  -4 -14  192.23    4.64
  -1  -4 -14  201.81    5.06
  -1  -4 -14  189.41    4.66
  -1  -4 -15   80.64    2.72
  -1  -4 -16   75.51    2.17
   1   5 -17   25.76    1.41
   1   5 -16  172.63    4.46
   1   5 -16  168.71    4.41
   1   5 -15    0.20    0.43
   1   5 -15    0.43    0.56
   1   5 -15    0.26    0.61
   1   5 -14  185.34    5.29
   1   5 -13  171.86    5.16
   1   5 -12  134.11    4.50
  -1  -5  11  517.77    8.96
  -1  -5  11  507.78    9.00
  -1  -5  10   20.98    1.49
  -1  -5  10   22.66    1.60
   1   5  -9  160.23    3.90
  -1  -5   9  157.77    4.07
  -1  -5   9  154.77    4.16
  -1  -5   8    3.95    0.65
   1   5  -8    3.07    0.57
  -1  -5   7 1120.33   15.01
  -1  -5   6    1.17    0.47
   1   5  -6    0.59    0.35
  -1  -5   5    3.25    0.59
  -1  -5   5    2.75    0.51
   1   5  -5    3.62    0.58
   1   5  -4  438.10    6.63
  -1  -5   4  452.45    6.89
  -1  -5   4  434.22    6.65
  -1  -5   3    2.49    0.47
   1   5  -3    2.16    0.43
  -1  -5   3    2.53    0.47
   1   5  -2    4.48    0.53
  -1  -5   2    3.58    0.50
  -1  -5   2    4.85    0.40
  -1  -5   1  785.98    9.66
   1   5  -1  855.10   10.58
  -1  -5   1  811.96    9.93
  -1  -5   1  812.49    9.46
  -1  -5   1  848.03   10.33
  -1  -5   1  790.35    9.34
  -1  -5   0   21.55    0.90
  -1  -5   0   20.53    0.99
   1   5   0   22.58    1.07
  -1  -5   0   20.83    0.84
  -1  -5   0   21.88    0.99
  -1  -5   0   20.61    0.76
  -1  -5  -1  607.54    7.66
   1   5   1  613.85    8.20
  -1  -5  -1  606.51    8.03
  -1  -5  -1  620.46    8.07
   1   5   1  614.24    8.18
   1   5   2 1067.51   12.89
  -1  -5  -2 1029.94   13.24
  -1  -5  -2 1040.97   12.84
  -1  -5  -2 1020.30   12.68
   1   5   2 1047.02   12.87
  -1  -5  -2 1057.40   12.33
  -1  -5  -2 1033.72   12.98
   1   5   3    3.91    0.49
  -1  -5  -3    3.89    0.62
  -1  -5  -3    4.21    0.57
  -1  -5  -3    3.59    0.43
  -1  -5  -3    3.08    0.51
  -1  -5  -3    3.21    0.55
  -1  -5  -3    3.43    0.37
   1   5   3    3.31    0.47
   1   5   4  720.49    9.52
  -1  -5  -4  731.47    9.92
  -1  -5  -4  722.53   10.36
  -1  -5  -4  712.24   10.09
  -1  -5  -4  707.24   10.19
  -1  -5  -4  731.91   10.43
   1   5   4  735.01    9.55
  -1  -5  -5    4.42    0.70
  -1  -5  -5    5.77    0.80
  -1  -5  -5    5.27    0.78
  -1  -5  -5    3.88    0.67
  -1  -5  -5    5.32    0.73
  -1  -5  -5    5.18    0.66
  -1  -5  -6  837.63   12.25
  -1  -5  -6  841.65   12.17
  -1  -5  -6  818.06   12.24
  -1  -5  -6  825.54   11.76
  -1  -5  -6  819.18   12.04
  -1  -5  -7    8.02    1.05
  -1  -5  -7   12.09    1.19
  -1  -5  -7    9.87    0.98
  -1  -5  -7    8.77    1.06
  -1  -5  -8   86.14    3.27
  -1  -5  -8   85.41    3.25
  -1  -5  -8   83.36    3.22
  -1  -5  -8   91.90    2.98
  -1  -5  -8   87.54    3.31
  -1  -5  -9   45.42    2.44
  -1  -5  -9   45.82    2.49
  -1  -5  -9   47.98    2.38
  -1  -5  -9   45.92    2.22
  -1  -5  -9   45.11    2.52
  -1  -5  -9   48.30    2.51
  -1  -5 -10    1.10    0.73
  -1  -5 -10    1.05    0.63
  -1  -5 -10    2.55    0.84
  -1  -5 -10    0.96    0.56
  -1  -5 -11  344.75    7.61
  -1  -5 -11  347.52    7.20
  -1  -5 -11  356.61    7.90
  -1  -5 -11  356.26    7.87
  -1  -5 -12    1.45    0.66
  -1  -5 -12    0.77    0.64
  -1  -5 -13    0.47    0.47
  -1  -5 -14    8.89    0.96
  -1  -5 -14   12.04    1.18
  -1  -5 -15   14.17    1.08
  -1  -5 -16   22.10    1.01
   1   6 -17    9.82    0.85
   1   6 -16  144.96    3.90
   1   6 -15  130.41    3.70
   1   6 -15  134.54    4.12
   1   6 -15  138.49    4.15
   1   6 -14  170.33    4.96
   1   6 -13    1.87    0.82
  -1  -6  12  168.53    4.53
   1   6 -12  161.62    5.02
  -1  -6  11   69.74    2.90
  -1  -6  11   61.10    2.64
  -1  -6  10 1085.84   15.78
  -1  -6  10 1078.84   15.34
  -1  -6   9  124.16    3.88
  -1  -6   9  130.99    3.75
  -1  -6   8  207.25    5.02
  -1  -6   8  208.12    4.76
   1   6  -7   92.18    2.84
  -1  -6   7   87.99    2.84
  -1  -6   6  222.43    4.92
  -1  -6   5   66.58    2.36
  -1  -6   4    1.09    0.45
  -1  -6   4    2.06    0.49
   1   6  -4    1.27    0.45
  -1  -6   3  230.83    4.52
  -1  -6   3  226.89    4.34
  -1  -6   2  662.22    9.39
  -1  -6   2  679.22    9.19
  -1  -6   2  658.70    8.39
   1   6  -1   44.92    1.72
  -1  -6   1   46.03    1.71
  -1  -6   1   46.22    1.62
  -1  -6   1   42.20    1.44
  -1  -6   0 1663.78   19.07
  -1  -6   0 1664.97   19.28
   1   6   0 1697.95   20.10
   1   6   0 1707.53   19.97
  -1  -6   0 1700.59   19.80
  -1  -6   0 1637.11   19.94
  -1  -6  -1  329.59    5.55
  -1  -6  -1  332.06    5.11
  -1  -6  -1  337.63    5.47
  -1  -6  -1  335.76    5.27
   1   6   1  332.47    5.49
   1   6   1  327.50    5.56
  -1  -6  -2  198.97    3.48
   1   6   2  194.16    3.88
   1   6   2  203.11    3.91
  -1  -6  -2  194.41    4.10
  -1  -6  -2  192.66    3.76
  -1  -6  -2  189.59    3.73
  -1  -6  -2  189.39    3.87
  -1  -6  -3  214.25    4.42
  -1  -6  -3  229.85    4.45
   1   6   3  226.02    4.26
  -1  -6  -3  220.68    4.66
  -1  -6  -3  226.25    4.08
  -1  -6  -3  221.32    4.32
   1   6   3  222.70    4.24
   1   6   4  209.34    4.10
  -1  -6  -4  213.56    4.32
  -1  -6  -4  214.82    4.72
  -1  -6  -4  198.87    4.42
   1   6   4  200.16    4.01
  -1  -6  -4  198.95    4.63
  -1  -6  -5    2.86    0.60
  -1  -6  -5    3.42    0.61
  -1  -6  -5    2.37    0.63
  -1  -6  -5    2.41    0.63
  -1  -6  -5    2.83    0.67
  -1  -6  -6    4.05    0.78
  -1  -6  -6    4.96    0.86
  -1  -6  -6    5.36    0.78
  -1  -6  -6    4.05    0.77
  -1  -6  -6    3.74    0.78
  -1  -6  -7  143.08    4.21
  -1  -6  -7  145.77    4.39
  -1  -6  -7  146.04    3.97
  -1  -6  -7  140.53    4.27
  -1  -6  -7  146.77    4.37
  -1  -6  -7  139.81    4.21
  -1  -6  -8   61.75    2.90
  -1  -6  -8   62.30    2.88
  -1  -6  -8   59.60    2.81
  -1  -6  -8   63.89    2.88
  -1  -6  -9  159.38    4.91
  -1  -6  -9  154.17    4.81
  -1  -6  -9  155.79    4.55
  -1  -6  -9  155.12    4.78
  -1  -6 -10   46.44    2.65
  -1  -6 -10   43.60    2.49
  -1  -6 -10   45.61    2.37
  -1  -6 -10   49.18    2.69
  -1  -6 -11    1.58    0.76
  -1  -6 -11    0.80    0.71
  -1  -6 -11    1.99    0.74
  -1  -6 -12  104.60    3.80
  -1  -6 -12   95.65    3.52
  -1  -6 -13    1.27    0.62
  -1  -6 -13    2.41    0.69
  -1  -6 -14   15.39    1.23
  -1  -6 -14   12.77    1.03
  -1  -6 -15    4.09    0.58
   1   7 -17  121.86    2.77
   1   7 -16   55.85    1.96
   1   7 -16   54.65    2.17
   1   7 -15  414.91    7.34
   1   7 -15  415.24    7.78
   1   7 -15  412.82    7.75
   1   7 -14    0.61    0.57
   1   7 -13  268.77    6.53
  -1  -7  12  128.21    3.91
   1   7 -12  130.02    4.42
  -1  -7  12  132.36    4.10
  -1  -7  11  190.91    5.22
  -1  -7  11  207.44    5.18
  -1  -7  10    1.16    0.64
  -1  -7  10    3.29    0.75
  -1  -7   9 1623.59   21.99
  -1  -7   9 1658.84   21.46
  -1  -7   8   17.69    1.48
  -1  -7   8   21.51    1.49
  -1  -7   7   82.08    3.11
  -1  -7   7   91.81    2.99
  -1  -7   6  231.01    5.02
  -1  -7   5   99.02    3.17
  -1  -7   5   99.79    2.97
  -1  -7   4    1.35    0.52
  -1  -7   3 1119.36   14.94
  -1  -7   2  520.81    8.22
  -1  -7   1   77.79    2.49
  -1  -7   1   74.92    2.14
   1   7  -1   79.89    2.58
  -1  -7   1   84.47    2.45
  -1  -7   0   26.67    1.40
  -1  -7   0   26.94    1.34
   1   7   0   25.74    1.44
  -1  -7   0   25.19    1.31
  -1  -7  -1  604.52    9.01
   1   7   1  601.30    9.09
  -1  -7  -1  617.00    8.50
  -1  -7  -1  604.91    8.95
  -1  -7  -2   14.35    1.03
   1   7   2   13.34    1.03
  -1  -7  -2   14.42    1.12
  -1  -7  -2   14.74    1.01
  -1  -7  -3   11.82    0.98
  -1  -7  -3   13.31    1.14
  -1  -7  -3   10.44    0.86
   1   7   3    9.26    0.87
  -1  -7  -3   11.13    0.96
  -1  -7  -4  631.68    9.55
  -1  -7  -4  630.07   10.17
  -1  -7  -4  628.55    9.78
  -1  -7  -4  616.91   10.09
   1   7   4  638.41    9.38
  -1  -7  -5    1.16    0.51
  -1  -7  -5    1.10    0.61
  -1  -7  -5    0.53    0.49
  -1  -7  -6   35.51    2.12
  -1  -7  -6   31.28    1.98
  -1  -7  -6   33.59    2.01
  -1  -7  -6   35.27    1.88
  -1  -7  -6   35.21    2.02
  -1  -7  -6   31.73    1.94
  -1  -7  -7   66.38    3.00
  -1  -7  -7   70.65    3.11
  -1  -7  -7   73.23    3.11
  -1  -7  -7   74.15    2.86
  -1  -7  -7   70.62    3.00
  -1  -7  -7   70.19    3.00
  -1  -7  -8   32.71    2.16
  -1  -7  -8   30.91    2.04
  -1  -7  -8   31.33    2.11
  -1  -7  -9   40.29    2.45
  -1  -7  -9   39.39    2.35
  -1  -7  -9   38.45    2.28
  -1  -7  -9   36.69    2.33
  -1  -7  -9   35.31    2.27
  -1  -7 -10  103.53    3.86
  -1  -7 -10   98.39    3.57
  -1  -7 -10  104.63    3.90
  -1  -7 -10   95.01    3.76
  -1  -7 -11    1.13    0.70
  -1  -7 -11    0.75    0.63
  -1  -7 -12   19.51    1.55
  -1  -7 -12   20.46    1.63
  -1  -7 -13   12.35    1.10
  -1  -7 -13   13.03    1.21
  -1  -7 -14   86.28    2.36
  -1  -7 -14   93.31    2.71
   1   8 -16   47.70    1.84
   1   8 -16   46.54    1.69
   1   8 -15   74.90    2.70
   1   8 -15   75.80    2.57
   1   8 -14  189.13    4.91
   1   8 -13   13.07    1.39
  -1  -8  12  145.20    4.37
  -1  -8  11    4.23    0.80
  -1  -8  11    3.50    0.88
  -1  -8  10  112.53    3.70
  -1  -8  10  102.84    3.85
  -1  -8   9    0.08    0.51
  -1  -8   9    0.28    0.59
  -1  -8   8  625.88   10.25
   1   8  -8  598.41    9.60
  -1  -8   8  607.39   10.70
  -1  -8   7    2.99    0.69
  -1  -8   7    4.59    0.91
   1   8  -7    3.95    0.71
  -1  -8   6    1.03    0.54
  -1  -8   6    1.22    0.59
   1   8  -6    0.93    0.44
   1   8  -5  637.17    9.84
  -1  -8   5  631.36   10.50
  -1  -8   5  657.05   10.10
  -1  -8   4  537.42    8.68
   1   8  -4  520.86    8.48
  -1  -8   3   23.20    1.42
   1   8  -3   23.76    1.44
  -1  -8   2  806.93   12.00
   1   8  -2  830.56   11.81
  -1  -8   2  840.30   11.79
   1   8  -1  250.91    5.38
  -1  -8   1  242.80    5.23
   1   8  -1  250.15    5.13
  -1  -8   1  259.01    5.09
  -1  -8   0   63.99    2.25
   1   8   0   63.91    2.36
   1   8   0   63.06    2.48
  -1  -8   0   63.40    2.38
   1   8   1    2.36    0.55
   1   8   1    2.40    0.58
  -1  -8  -1    3.45    0.64
  -1  -8  -1    2.96    0.57
  -1  -8  -2   91.90    2.94
  -1  -8  -2   91.10    2.83
  -1  -8  -2   91.35    3.05
   1   8   2   98.12    3.00
   1   8   2   87.61    2.89
   1   8   3   36.56    1.82
  -1  -8  -3   38.50    1.86
  -1  -8  -3   35.07    2.02
  -1  -8  -3   33.04    1.89
   1   8   4    8.76    0.92
  -1  -8  -4    5.25    0.92
  -1  -8  -4    6.07    0.82
  -1  -8  -4    6.42    0.96
  -1  -8  -5  414.90    8.29
  -1  -8  -5  432.51    8.39
  -1  -8  -5  432.44    7.80
  -1  -8  -5  420.58    7.94
  -1  -8  -5  431.14    8.30
  -1  -8  -6   66.49    3.06
  -1  -8  -6   68.31    3.10
  -1  -8  -6   78.92    3.21
  -1  -8  -6   71.75    2.84
  -1  -8  -6   69.50    2.91
  -1  -8  -6   73.05    3.07
  -1  -8  -7   46.49    2.29
  -1  -8  -7   47.40    2.54
  -1  -8  -7   44.79    2.41
  -1  -8  -7   48.36    2.63
  -1  -8  -8   13.84    1.51
  -1  -8  -8   13.53    1.47
  -1  -8  -8   12.76    1.46
  -1  -8  -8   13.24    1.40
  -1  -8  -9    1.69    0.77
  -1  -8  -9    2.48    0.82
  -1  -8  -9    1.54    0.71
  -1  -8  -9    1.90    0.71
  -1  -8 -10    1.13    0.65
  -1  -8 -10    1.29    0.67
  -1  -8 -10    0.99    0.57
  -1  -8 -11   12.47    1.29
  -1  -8 -11   11.80    1.25
  -1  -8 -12  183.38    4.58
  -1  -8 -12  191.31    4.70
  -1  -8 -13    0.20    0.39
  -1  -8 -13    0.21    0.43
  -1  -8 -14   72.53    2.02
   1   9 -15    3.00    0.59
   1   9 -15    1.86    0.53
   1   9 -14   63.12    2.47
   1   9 -14   57.43    2.42
   1   9 -13   70.72    2.92
  -1  -9  13   66.37    2.60
  -1  -9  12    0.99    0.49
   1   9 -12    0.36    0.53
  -1  -9  11    4.08    0.87
  -1  -9  10   14.45    1.35
  -1  -9  10   11.21    1.37
  -1  -9   9   53.23    2.54
  -1  -9   9   50.70    2.71
  -1  -9   8   16.15    1.42
  -1  -9   8   14.24    1.51
   1   9  -8   14.29    1.28
  -1  -9   7  721.75   11.51
  -1  -9   7  716.51   12.16
   1   9  -7  701.27   11.06
  -1  -9   6   91.82    3.22
  -1  -9   6   86.30    3.45
   1   9  -6   95.93    3.19
  -1  -9   5  290.50    6.11
  -1  -9   5  287.64    6.55
   1   9  -5  287.51    6.03
  -1  -9   4 1151.51   15.85
  -1  -9   4 1133.21   16.41
   1   9  -4 1136.68   15.73
  -1  -9   3  423.43    7.55
  -1  -9   3  396.19    7.77
   1   9  -3  411.90    7.51
  -1  -9   2  311.37    6.45
   1   9  -2  306.92    6.19
  -1  -9   2  310.21    6.18
  -1  -9   1  218.24    5.14
   1   9  -1  225.64    5.12
  -1  -9   1  229.23    5.03
  -1  -9   0   74.08    2.52
   1   9   0   79.85    2.98
   1   9   0   80.04    2.84
  -1  -9  -1   66.03    2.59
   1   9   1   69.90    2.67
   1   9   1   66.80    2.68
  -1  -9  -2    4.66    0.84
  -1  -9  -2    3.31    0.68
   1   9   2    5.54    0.81
   1   9   2    4.18    0.78
  -1  -9  -3   44.09    2.31
   1   9   3   45.57    2.17
  -1  -9  -3   42.21    2.10
  -1  -9  -3   45.00    2.41
   1   9   3   43.28    2.13
   1   9   4  471.82    8.22
  -1  -9  -4  447.28    8.73
  -1  -9  -4  446.49    8.85
  -1  -9  -4  456.99    8.26
  -1  -9  -5    7.90    1.14
  -1  -9  -5    7.81    1.13
  -1  -9  -5    9.98    1.11
  -1  -9  -5    8.33    1.21
  -1  -9  -6   29.14    2.03
  -1  -9  -6   25.96    1.72
  -1  -9  -6   28.43    2.10
  -1  -9  -6   27.17    2.02
  -1  -9  -6   30.36    1.94
  -1  -9  -6   29.33    2.04
  -1  -9  -7  126.75    4.43
  -1  -9  -7  128.82    4.15
  -1  -9  -7  124.49    4.27
  -1  -9  -7  124.81    3.88
  -1  -9  -7  131.65    4.49
  -1  -9  -8   23.35    1.76
  -1  -9  -8   22.74    1.81
  -1  -9  -8   20.71    1.78
  -1  -9  -9  176.11    4.89
  -1  -9  -9  171.89    4.87
  -1  -9  -9  171.84    5.00
  -1  -9 -10    4.51    0.83
  -1  -9 -10    2.23    0.71
  -1  -9 -10    3.72    0.81
  -1  -9 -10    2.78    0.75
  -1  -9 -11    0.47    0.47
  -1  -9 -11    1.20    0.54
  -1  -9 -12    7.69    0.86
  -1  -9 -12    9.53    0.92
  -1  -9 -13   45.22    1.58
   1  10 -15    8.68    0.74
  -1 -10  14   21.68    1.17
   1  10 -14   22.38    1.37
  -1 -10  13   10.26    1.01
   1  10 -13   11.13    1.12
  -1 -10  12  182.76    4.76
   1  10 -12  174.60    4.77
  -1 -10  12  188.83    4.48
  -1 -10  11    0.30    0.47
  -1 -10  10  214.58    5.81
  -1 -10   9  232.59    6.18
  -1 -10   9  231.07    5.67
   1  10  -8  335.87    6.85
  -1 -10   8  352.23    7.90
  -1 -10   8  353.67    7.31
   1  10  -7   99.92    3.42
  -1 -10   7  100.02    3.96
  -1 -10   7  104.16    3.63
  -1 -10   6    0.81    0.71
  -1 -10   6    0.67    0.56
   1  10  -6    1.24    0.60
   1  10  -5   60.33    2.64
  -1 -10   5   58.90    2.88
  -1 -10   5   59.95    2.67
   1  10  -4  108.23    3.55
  -1 -10   4  103.22    3.79
  -1 -10   4  102.24    3.47
   1  10  -3  276.81    6.09
  -1 -10   3  270.52    6.38
  -1 -10   3  279.40    6.08
  -1 -10   2   46.19    2.39
   1  10  -2   50.68    2.40
   1  10  -1    1.77    0.68
  -1 -10   1    1.54    0.57
  -1 -10   1    1.94    0.63
  -1 -10   0   47.89    2.13
   1  10   0   47.05    2.31
  -1 -10   0   47.64    2.32
  -1 -10  -1  152.07    4.34
   1  10   1  154.60    4.33
   1  10   2    0.39    0.48
  -1 -10  -2    0.49    0.49
  -1 -10  -2    0.10    0.59
  -1 -10  -2    0.23    0.41
   1  10   2    0.16    0.47
  -1 -10  -3   30.67    2.02
   1  10   3   28.90    1.84
   1  10   4  406.74    7.74
  -1 -10  -4  396.41    7.72
  -1 -10  -5   70.59    3.20
  -1 -10  -5   66.85    3.19
  -1 -10  -5   64.60    3.09
  -1 -10  -5   69.38    3.06
  -1 -10  -5   71.47    2.86
  -1 -10  -6  145.54    4.79
  -1 -10  -6  158.60    4.94
  -1 -10  -6  152.14    4.77
  -1 -10  -6  156.27    4.71
  -1 -10  -7  200.52    5.61
  -1 -10  -8  155.81    4.64
  -1 -10  -9  152.48    4.47
  -1 -10  -9  152.18    4.40
  -1 -10  -9  155.06    4.37
  -1 -10  -9  149.51    4.13
  -1 -10 -10  302.34    6.27
  -1 -10 -10  307.31    6.21
  -1 -10 -10  287.98    5.83
  -1 -10 -10  296.59    5.84
  -1 -10 -11   33.42    1.67
  -1 -10 -11   31.67    1.50
  -1 -10 -12   68.48    2.04
   1  11 -14    3.07    0.53
  -1 -11  13   73.37    2.34
  -1 -11  13   70.04    2.34
   1  11 -13   72.05    2.46
   1  11 -12  113.48    3.46
  -1 -11  12  118.97    3.23
  -1 -11  12  118.20    3.53
  -1 -11  11   74.04    2.74
  -1 -11  11   79.68    3.11
  -1 -11  10  206.78    5.08
  -1 -11   9   75.05    3.33
  -1 -11   8   39.59    2.48
   1  11  -8   41.39    2.12
  -1 -11   8   38.44    2.17
  -1 -11   7   45.75    2.69
   1  11  -7   41.59    2.21
  -1 -11   7   44.58    2.38
  -1 -11   6  267.44    6.83
   1  11  -6  269.73    6.16
  -1 -11   6  279.44    6.37
   1  11  -5    3.82    0.82
  -1 -11   5    3.53    0.90
  -1 -11   5    2.65    0.76
  -1 -11   4   41.46    2.46
   1  11  -4   41.19    2.25
  -1 -11   4   40.25    2.24
  -1 -11   3  281.58    6.75
   1  11  -3  287.53    6.48
  -1 -11   3  292.69    6.35
  -1 -11   2  255.30    6.26
   1  11  -2  262.72    6.12
  -1 -11   2  262.01    5.83
  -1 -11   1   59.45    2.78
   1  11  -1   66.70    2.88
  -1 -11   1   63.07    2.58
   1  11   0  180.22    4.91
  -1 -11   0  168.20    4.70
   1  11   1   88.07    3.32
  -1 -11  -2   60.12    3.04
   1  11   2   64.00    2.82
  -1 -11  -3  122.43    4.40
  -1 -11  -3  136.58    4.31
   1  11   3  133.56    4.10
  -1 -11  -4  611.99   11.07
  -1 -11  -4  593.67   10.78
  -1 -11  -4  607.81   11.13
  -1 -11  -4  613.14   10.58
  -1 -11  -4  619.24   10.23
   1  11   4  603.69   10.17
  -1 -11  -5   57.89    2.89
  -1 -11  -5   54.43    2.81
  -1 -11  -6   30.35    1.94
  -1 -11  -6   28.06    1.98
  -1 -11  -7   60.20    2.68
  -1 -11  -7   55.65    2.74
  -1 -11  -8  324.21    6.91
  -1 -11  -8  318.90    6.59
  -1 -11  -8  328.42    6.81
  -1 -11  -9  267.17    5.72
  -1 -11  -9  262.14    5.52
  -1 -11  -9  261.77    5.51
  -1 -11 -10    4.60    0.72
  -1 -11 -11  278.38    4.81
  -1 -12  13    0.22    0.32
   1  12 -13    0.08    0.30
  -1 -12  12    1.00    0.43
  -1 -12  12    1.26    0.48
   1  12 -12    0.65    0.43
  -1 -12  11   10.52    1.10
  -1 -12  11   10.35    1.04
  -1 -12  10  233.17    5.67
  -1 -12   9  106.62    3.47
  -1 -12   8    0.30    0.64
   1  12  -8    0.56    0.52
  -1 -12   8    1.91    0.68
  -1 -12   7  438.12    9.05
   1  12  -6    0.49    0.59
  -1 -12   6    1.88    0.75
  -1 -12   5  336.68    7.72
   1  12  -5  336.61    7.13
  -1 -12   4    1.74    0.69
   1  12  -4    0.34    0.59
  -1 -12   4   -0.10    0.68
  -1 -12   3    0.08    0.47
   1  12  -3    0.17    0.54
  -1 -12   3    0.20    0.57
  -1 -12   2   63.02    2.95
  -1 -12   2   65.74    2.74
   1  12  -2   69.41    3.00
   1  12  -1  143.91    4.42
  -1 -12   1  140.61    4.37
  -1 -12   0   39.47    2.24
   1  12   0   41.00    2.30
  -1 -12  -1   55.10    2.90
   1  12   1   53.00    2.60
  -1 -12  -2    9.22    1.27
   1  12   2    9.44    1.15
  -1 -12  -3    5.13    1.06
  -1 -12  -3    4.16    0.89
   1  12   4    0.87    0.55
  -1 -12  -4    0.67    0.61
  -1 -12  -5   -0.09    0.61
  -1 -12  -5    0.36    0.57
  -1 -12  -6   16.53    1.49
  -1 -12  -7  182.51    4.73
  -1 -12  -7  189.55    4.84
  -1 -12  -8    5.34    0.83
  -1 -12  -8    2.99    0.71
  -1 -12  -9    5.71    0.70
  -1 -12  -9    7.23    0.82
  -1 -12 -10  254.54    4.45
  -1 -13  12    3.06    0.53
  -1 -13  11    3.26    0.57
  -1 -13  11    3.18    0.63
   1  13 -11    2.43    0.49
  -1 -13  10  219.95    5.06
  -1 -13  10  229.02    4.84
  -1 -13   9  101.85    3.47
  -1 -13   9   99.33    3.19
  -1 -13   8  437.47    8.52
  -1 -13   8  453.05    8.07
  -1 -13   7   18.29    1.60
  -1 -13   7   19.28    1.50
   1  13  -7   19.59    1.44
  -1 -13   6   11.34    1.21
   1  13  -6   11.36    1.18
  -1 -13   5    0.70    0.56
   1  13  -5    1.34    0.57
  -1 -13   5   -0.19    0.57
   1  13  -4  211.79    5.33
  -1 -13   4  209.71    5.65
  -1 -13   4  211.07    5.16
  -1 -13   3  105.16    3.84
  -1 -13   3  115.85    3.65
  -1 -13   2   30.43    1.97
  -1 -13   2   32.53    1.87
  -1 -13   1   21.79    1.84
  -1 -13   1   20.27    1.59
  -1 -13   0  158.36    4.94
   1  13   0  159.09    4.57
  -1 -13  -1   46.16    2.59
   1  13   1   50.57    2.46
  -1 -13  -2    0.52    0.56
  -1 -13  -2    0.66    0.65
   1  13   2    0.60    0.53
  -1 -13  -3    0.85    0.58
  -1 -13  -3    0.36    0.55
   1  13   3    0.41    0.52
  -1 -13  -4    4.46    0.90
   1  13   4    3.91    0.69
  -1 -13  -4    5.35    0.93
  -1 -13  -5  298.86    6.34
  -1 -13  -6   61.06    2.51
  -1 -13  -6   63.70    2.54
  -1 -13  -7   97.15    2.94
  -1 -13  -7   99.86    2.97
  -1 -13  -8    2.83    0.54
  -1 -13  -8    2.90    0.54
  -1 -14  11   92.37    2.33
  -1 -14  10   43.52    1.67
  -1 -14  10   42.16    1.76
  -1 -14   9  111.72    3.02
  -1 -14   9  112.45    3.23
  -1 -14   8    1.63    0.60
  -1 -14   8    2.99    0.60
   1  14  -7  117.73    3.26
  -1 -14   7  120.89    3.73
  -1 -14   7  127.98    3.52
  -1 -14   6    0.31    0.53
  -1 -14   6    0.77    0.54
   1  14  -6    0.38    0.47
  -1 -14   5    3.26    0.76
  -1 -14   5    3.73    0.75
  -1 -14   5    3.07    0.69
   1  14  -5    3.53    0.74
  -1 -14   4    8.43    1.08
  -1 -14   4   10.97    1.16
  -1 -14   4   11.04    1.07
   1  14  -4   11.22    1.17
  -1 -14   3   69.95    2.82
  -1 -14   3   74.51    3.05
  -1 -14   3   67.90    2.81
  -1 -14   3   71.03    2.59
   1  14  -3   75.54    2.88
   1  14  -2   21.92    1.58
  -1 -14   2   19.38    1.61
  -1 -14   2   22.60    1.55
   1  14  -1  217.47    5.17
  -1 -14   1  202.23    5.36
   1  14   0   30.68    1.82
  -1 -14   0   27.09    1.87
  -1 -14  -1   73.35    3.00
   1  14   1   77.01    2.78
  -1 -14  -1   76.82    2.87
  -1 -14  -2  122.58    3.88
   1  14   2  121.79    3.47
  -1 -14  -2  123.56    3.66
  -1 -14  -3   90.99    3.18
   1  14   3   90.21    2.76
  -1 -14  -3   97.45    3.14
  -1 -14  -4    8.70    0.96
  -1 -14  -5   21.65    1.39
  -1 -14  -5   22.01    1.35
  -1 -14  -6  148.13    3.44
  -1 -14  -6  143.58    3.34
  -1 -14  -7   10.85    0.79
  -1 -15   9    0.45    0.34
  -1 -15   8    1.86    0.47
  -1 -15   7   29.07    1.38
  -1 -15   7   27.12    1.46
  -1 -15   6  117.09    2.98
   1  15  -6  116.52    2.99
  -1 -15   6  115.02    3.20
   1  15  -5   10.30    0.95
  -1 -15   5    9.35    0.95
   1  15  -4  139.99    3.59
   1  15  -3   11.23    1.05
   1  15  -2   48.72    2.05
   1  15  -1    9.93    0.99
   1  15   0   58.81    2.19
   1  15   1    5.02    0.70
   1  15   2   22.65    1.23
  -1 -15  -3  327.83    5.79
  -1 -15  -4    3.07    0.54
  -1 -15  -5   68.04    1.92
   1  16  -4    4.58    0.59
   1  16  -3   80.58    2.24
   1  16  -2    1.13    0.40
   1  16  -1    0.26    0.33
   2 -16  -4    7.43    0.72
  -2  16   3   55.89    1.90
   2 -16  -3   54.34    1.99
   2 -16  -2    4.40    0.67
  -2  16   2    3.89    0.59
  -2  16   1   96.59    2.79
  -2  16   0    3.28    0.62
   2 -16   1  105.05    2.98
  -2  16  -1  111.45    3.04
   2 -16   2   90.45    2.82
  -2  16  -2   92.04    2.71
   2 -16   3   28.52    1.57
  -2  16  -3   30.57    1.48
   2 -16   4   -0.17    0.45
   2 -16   5  228.22    4.72
   2 -16   6    0.73    0.44
  -2  16  -7   17.13    1.00
   2 -16   7   16.37    1.01
   2 -15  -7   58.25    1.71
   2 -15  -6    0.75    0.40
   2 -15  -5   41.54    1.86
  -2  15   5   38.06    1.63
  -2  15   4   63.09    2.30
   2 -15  -4   63.47    2.47
  -2  15   3    0.61    0.46
   2 -15  -2   32.64    1.90
  -2  15   2   35.55    1.86
   2 -15  -1  306.97    6.54
  -2  15   1  301.67    6.18
  -2  15   0    0.76    0.58
   2 -15   0    0.29    0.49
   2 -15   1   19.39    1.51
  -2  15  -1   20.45    1.47
   2 -15   2  145.59    4.25
  -2  15  -2  149.66    4.01
   2 -15   3   32.72    1.97
   2 -15   3   30.46    1.77
  -2  15  -3   31.68    1.74
   2 -15   4  166.06    4.55
   2 -15   4  162.85    4.20
  -2  15  -4  160.22    3.98
   2 -15   5    0.19    0.47
   2 -15   5    0.30    0.58
   2 -15   6   71.94    2.56
   2 -15   6   76.10    2.83
   2 -15   7    5.65    0.79
   2 -15   7    6.29    0.78
  -2  15  -8    3.76    0.63
   2 -15   8    4.68    0.65
   2 -15   8    4.68    0.68
   2 -15   9   39.35    1.57
  -2  15  -9   41.63    1.61
   2 -14  -8   22.16    1.22
   2 -14  -8   23.63    1.26
   2 -14  -7    7.71    0.84
   2 -14  -7    7.58    0.84
  -2  14   6  122.04    3.27
   2 -14  -6  120.44    3.59
   2 -14  -6  124.71    3.54
   2 -14  -5    8.31    1.07
   2 -14  -5    7.76    0.92
   2 -14  -5    8.19    0.94
  -2  14   5    9.56    1.00
   2 -14  -4  231.90    5.50
  -2  14   4  247.76    5.51
   2 -14  -3  167.74    4.78
  -2  14   3  173.37    4.64
  -2  14   2  210.21    5.27
   2 -14  -2  206.25    5.52
   2 -14  -2  208.89    5.15
  -2  14   1   66.26    2.85
  -2  14   0  474.63    8.79
   2 -14   1    4.97    0.88
  -2  14  -1    4.35    0.86
   2 -14   2    2.82    0.75
  -2  14  -2    1.96    0.69
   2 -14   2    2.11    0.73
  -2  14  -3  487.29    8.74
   2 -14   3  489.40    8.93
   2 -14   4    4.67    0.88
  -2  14  -4    4.40    0.79
  -2  14  -5   80.36    2.82
   2 -14   5   85.33    3.18
   2 -14   6    6.49    1.01
   2 -14   6    6.10    0.89
   2 -14   7    3.40    0.80
   2 -14   7    2.35    0.66
   2 -14   8   14.74    1.30
   2 -14   8   14.66    1.20
   2 -14   9   15.00    1.19
   2 -14   9   15.85    1.13
  -2  14  -9   15.62    1.19
  -2  14  -9   12.61    1.05
   2 -14  10  179.27    3.82
  -2  14 -10  177.34    3.83
   2 -13  -9    6.23    0.74
   2 -13  -9    6.36    0.80
   2 -13  -8    8.44    0.96
   2 -13  -8    7.63    0.93
   2 -13  -7   15.52    1.33
   2 -13  -7   15.78    1.35
   2 -13  -7   14.79    1.33
  -2  13   7   14.13    1.16
   2 -13  -6  112.51    3.81
  -2  13   6  108.89    3.42
   2 -13  -6  102.51    3.58
  -2  13   6  108.90    3.50
   2 -13  -6   98.15    3.29
  -2  13   5  144.95    4.21
   2 -13  -5  147.90    4.41
  -2  13   5  144.75    4.34
   2 -13  -5  143.47    4.28
  -2  13   4    4.57    0.87
  -2  13   4    4.24    0.89
   2 -13  -4    3.37    0.82
   2 -13  -4    5.51    0.99
   2 -13  -3  127.22    4.11
  -2  13   3  140.73    4.49
   2 -13  -3  122.49    4.02
   2 -13  -3  134.16    4.43
  -2  13   2  280.77    6.80
   2 -13  -2  287.86    6.68
  -2  13   1  435.72    8.93
   2 -13  -1  425.87    8.73
  -2  13   1  437.82    8.52
  -2  13   0  357.03    7.93
   2 -13   0  354.04    7.84
  -2  13   0  363.56    7.57
   2 -13   1   37.97    2.40
  -2  13  -1   39.50    2.25
   2 -13   2  283.07    6.92
  -2  13  -2  279.06    6.36
   2 -13   3  141.95    4.75
  -2  13  -3  137.91    4.21
   2 -13   4  366.22    8.13
   2 -13   5  335.98    7.19
   2 -13   5  332.15    7.65
   2 -13   6   23.21    1.72
   2 -13   6   19.29    1.71
   2 -13   7  134.68    4.05
   2 -13   8   46.67    2.24
   2 -13   8   41.61    2.30
   2 -13   9  235.17    5.20
   2 -13   9  228.24    5.40
  -2  13 -10   31.22    1.70
   2 -13  10   36.45    1.72
  -2  13 -10   31.81    1.71
   2 -13  10   31.43    1.69
  -2  13 -11  145.16    3.19
   2 -13  11  145.69    3.27
   2 -13  11  143.92    3.29
   2 -12 -11    2.00    0.50
   2 -12 -10  135.49    3.64
   2 -12 -10  134.47    3.40
   2 -12  -9    1.69    0.58
   2 -12  -9    1.62    0.66
   2 -12  -9    2.37    0.65
   2 -12  -8    9.02    1.15
   2 -12  -8    8.13    1.11
   2 -12  -8    8.94    1.10
   2 -12  -7    0.46    0.60
   2 -12  -7    0.54    0.56
  -2  12   7    0.23    0.48
  -2  12   7    0.36    0.50
   2 -12  -6   18.36    1.69
  -2  12   6   19.70    1.63
   2 -12  -6   17.18    1.50
  -2  12   6   21.65    1.65
   2 -12  -5  178.92    5.18
   2 -12  -5  168.62    4.91
  -2  12   5  173.24    5.04
   2 -12  -4  282.91    6.81
  -2  12   4  303.99    6.97
   2 -12  -4  278.58    6.37
   2 -12  -4  275.44    6.73
  -2  12   4  295.26    6.66
  -2  12   3  590.79   10.72
   2 -12  -3  579.15   10.37
   2 -12  -3  573.67   10.43
  -2  12   3  580.00   10.33
  -2  12   2   34.15    2.11
  -2  12   2   36.48    2.30
   2 -12  -2   32.15    2.12
  -2  12   1  259.64    6.60
  -2  12   1  277.54    6.38
   2 -12  -1  279.71    6.68
   2 -12  -1  271.65    6.18
  -2  12   0  111.95    4.09
  -2  12   0  107.42    3.73
   2 -12   0  110.56    4.03
   2 -12   0  109.49    3.71
  -2  12  -1  202.76    5.73
   2 -12   1  212.97    5.44
  -2  12  -1  213.74    5.44
   2 -12   1  211.12    5.78
   2 -12   2   33.35    2.06
  -2  12  -2   28.85    1.90
   2 -12   2   29.41    2.10
   2 -12   3   64.25    2.91
  -2  12  -3   63.14    2.79
   2 -12   3   67.39    3.19
   2 -12   4  122.03    4.00
   2 -12   4  116.98    4.20
  -2  12  -4  111.54    3.70
   2 -12   5  110.02    4.13
   2 -12   5  107.50    3.74
  -2  12  -5  102.52    3.44
   2 -12   6   42.43    2.58
   2 -12   7    0.59    0.55
   2 -12   7    0.50    0.59
   2 -12   8    2.00    0.64
   2 -12   8    2.08    0.81
  -2  12  -9    6.42    0.86
   2 -12   9    6.59    0.94
   2 -12  10  115.37    3.61
   2 -12  10  118.48    3.45
  -2  12 -10  113.07    3.72
  -2  12 -10  120.26    3.47
  -2  12 -10  121.93    3.72
   2 -12  11  168.79    3.91
  -2  12 -11  170.21    4.15
  -2  12 -11  170.23    4.03
  -2  12 -12   30.35    1.48
  -2  12 -13    3.78    0.54
   2 -11 -12    2.62    0.56
   2 -11 -11    0.06    0.46
   2 -11 -11    0.30    0.41
   2 -11 -10    4.33    0.84
   2 -11 -10    4.21    0.79
   2 -11 -10    4.74    0.86
   2 -11  -9  228.04    5.79
   2 -11  -9  229.49    5.58
   2 -11  -9  229.52    5.80
   2 -11  -8   28.58    2.04
   2 -11  -8   27.13    1.98
  -2  11   7    9.40    1.16
   2 -11  -7    9.37    1.28
   2 -11  -7    6.81    1.10
   2 -11  -6  314.41    7.05
  -2  11   6  349.60    7.35
  -2  11   6  336.46    7.14
   2 -11  -6  327.45    7.62
   2 -11  -5    1.97    0.77
   2 -11  -5    2.23    0.80
  -2  11   5    3.51    0.83
  -2  11   5    2.07    0.74
  -2  11   4   11.70    1.30
  -2  11   4   11.03    1.32
  -2  11   3   73.98    3.07
  -2  11   3   72.75    3.15
  -2  11   2  177.38    5.10
  -2  11   2  181.66    4.91
   2 -11  -2  180.64    4.77
   2 -11  -2  178.83    5.02
  -2  11   1  314.44    7.10
  -2  11   1  326.72    6.87
   2 -11  -1  319.72    6.69
   2 -11  -1  311.12    6.99
  -2  11   0  932.80   14.46
  -2  11   0  913.71   13.88
   2 -11   0  909.89   13.78
   2 -11   0  919.35   14.29
  -2  11  -1  138.41    4.47
  -2  11  -1  140.37    4.17
   2 -11   1  138.37    4.14
   2 -11   1  133.97    4.34
  -2  11  -2 1118.36   15.80
   2 -11   2 1094.49   16.49
   2 -11   2 1134.53   15.99
  -2  11  -3  955.39   14.17
   2 -11   3  985.94   14.54
   2 -11   3  970.72   15.07
   2 -11   4    1.66    0.68
   2 -11   4    1.65    0.72
  -2  11  -4    1.26    0.59
  -2  11  -5   96.38    3.25
   2 -11   5   97.49    3.81
   2 -11   5  100.66    3.59
   2 -11   6   44.97    2.59
   2 -11   6   46.78    2.41
   2 -11   7    0.34    0.50
   2 -11   7    0.50    0.63
   2 -11   8  144.71    4.66
  -2  11  -8  154.08    4.36
   2 -11   9   29.65    1.99
   2 -11   9   31.70    1.90
  -2  11  -9   31.51    1.91
  -2  11 -10   70.36    3.11
   2 -11  10   76.59    2.84
  -2  11 -11  366.96    7.01
  -2  11 -11  348.48    7.25
  -2  11 -11  364.55    7.03
  -2  11 -12    5.87    0.82
  -2  11 -12    5.70    0.82
  -2  11 -13   55.06    2.05
  -2  11 -13   62.87    2.20
  -2  11 -14   63.32    1.96
   2 -10 -13    1.42    0.38
   2 -10 -12  120.37    3.47
   2 -10 -12  120.33    3.13
   2 -10 -11   17.49    1.46
   2 -10 -11   17.84    1.35
   2 -10 -11   17.80    1.48
   2 -10 -11   17.62    1.29
   2 -10 -10   21.19    1.71
   2 -10 -10   25.33    1.87
   2 -10 -10   22.36    1.67
   2 -10  -9   44.21    2.52
   2 -10  -9   49.04    2.65
   2 -10  -8    3.84    0.92
   2 -10  -8    3.98    0.89
  -2  10   8    3.32    0.73
   2 -10  -7  232.19    6.25
  -2  10   7  230.44    5.74
  -2  10   7  227.53    5.59
   2 -10  -6   33.35    2.25
  -2  10   6   35.17    2.17
  -2  10   6   36.49    2.12
  -2  10   5  295.52    6.60
  -2  10   5  286.80    6.39
   2 -10  -4   67.32    2.78
  -2  10   4   64.88    2.86
  -2  10   4   69.06    2.86
   2 -10  -3  779.40   12.26
  -2  10   3  811.85   12.34
  -2  10   3  783.63   12.57
   2 -10  -2   16.41    1.42
  -2  10   2   18.94    1.54
  -2  10   2   20.39    1.54
   2 -10  -2   18.51    1.40
   2 -10  -1   18.29    1.51
  -2  10   1   18.78    1.54
  -2  10   1   17.90    1.44
   2 -10  -1   18.86    1.43
   2 -10   0   15.94    1.40
  -2  10   0   17.00    1.46
  -2  10   0   19.79    1.45
   2 -10   0   16.45    1.35
   2 -10   1  144.02    4.25
  -2  10  -1  140.38    4.25
  -2  10  -1  142.35    3.99
   2 -10   1  146.67    4.04
   2 -10   2   61.65    2.72
  -2  10  -2   59.16    2.69
  -2  10  -2   57.14    2.43
   2 -10   2   58.69    2.52
   2 -10   3  678.67   11.41
  -2  10  -3  689.33   11.48
   2 -10   3  702.25   11.13
  -2  10  -3  706.80   10.81
   2 -10   4  149.87    4.50
  -2  10  -4  152.41    4.04
   2 -10   5   97.09    3.55
   2 -10   5  101.85    3.46
  -2  10  -5   94.54    3.06
   2 -10   6    9.21    1.20
   2 -10   6    8.76    1.10
   2 -10   7   95.95    3.68
   2 -10   7   97.69    3.43
   2 -10   8   72.57    3.16
   2 -10   8   75.63    3.00
   2 -10   9  426.34    8.50
   2 -10   9  442.01    8.20
  -2  10  -9  436.91    8.41
  -2  10  -9  423.10    8.63
  -2  10 -10  343.38    7.27
  -2  10 -10  359.30    7.37
  -2  10 -10  343.89    7.74
   2 -10  10  350.83    6.94
  -2  10 -11    1.94    0.73
  -2  10 -12  146.54    4.31
  -2  10 -12  156.68    4.25
  -2  10 -12  146.78    3.99
  -2  10 -13   16.44    1.30
  -2  10 -13   18.52    1.35
  -2  10 -14  244.15    4.80
  -2  10 -15    7.72    0.68
   2  -9 -14  150.91    3.18
   2  -9 -13   29.22    1.62
   2  -9 -13   25.34    1.44
   2  -9 -12    1.59    0.60
   2  -9 -12    1.09    0.53
   2  -9 -12    1.00    0.58
   2  -9 -11  447.32    8.57
   2  -9 -11  437.10    8.08
   2  -9 -11  441.12    8.67
   2  -9 -10   17.74    1.50
   2  -9 -10   21.31    1.76
   2  -9  -9  338.84    7.72
   2  -9  -9  342.50    7.29
   2  -9  -9  337.07    7.44
   2  -9  -9  345.96    7.84
  -2   9   8   32.77    2.00
   2  -9  -8   34.08    2.18
   2  -9  -8   31.08    1.98
   2  -9  -8   35.43    2.33
  -2   9   7   68.81    2.83
  -2   9   7   69.36    2.91
  -2   9   6  235.32    5.62
  -2   9   6  229.03    5.46
   2  -9  -6  225.05    5.50
  -2   9   5  758.00   11.89
   2  -9  -5  761.03   11.52
  -2   9   5  771.80   11.80
  -2   9   4    7.50    0.95
   2  -9  -4    6.53    0.90
  -2   9   4    8.28    1.01
  -2   9   3   22.67    1.53
  -2   9   3   22.79    1.59
   2  -9  -3   22.58    1.52
  -2   9   2    7.07    0.91
  -2   9   2    6.82    0.92
   2  -9  -2    6.49    0.83
   2  -9  -2    7.18    0.91
  -2   9   1   46.83    2.13
  -2   9   1   49.42    2.27
   2  -9  -1   50.35    2.25
   2  -9  -1   49.12    2.12
  -2   9   0  877.89   12.70
   2  -9   0  915.30   13.12
   2  -9   0  895.49   12.76
  -2   9  -1   12.14    1.07
   2  -9   1   14.12    1.24
   2  -9   1   13.68    1.15
  -2   9  -2    6.45    0.80
   2  -9   2    8.08    0.92
   2  -9   2    6.40    0.87
  -2   9  -3   69.56    2.45
  -2   9  -3   60.20    2.56
   2  -9   3   71.68    2.62
   2  -9   3   64.09    2.63
   2  -9   4  219.69    5.25
  -2   9  -4  217.10    4.69
   2  -9   5   15.46    1.22
   2  -9   5   15.52    1.33
  -2   9  -5   14.40    1.11
   2  -9   6   23.60    1.73
   2  -9   6   24.28    1.66
   2  -9   6   26.60    1.56
   2  -9   7   19.59    1.58
   2  -9   7   19.51    1.36
   2  -9   8  491.95    9.17
  -2   9  -9 1223.59   18.10
   2  -9   9 1257.72   17.71
  -2   9 -10   16.57    1.55
  -2   9 -10   17.74    1.56
  -2   9 -10   15.11    1.43
  -2   9 -10   14.77    1.53
  -2   9 -11   30.02    1.99
  -2   9 -11   29.77    1.91
  -2   9 -11   31.72    2.01
  -2   9 -11   24.46    1.93
  -2   9 -12   14.22    1.27
  -2   9 -12   11.83    1.32
  -2   9 -13  221.26    5.12
  -2   9 -13  201.36    5.12
  -2   9 -14   29.81    1.63
  -2   9 -15   16.70    1.08
   2  -8 -15  106.11    2.52
   2  -8 -14  385.48    6.63
   2  -8 -13    6.64    0.95
   2  -8 -13    8.66    1.05
   2  -8 -12  355.37    7.44
   2  -8 -12  343.05    7.12
   2  -8 -11  373.00    7.76
   2  -8 -11  361.94    7.69
   2  -8 -11  356.44    7.84
   2  -8 -10  311.17    6.92
   2  -8 -10  307.51    7.25
   2  -8 -10  294.77    7.02
  -2   8   9   22.94    1.61
   2  -8  -9   25.43    1.88
   2  -8  -9   24.86    1.93
   2  -8  -9   24.09    1.89
   2  -8  -8  515.74    9.63
  -2   8   8  523.15    9.21
  -2   8   7  514.05    8.94
  -2   8   7  518.13    9.05
   2  -8  -6  137.50    3.77
  -2   8   6  138.25    3.92
   2  -8  -6  139.02    3.85
  -2   8   6  141.31    4.00
   2  -8  -6  137.34    3.92
  -2   8   5   12.92    1.19
  -2   8   5   13.99    1.21
   2  -8  -5   13.83    1.20
  -2   8   4   10.21    1.00
   2  -8  -3   16.64    1.18
  -2   8   3   16.58    1.22
  -2   8   2   48.22    2.07
   2  -8  -2   49.35    1.99
   2  -8  -2   44.61    1.96
  -2   8   2   45.00    1.95
  -2   8   1  332.94    6.23
   2  -8  -1  352.11    6.15
  -2   8   1  334.66    6.09
  -2   8   0  255.02    5.24
   2  -8   0  262.84    5.08
   2  -8   1  407.84    7.19
  -2   8  -1  413.93    7.21
   2  -8   1  431.38    7.03
   2  -8   2  132.55    3.59
  -2   8  -2  138.04    3.66
   2  -8   2  140.45    3.51
  -2   8  -3  157.56    3.98
   2  -8   3  153.31    3.93
  -2   8  -4  176.24    4.32
   2  -8   4  180.32    4.00
   2  -8   4  171.78    4.25
   2  -8   5  287.15    5.45
   2  -8   5  283.03    5.83
   2  -8   6   62.85    2.30
   2  -8   6   62.40    2.48
   2  -8   7  724.31   11.53
   2  -8   8  258.03    5.91
  -2   8  -9  159.70    4.86
  -2   8 -10  189.89    5.09
  -2   8 -10  191.43    5.47
  -2   8 -10  206.68    5.37
  -2   8 -10  189.71    5.54
  -2   8 -11  396.60    7.89
  -2   8 -11  399.49    8.37
  -2   8 -11  413.73    8.23
  -2   8 -11  402.68    7.92
  -2   8 -12  197.59    5.39
  -2   8 -12  210.89    5.37
  -2   8 -12  203.55    5.60
  -2   8 -12  203.07    5.15
  -2   8 -12  194.32    5.08
  -2   8 -13   12.81    1.28
  -2   8 -13   12.66    1.22
  -2   8 -13   12.09    1.20
  -2   8 -13   13.98    1.37
  -2   8 -13   12.09    1.23
  -2   8 -14   18.51    1.39
  -2   8 -15    1.79    0.51
  -2   8 -16   27.93    1.20
  -2   8 -16   25.26    1.20
   2  -7 -15    3.72    0.64
   2  -7 -14    1.81    0.64
   2  -7 -13  163.86    4.59
   2  -7 -13  167.66    4.66
   2  -7 -12  188.91    5.10
   2  -7 -12  205.33    5.50
   2  -7 -12  195.27    5.37
   2  -7 -11    0.74    0.64
   2  -7 -11    1.31    0.74
   2  -7 -10  105.83    3.99
   2  -7 -10  112.16    3.80
   2  -7 -10  107.21    3.91
  -2   7   9  186.60    4.75
   2  -7  -9  175.36    4.91
  -2   7   8  134.74    3.84
   2  -7  -8  126.32    4.02
   2  -7  -7    5.97    0.80
  -2   7   7    6.01    0.87
  -2   7   7    5.58    0.83
  -2   7   6  377.53    6.82
   2  -7  -6  362.60    6.69
  -2   7   6  369.46    6.87
   2  -7  -6  356.23    6.27
   2  -7  -6  377.42    6.70
   2  -7  -5  117.90    3.23
   2  -7  -5  110.91    3.03
  -2   7   5  116.61    3.28
  -2   7   4  824.71   11.73
   2  -7  -4  851.12   11.65
   2  -7  -4  844.62   11.43
  -2   7   3  141.27    3.51
   2  -7  -3  144.06    3.41
   2  -7  -3  150.32    3.53
   2  -7  -3  141.66    3.40
  -2   7   2   60.09    2.12
  -2   7   2   61.13    2.11
   2  -7  -2   57.10    2.07
   2  -7  -2   60.78    2.06
  -2   7   1  142.38    3.45
  -2   7   1  153.05    3.44
   2  -7  -1  153.58    3.47
   2  -7  -1  155.45    3.52
  -2   7   0  736.44   10.29
  -2   7   0  744.21   10.04
  -2   7  -1  567.72    8.22
  -2   7  -1  569.63    8.52
  -2   7  -2   39.42    1.70
   2  -7   2   39.55    1.73
  -2   7  -2   38.70    1.54
  -2   7  -3   59.94    1.92
  -2   7  -3   62.59    2.19
   2  -7   3   61.64    2.16
   2  -7   3   58.43    1.97
  -2   7  -4   30.99    1.40
  -2   7  -4   31.32    1.36
   2  -7   4   30.64    1.53
   2  -7   4   32.17    1.45
  -2   7  -4   35.70    1.67
   2  -7   5  851.91   11.94
  -2   7  -5  853.12   11.68
   2  -7   6    1.14    0.46
  -2   7  -6    0.59    0.39
  -2   7  -7    0.34    0.47
  -2   7  -8  412.26    7.61
  -2   7  -8  402.04    7.78
  -2   7  -9    4.65    0.81
  -2   7  -9    3.17    0.78
  -2   7  -9    1.97    0.71
  -2   7 -10   47.19    2.55
  -2   7 -10   51.74    2.58
  -2   7 -10   53.78    2.52
  -2   7 -10   51.42    2.75
  -2   7 -10   50.36    2.67
  -2   7 -11    4.41    0.85
  -2   7 -11    6.41    0.96
  -2   7 -11    4.61    0.90
  -2   7 -11    4.37    0.94
  -2   7 -11    5.61    1.08
  -2   7 -12    2.34    0.76
  -2   7 -12    3.03    0.79
  -2   7 -12    5.18    0.87
  -2   7 -12    4.92    0.98
  -2   7 -12    4.52    0.87
  -2   7 -13  103.93    3.70
  -2   7 -13  102.22    3.78
  -2   7 -13   96.50    3.47
  -2   7 -14   26.11    1.70
  -2   7 -14   24.97    1.63
  -2   7 -14   25.70    1.65
  -2   7 -14   27.40    1.68
  -2   7 -15    6.04    0.76
  -2   7 -15    5.95    0.78
  -2   7 -16   39.99    1.53
  -2   7 -16   38.38    1.65
   2  -6 -16    2.48    0.48
   2  -6 -15    0.12    0.45
   2  -6 -14   98.22    3.39
   2  -6 -13    5.00    0.94
   2  -6 -13    4.16    0.82
   2  -6 -13    4.17    0.86
   2  -6 -12   77.75    3.13
   2  -6 -12   78.49    3.15
   2  -6 -11  362.75    7.97
   2  -6 -11  377.31    7.65
   2  -6 -11  359.30    7.67
  -2   6  10    3.57    0.76
   2  -6 -10    3.88    0.78
   2  -6 -10    4.09    0.92
   2  -6  -9  354.13    7.47
  -2   6   9  360.52    7.03
   2  -6  -9  363.38    7.13
   2  -6  -9  367.48    7.31
  -2   6   8  140.69    3.93
   2  -6  -8  145.33    3.91
  -2   6   8  143.04    3.80
   2  -6  -8  141.22    4.05
   2  -6  -7  154.40    3.80
  -2   6   7  154.50    3.87
   2  -6  -7  148.55    3.78
   2  -6  -6  205.99    4.33
  -2   6   6  203.95    4.46
   2  -6  -6  201.21    4.10
   2  -6  -6  205.99    4.32
   2  -6  -6  205.25    4.40
   2  -6  -6  206.83    4.32
  -2   6   6  214.77    4.58
   2  -6  -5  143.04    3.26
   2  -6  -5  151.45    3.50
   2  -6  -5  148.74    3.31
  -2   6   5  149.71    3.59
   2  -6  -4  179.26    3.79
   2  -6  -4  183.71    3.70
  -2   6   4  179.43    3.89
  -2   6   4  179.76    3.84
   2  -6  -4  169.51    3.39
   2  -6  -3   51.03    1.80
  -2   6   3   51.04    1.85
  -2   6   3   55.26    1.88
   2  -6  -3   50.30    1.82
   2  -6  -3   52.67    1.80
   2  -6  -2   44.76    1.64
  -2   6   2   44.79    1.68
   2  -6  -2   39.76    1.56
   2  -6  -2   41.33    1.61
   2  -6  -1  542.87    7.79
  -2   6   1  545.04    7.81
  -2   6   1  548.19    7.74
   2  -6  -1  537.14    7.73
   2  -6  -1  541.59    7.75
   2  -6   0  500.68    7.22
  -2   6   0  504.88    7.35
  -2   6   0  506.16    7.19
   2  -6   0  497.31    7.26
   2  -6   0  496.18    7.25
   2  -6   1   13.34    0.87
   2  -6   1   13.62    0.88
  -2   6  -1   12.53    0.82
  -2   6  -1   13.98    0.91
   2  -6   2 1439.25   17.36
  -2   6  -2 1485.45   17.33
  -2   6  -2 1471.34   17.74
   2  -6   3  215.08    4.12
  -2   6  -3  209.78    3.77
   2  -6   3  215.88    3.87
  -2   6  -3  212.80    4.15
   2  -6   4  470.05    7.08
  -2   6  -4  470.07    6.55
  -2   6  -4  439.80    6.94
  -2   6  -4  476.31    7.15
   2  -6   4  467.83    6.77
  -2   6  -4  443.79    6.43
  -2   6  -5    0.44    0.36
  -2   6  -5    1.18    0.36
  -2   6  -6   53.03    2.08
   2  -6   6   48.48    1.87
  -2   6  -6   51.19    1.83
   2  -6   6   52.13    1.77
  -2   6  -7   38.27    1.91
   2  -6   7   38.97    1.81
  -2   6  -8   38.31    1.94
  -2   6  -9   10.87    1.26
  -2   6  -9   13.88    1.26
  -2   6  -9   14.04    1.25
  -2   6  -9   13.24    1.19
  -2   6  -9   11.81    1.26
  -2   6 -10   26.21    1.92
  -2   6 -10   23.42    1.85
  -2   6 -10   22.70    1.62
  -2   6 -10   23.80    1.70
  -2   6 -10   26.61    1.72
  -2   6 -10   29.07    1.88
  -2   6 -10   28.42    2.00
  -2   6 -11   63.57    3.08
  -2   6 -11   66.89    2.82
  -2   6 -11   64.83    3.13
  -2   6 -11   68.98    2.98
  -2   6 -11   65.69    2.79
  -2   6 -11   68.49    2.97
  -2   6 -12   22.97    1.87
  -2   6 -12   22.74    1.87
  -2   6 -12   22.68    1.74
  -2   6 -12   22.53    1.75
  -2   6 -12   20.09    1.64
  -2   6 -13   11.24    1.30
  -2   6 -13    8.12    1.19
  -2   6 -13    9.30    1.13
  -2   6 -13    9.25    1.17
  -2   6 -13    8.60    1.13
  -2   6 -14   18.29    1.51
  -2   6 -14   15.38    1.36
  -2   6 -14   19.17    1.50
  -2   6 -14   17.88    1.42
  -2   6 -15   13.05    1.15
  -2   6 -15   15.35    1.22
  -2   6 -15   13.02    1.25
  -2   6 -15   12.65    1.12
  -2   6 -16    3.81    0.64
   2  -5 -16    0.60    0.40
   2  -5 -15  132.58    3.54
   2  -5 -15  128.10    3.74
   2  -5 -14   69.23    2.77
   2  -5 -13    0.62    0.58
   2  -5 -13    0.69    0.60
   2  -5 -12   83.44    3.46
   2  -5 -12   89.03    3.45
   2  -5 -11   98.82    3.72
   2  -5 -11   86.63    3.39
   2  -5 -10  161.25    4.63
   2  -5 -10  163.90    4.57
  -2   5  10  167.11    4.35
   2  -5 -10  169.22    4.88
  -2   5   9   26.40    1.60
   2  -5  -9   25.50    1.65
   2  -5  -9   28.26    1.88
   2  -5  -9   24.35    1.60
   2  -5  -8  109.67    3.31
   2  -5  -8  105.29    3.24
  -2   5   7   23.31    1.41
   2  -5  -7   25.83    1.42
   2  -5  -7   24.23    1.42
   2  -5  -7   24.30    1.30
  -2   5   6   30.85    1.54
   2  -5  -6   31.04    1.34
   2  -5  -6   32.07    1.44
  -2   5   6   32.78    1.53
   2  -5  -6   33.63    1.54
   2  -5  -6   32.25    1.41
  -2   5   5  293.17    5.17
   2  -5  -5  291.05    5.13
  -2   5   5  296.01    5.24
   2  -5  -5  297.05    5.07
   2  -5  -5  295.44    4.92
  -2   5   4  569.60    8.13
  -2   5   4  569.25    8.12
   2  -5  -4  572.11    7.94
  -2   5   3   27.89    1.24
  -2   5   3   26.17    1.22
   2  -5  -3   28.48    1.20
   2  -5  -3   28.85    1.25
  -2   5   2   73.92    2.00
   2  -5  -2   70.94    1.95
  -2   5   2   72.14    1.99
   2  -5  -2   74.57    1.98
  -2   5   1  298.67    4.66
   2  -5  -1  281.29    4.64
  -2   5   1  291.12    4.66
   2  -5  -1  293.27    4.67
   2  -5   0  649.80    8.42
  -2   5   0  644.51    8.34
   2  -5   0  631.02    8.36
  -2   5   0  632.49    7.60
  -2   5   0  638.92    8.42
   2  -5   1   93.20    2.16
  -2   5  -1   95.44    2.14
  -2   5  -1   93.98    2.23
   2  -5   1   97.70    2.25
   2  -5   2   10.31    0.68
  -2   5  -2   10.44    0.66
   2  -5   2   10.31    0.67
  -2   5  -2   11.28    0.78
  -2   5  -3 3099.46   34.12
   2  -5   3 3050.39   34.22
  -2   5  -3 3172.12   34.61
  -2   5  -3 3109.25   34.06
  -2   5  -4   16.29    0.78
  -2   5  -4   15.99    0.75
  -2   5  -4   17.14    1.00
  -2   5  -4   16.32    0.90
   2  -5   4   16.88    0.86
  -2   5  -5 2985.27   34.60
   2  -5   5 3079.76   33.74
  -2   5  -5 3050.58   34.14
   2  -5   5 3025.46   34.02
  -2   5  -6    3.26    0.54
   2  -5   6    2.42    0.48
  -2   5  -6    3.13    0.48
   2  -5   7  719.11   10.14
  -2   5  -7  716.69   10.26
  -2   5  -7  730.42   10.87
  -2   5  -7  703.19   10.43
  -2   5  -8  405.67    7.29
  -2   5  -8  417.07    7.38
  -2   5  -9    8.34    1.09
  -2   5  -9    6.86    0.99
  -2   5  -9   10.98    1.06
  -2   5  -9    7.84    0.96
  -2   5  -9    8.75    0.99
  -2   5  -9    6.45    0.98
  -2   5 -10  100.54    3.75
  -2   5 -10   96.04    3.69
  -2   5 -10   99.99    3.40
  -2   5 -10  102.71    3.55
  -2   5 -10  101.25    3.54
  -2   5 -10   94.88    3.67
  -2   5 -10  102.80    3.39
  -2   5 -11    1.72    0.70
  -2   5 -11    1.09    0.59
  -2   5 -11    3.43    0.84
  -2   5 -11    2.05    0.75
  -2   5 -11    1.35    0.66
  -2   5 -11    0.63    0.52
  -2   5 -12    1.66    0.72
  -2   5 -12    0.75    0.61
  -2   5 -12    0.84    0.61
  -2   5 -12    1.55    0.61
  -2   5 -12    1.37    0.69
  -2   5 -12    1.40    0.60
  -2   5 -13  151.78    4.63
  -2   5 -13  150.54    4.61
  -2   5 -13  143.94    4.67
  -2   5 -13  150.45    4.41
  -2   5 -13  147.33    4.44
  -2   5 -14    0.93    0.60
  -2   5 -14    0.25    0.57
  -2   5 -14    0.29    0.51
  -2   5 -14    0.46    0.52
  -2   5 -15    6.94    0.90
  -2   5 -15    5.66    0.91
  -2   5 -15    6.03    0.89
  -2   5 -15    4.78    0.81
  -2   5 -15    6.00    0.80
  -2   5 -15    5.55    0.80
  -2   5 -16  217.55    4.32
  -2   5 -16  242.98    4.95
   2  -4 -17   36.25    1.38
   2  -4 -16    0.89    0.43
   2  -4 -16    0.56    0.45
   2  -4 -15    5.96    0.88
   2  -4 -15    5.46    0.87
   2  -4 -14    0.58    0.54
   2  -4 -13   22.09    1.75
   2  -4 -12  171.40    4.95
   2  -4 -12  166.10    4.92
   2  -4 -11   19.62    1.62
   2  -4 -11   16.19    1.41
   2  -4 -10    3.97    0.74
   2  -4 -10    1.68    0.61
  -2   4  10    2.15    0.61
   2  -4 -10    1.74    0.57
   2  -4 -10    1.97    0.58
   2  -4 -10    1.51    0.63
   2  -4  -9    8.05    0.95
  -2   4   9    9.26    0.95
   2  -4  -8   16.44    1.19
   2  -4  -8   16.14    1.19
   2  -4  -8   14.38    1.09
   2  -4  -8   16.27    1.15
  -2   4   8   16.53    1.17
   2  -4  -8   15.78    1.23
  -2   4   7   16.59    1.08
   2  -4  -7   13.75    1.02
  -2   4   7   15.37    1.11
   2  -4  -7   14.24    1.01
   2  -4  -7   13.89    1.00
   2  -4  -7   14.78    1.10
  -2   4   6  122.86    3.01
   2  -4  -6  120.38    2.82
   2  -4  -6  127.25    2.89
  -2   4   6  124.98    3.01
   2  -4  -6  128.79    3.02
  -2   4   5  718.62    9.53
   2  -4  -5  711.89    9.49
   2  -4  -5  694.02    9.09
   2  -4  -5  688.55    9.07
  -2   4   5  704.74    9.49
   2  -4  -4   25.39    0.96
  -2   4   4   25.55    1.18
  -2   4   4   23.82    1.13
   2  -4  -4   23.91    0.78
   2  -4  -3   81.21    1.18
  -2   4   3   86.74    2.08
   2  -4  -3   81.75    1.46
  -2   4   3   86.82    2.11
  -2   4   2  238.62    3.89
   2  -4  -2  239.58    3.89
  -2   4   2  240.61    3.90
   2  -4  -1 1634.05   18.34
  -2   4   1 1601.10   18.33
   2  -4  -1 1576.59   18.37
  -2   4   1 1599.79   18.33
  -2   4   0  280.10    4.12
   2  -4   0  274.56    4.11
   2  -4   0  265.16    4.14
  -2   4   0  271.71    4.13
  -2   4   0  275.43    3.66
   2  -4   0  278.12    4.18
  -2   4  -1   15.28    0.75
   2  -4   1   13.84    0.73
   2  -4   1   13.69    0.70
   2  -4   1   15.39    0.77
  -2   4  -1   16.20    0.73
   2  -4   2 1642.59   18.20
  -2   4  -2 1657.94   18.17
  -2   4  -2 1602.57   17.52
  -2   4  -2 1627.97   18.29
   2  -4   2 1627.07   18.41
   2  -4   2 1576.17   18.22
  -2   4  -2 1585.74   18.41
  -2   4  -3  383.43    5.45
  -2   4  -3  387.66    5.08
  -2   4  -3  380.53    5.42
   2  -4   3  383.18    5.20
   2  -4   4 2112.20   23.49
  -2   4  -4 2098.10   23.18
   2  -4   4 2153.46   23.77
  -2   4  -4 2084.46   24.33
  -2   4  -4 2118.14   23.60
  -2   4  -4 2114.91   24.00
  -2   4  -5    6.15    0.63
  -2   4  -5    6.06    0.71
   2  -4   5    6.10    0.55
   2  -4   5    7.04    0.52
  -2   4  -5    5.27    0.60
  -2   4  -5    4.87    0.51
  -2   4  -6    2.57    0.47
  -2   4  -6    3.09    0.52
  -2   4  -6    2.74    0.53
   2  -4   6    3.27    0.47
  -2   4  -6    4.02    0.64
  -2   4  -6    2.82    0.44
  -2   4  -7   71.45    2.53
  -2   4  -7   64.06    2.26
  -2   4  -7   63.09    2.04
  -2   4  -7   67.07    2.29
  -2   4  -7   70.81    2.36
  -2   4  -8  231.70    5.42
  -2   4  -8  236.55    5.34
  -2   4  -8  240.85    5.14
  -2   4  -8  227.43    5.36
  -2   4  -9  416.17    8.05
  -2   4  -9  423.19    7.75
  -2   4  -9  403.72    7.56
  -2   4  -9  426.27    7.67
  -2   4  -9  398.97    8.04
  -2   4  -9  428.22    7.51
  -2   4  -9  409.21    8.02
  -2   4 -10 1354.07   19.37
  -2   4 -10 1361.81   18.89
  -2   4 -10 1349.40   18.65
  -2   4 -10 1406.67   18.70
  -2   4 -10 1372.05   19.37
  -2   4 -10 1386.83   18.39
  -2   4 -10 1351.75   19.31
  -2   4 -11    5.67    1.03
  -2   4 -11    5.86    0.97
  -2   4 -11    8.20    1.10
  -2   4 -11    5.07    0.98
  -2   4 -11    5.56    0.93
  -2   4 -11    6.06    0.93
  -2   4 -11    5.07    0.99
  -2   4 -12   26.77    1.86
  -2   4 -12   30.97    2.03
  -2   4 -12   30.47    2.09
  -2   4 -12   27.12    1.97
  -2   4 -12   29.13    2.14
  -2   4 -12   30.57    2.16
  -2   4 -13  320.95    7.33
  -2   4 -13  325.05    7.34
  -2   4 -13  326.76    7.52
  -2   4 -13  336.09    6.97
  -2   4 -13  332.94    7.26
  -2   4 -14   26.35    1.92
  -2   4 -14   26.72    1.90
  -2   4 -14   23.91    1.82
  -2   4 -14   25.35    1.67
  -2   4 -14   24.01    1.74
  -2   4 -15  134.73    4.08
  -2   4 -15  129.68    3.90
  -2   4 -15  131.78    3.81
  -2   4 -16    0.24    0.41
  -2   4 -16    0.72    0.46
  -2   4 -17   32.55    1.32
   2  -3 -17    4.27    0.57
   2  -3 -17    4.89    0.61
   2  -3 -16   54.11    2.22
   2  -3 -16   56.51    2.28
   2  -3 -15    0.46    0.57
   2  -3 -15    0.24    0.52
   2  -3 -14  323.04    7.14
   2  -3 -13    6.55    1.01
   2  -3 -13    5.78    1.03
   2  -3 -12    6.71    1.02
   2  -3 -12    6.06    1.00
   2  -3 -12    6.11    1.02
   2  -3 -12    6.80    1.03
   2  -3 -11   80.25    3.16
   2  -3 -11   87.93    3.28
   2  -3 -11   83.04    3.19
  -2   3  11   82.93    2.90
   2  -3 -11   85.11    3.29
   2  -3 -10  369.86    7.32
   2  -3 -10  377.27    7.27
   2  -3 -10  384.10    7.32
  -2   3  10  374.58    6.89
   2  -3 -10  383.25    7.45
   2  -3  -9    6.51    0.86
   2  -3  -9    7.63    0.92
   2  -3  -9    8.87    0.98
   2  -3  -8   29.84    1.62
   2  -3  -8   29.87    1.53
   2  -3  -8   29.51    1.49
   2  -3  -8   29.33    1.52
   2  -3  -7  412.98    6.48
   2  -3  -7  410.53    6.57
   2  -3  -7  414.03    6.56
   2  -3  -7  398.72    6.52
   2  -3  -7  408.11    6.24
   2  -3  -7  400.68    6.35
   2  -3  -7  421.89    6.84
  -2   3   6  162.18    3.38
   2  -3  -6  164.53    3.44
   2  -3  -6  155.66    3.26
   2  -3  -6  161.71    3.32
  -2   3   5  500.25    7.26
   2  -3  -5  497.95    6.62
   2  -3  -5  516.68    7.00
   2  -3  -5  503.67    6.99
  -2   3   4   34.63    1.28
   2  -3  -4   36.33    1.29
   2  -3  -4   36.46    1.12
   2  -3  -4   35.48    1.09
   2  -3  -3  302.89    3.99
  -2   3   3  301.57    4.54
  -2   3   2  393.53    5.49
  -2   3   2  406.19    5.43
   2  -3  -1  316.57    4.42
  -2   3   1  317.42    4.37
   2  -3   0 3372.81   36.75
  -2   3   0 3350.76   36.65
  -2   3   0 3372.53   36.36
  -2   3   0 3484.20   36.68
   2  -3   1 3326.32   36.61
   2  -3   1 3363.18   36.61
  -2   3  -1 3340.82   36.49
  -2   3  -1 3483.62   36.62
  -2   3  -1 3398.89   36.56
  -2   3  -1 3430.12   36.51
  -2   3  -1 3342.33   36.45
  -2   3  -2   16.90    0.68
   2  -3   2   16.12    0.62
   2  -3   2   16.20    0.68
  -2   3  -2   16.39    0.59
  -2   3  -2   18.56    0.65
  -2   3  -2   15.85    0.76
   2  -3   2   16.49    0.62
  -2   3  -2   16.82    0.76
  -2   3  -3 2152.25   24.17
  -2   3  -3 2156.60   23.38
  -2   3  -3 2202.68   23.69
  -2   3  -3 2157.21   23.92
  -2   3  -3 2090.68   24.28
  -2   3  -3 2169.32   23.75
   2  -3   3 2151.91   23.52
   2  -3   4 1388.74   15.38
  -2   3  -4 1406.01   16.40
  -2   3  -4 1401.11   15.90
  -2   3  -4 1411.50   16.15
  -2   3  -4 1343.36   15.49
  -2   3  -4 1373.47   16.19
  -2   3  -4 1331.22   14.99
   2  -3   4 1370.74   15.55
  -2   3  -4 1399.87   16.48
  -2   3  -4 1400.62   16.07
  -2   3  -5 3714.51   39.88
  -2   3  -5 3607.91   39.71
  -2   3  -5 3633.74   39.31
  -2   3  -5 3593.16   40.04
  -2   3  -5 3589.28   40.38
  -2   3  -5 3683.22   40.33
   2  -3   5 3554.26   38.94
   2  -3   5 3552.65   39.05
  -2   3  -5 3661.33   39.33
  -2   3  -6  339.20    5.52
  -2   3  -6  354.93    5.79
  -2   3  -6  345.86    5.47
  -2   3  -6  344.20    5.76
  -2   3  -6  350.48    5.78
  -2   3  -6  357.35    6.06
  -2   3  -6  340.27    5.91
  -2   3  -6  353.45    5.20
  -2   3  -6  342.27    5.18
  -2   3  -7  397.74    6.81
  -2   3  -7  393.58    6.71
  -2   3  -7  411.40    7.05
  -2   3  -7  390.94    6.33
  -2   3  -7  400.55    7.08
  -2   3  -7  397.26    6.73
  -2   3  -7  394.95    7.13
  -2   3  -7  398.04    6.32
  -2   3  -7  404.14    6.66
  -2   3  -8  388.71    6.91
  -2   3  -8  370.67    7.07
  -2   3  -8  371.22    6.37
  -2   3  -8  381.40    7.21
  -2   3  -8  378.80    7.15
  -2   3  -9   17.82    1.38
  -2   3  -9   14.10    1.33
  -2   3  -9   17.17    1.30
  -2   3  -9   17.50    1.39
  -2   3  -9   17.96    1.31
  -2   3  -9   16.52    1.42
  -2   3 -10  399.23    7.34
  -2   3 -10  396.40    7.84
  -2   3 -10  393.48    7.83
  -2   3 -10  391.74    8.05
  -2   3 -10  395.69    7.72
  -2   3 -10  405.62    7.51
  -2   3 -10  375.78    8.03
  -2   3 -10  382.17    8.00
  -2   3 -11  407.27    8.10
  -2   3 -11  408.91    7.81
  -2   3 -11  396.22    8.44
  -2   3 -11  409.03    8.28
  -2   3 -11  411.13    8.29
  -2   3 -12  417.78    8.42
  -2   3 -12  409.95    7.94
  -2   3 -12  407.97    8.73
  -2   3 -12  419.78    8.60
  -2   3 -12  401.29    8.44
  -2   3 -13   16.81    1.47
  -2   3 -13   17.48    1.62
  -2   3 -13   15.14    1.55
  -2   3 -13   18.38    1.68
  -2   3 -13   20.57    1.76
  -2   3 -14  560.76    9.53
  -2   3 -14  573.14   10.36
  -2   3 -14  602.19   10.73
  -2   3 -14  590.85   10.61
  -2   3 -15   80.80    2.99
  -2   3 -15   70.67    2.94
  -2   3 -16  128.76    3.45
  -2   3 -16  138.05    3.68
   2  -2 -17   27.14    1.42
   2  -2 -16    1.18    0.54
   2  -2 -16    0.33    0.48
   2  -2 -15  192.81    5.07
   2  -2 -14    0.92    0.66
   2  -2 -14    0.81    0.58
   2  -2 -14    1.25    0.58
   2  -2 -13   21.39    1.74
   2  -2 -13   21.07    1.70
   2  -2 -13   20.15    1.71
   2  -2 -12    1.98    0.72
   2  -2 -11   35.80    2.07
   2  -2 -11   34.17    2.02
   2  -2 -11   36.77    2.02
   2  -2 -11   33.39    2.05
   2  -2 -10   18.24    1.41
   2  -2 -10   17.57    1.40
   2  -2 -10   20.57    1.42
   2  -2 -10   17.05    1.41
   2  -2  -9  229.47    4.99
   2  -2  -9  227.17    4.99
   2  -2  -9  225.19    4.91
   2  -2  -9  228.40    5.09
   2  -2  -8  677.80    9.72
   2  -2  -8  691.39    9.97
   2  -2  -8  680.65   10.17
   2  -2  -8  687.92    9.96
   2  -2  -7   14.74    0.98
   2  -2  -7   18.15    1.01
   2  -2  -7   14.39    0.90
   2  -2  -7   16.99    0.92
   2  -2  -6  704.12    8.98
   2  -2  -6  682.25    9.02
   2  -2  -6  711.39    9.41
   2  -2  -6  691.71    9.11
   2  -2  -6  685.31    8.89
  -2   2   5 4839.09   53.04
   2  -2  -5 4790.35   53.17
   2  -2  -5 4939.62   52.98
   2  -2  -5 4833.56   52.03
   2  -2  -5 4954.83   52.81
   2  -2  -5 4961.90   52.73
   2  -2  -5 4919.39   52.86
   2  -2  -4 9800.75  104.21
  -2   2   4 9601.89  104.58
   2  -2  -4 9568.38  104.62
   2  -2  -4 9999.00  104.43
   2  -2  -4 9993.42  103.72
  -2   2   3 2642.80   28.73
   2  -2  -3 2596.28   28.16
   2  -2  -3 2653.04   28.58
  -2   2   2 3036.71   32.71
   2  -2  -2 3000.83   31.95
   2  -2  -2 2995.09   32.59
  -2   2   1  614.86    7.48
   2  -2  -1  621.13    6.85
  -2   2   1  612.98    7.10
   2  -2  -1  621.17    7.40
  -2   2   0  655.47    7.65
   2  -2   0  636.26    7.59
   2  -2   0  658.20    7.71
  -2   2   0  634.60    7.58
  -2   2   0  661.22    7.61
  -2   2  -1   41.75    1.12
  -2   2  -1   38.77    1.06
  -2   2  -1   38.13    0.91
  -2   2  -1   41.19    0.84
  -2   2  -1   39.80    1.04
  -2   2  -1   40.67    1.14
   2  -2   1   41.03    1.01
  -2   2  -1   39.90    1.08
  -2   2  -2 5209.78   55.67
  -2   2  -2 5409.18   56.04
  -2   2  -2 5113.13   55.98
  -2   2  -2 5104.16   55.99
   2  -2   2 5262.56   55.50
   2  -2   2 5187.21   55.53
  -2   2  -2 5244.17   55.26
  -2   2  -2 5271.44   55.99
  -2   2  -2 5172.65   56.13
  -2   2  -2 5214.31   55.59
  -2   2  -3   62.53    1.60
  -2   2  -3   62.61    1.61
  -2   2  -3   66.34    1.65
  -2   2  -3   65.36    1.53
  -2   2  -3   61.32    1.65
   2  -2   3   59.85    1.08
  -2   2  -3   61.82    1.62
  -2   2  -3   65.51    1.56
  -2   2  -3   63.19    1.61
  -2   2  -3   63.18    1.48
  -2   2  -4   50.40    1.59
   2  -2   4   49.80    1.01
  -2   2  -4   55.05    1.65
  -2   2  -4   51.71    1.50
  -2   2  -4   55.32    1.52
  -2   2  -4   51.41    1.53
  -2   2  -4   53.09    1.59
  -2   2  -4   56.44    1.62
  -2   2  -4   55.34    1.69
  -2   2  -4   53.17    1.53
   2  -2   4   52.33    1.09
  -2   2  -4   52.62    1.41
  -2   2  -4   55.65    1.57
  -2   2  -5  244.58    4.40
  -2   2  -5  242.57    4.37
  -2   2  -5  250.77    4.48
  -2   2  -5  247.72    4.21
  -2   2  -5  247.53    4.19
  -2   2  -5  250.63    4.30
  -2   2  -5  248.77    4.33
  -2   2  -5  252.45    4.02
   2  -2   5  238.53    3.56
  -2   2  -5  250.29    4.19
  -2   2  -5  250.36    4.01
  -2   2  -6   12.13    0.93
  -2   2  -6   11.55    0.97
  -2   2  -6   11.15    0.99
  -2   2  -6   10.99    0.78
  -2   2  -6    9.46    0.77
  -2   2  -6   12.17    0.89
  -2   2  -6   11.47    0.84
  -2   2  -6   11.47    0.90
  -2   2  -6   10.32    0.84
  -2   2  -6   12.01    0.95
  -2   2  -6   10.92    0.94
  -2   2  -6   10.45    0.76
  -2   2  -6   10.13    0.82
  -2   2  -6   10.27    0.85
  -2   2  -7  391.85    6.13
  -2   2  -7  380.30    6.10
  -2   2  -7  391.30    6.38
  -2   2  -7  377.31    6.25
  -2   2  -7  384.70    6.54
  -2   2  -7  381.08    6.45
  -2   2  -7  388.56    6.79
  -2   2  -7  370.48    6.72
  -2   2  -7  387.75    6.59
  -2   2  -7  383.73    6.86
  -2   2  -7  369.88    6.00
  -2   2  -7  369.21    6.48
  -2   2  -8  239.19    5.35
  -2   2  -8  250.89    5.43
  -2   2  -8  249.56    5.50
  -2   2  -8  238.04    4.61
  -2   2  -8  243.85    4.77
  -2   2  -8  251.69    5.27
  -2   2  -8  247.99    5.27
  -2   2  -8  247.27    4.97
  -2   2  -8  247.61    4.96
  -2   2  -9   68.35    2.68
  -2   2  -9   63.27    2.73
  -2   2  -9   65.62    2.37
  -2   2  -9   68.10    2.71
  -2   2  -9   67.18    2.70
  -2   2  -9   68.66    2.69
  -2   2  -9   68.21    2.52
  -2   2 -10  366.45    7.00
  -2   2 -10  365.62    7.33
  -2   2 -10  361.95    7.65
  -2   2 -10  347.97    7.57
  -2   2 -10  353.61    7.55
  -2   2 -10  358.97    7.22
  -2   2 -10  354.24    7.43
  -2   2 -10  358.45    7.43
  -2   2 -11  203.46    5.02
  -2   2 -11  201.76    5.40
  -2   2 -11  203.91    5.68
  -2   2 -11  205.68    5.57
  -2   2 -11  192.32    5.41
  -2   2 -12  151.88    4.34
  -2   2 -12  156.08    4.76
  -2   2 -12  166.85    5.17
  -2   2 -12  155.81    4.88
  -2   2 -12  156.69    4.89
  -2   2 -13   20.28    1.72
  -2   2 -13   19.24    1.51
  -2   2 -13   22.04    1.88
  -2   2 -13   22.79    1.87
  -2   2 -13   19.86    1.76
  -2   2 -13   22.62    1.86
  -2   2 -14   12.03    1.39
  -2   2 -14    9.82    1.26
  -2   2 -15  161.54    4.59
  -2   2 -15  176.13    4.62
  -2   2 -16   10.14    1.00
  -2   2 -16    8.90    0.92
  -2   2 -17   33.85    1.38
   2  -1 -17    2.10    0.54
   2  -1 -16   20.68    1.50
   2  -1 -16   19.44    1.35
   2  -1 -15   58.77    2.68
   2  -1 -15   55.88    2.63
   2  -1 -15   61.22    2.78
   2  -1 -14  178.63    5.16
   2  -1 -14  182.08    5.13
   2  -1 -14  179.08    5.10
   2  -1 -13  218.49    5.80
   2  -1 -13  226.41    5.87
   2  -1 -13  231.16    5.91
  -2   1  12  150.17    4.34
   2  -1 -12  139.42    4.41
  -2   1  11   78.90    3.01
   2  -1 -11   70.87    2.95
   2  -1 -11   76.31    3.04
   2  -1 -11   77.71    3.06
   2  -1 -10  175.92    4.28
   2  -1 -10  179.51    4.60
   2  -1 -10  171.20    4.49
   2  -1  -9  369.13    6.82
   2  -1  -9  370.50    6.75
   2  -1  -8  316.80    5.31
   2  -1  -8  310.29    5.51
   2  -1  -8  323.92    5.49
   2  -1  -8  324.90    5.79
   2  -1  -8  319.48    5.86
   2  -1  -8  312.29    5.03
   2  -1  -7 1512.82   17.56
   2  -1  -7 1493.00   18.21
   2  -1  -7 1482.96   17.96
   2  -1  -7 1498.51   17.86
   2  -1  -6 1981.51   22.63
   2  -1  -6 2008.56   22.39
   2  -1  -6 1935.35   21.99
   2  -1  -5  549.06    7.60
   2  -1  -5  570.52    7.47
   2  -1  -5  575.51    7.31
   2  -1  -5  546.58    6.85
   2  -1  -4 2999.62   32.30
   2  -1  -4 2987.21   32.54
   2  -1  -3 9957.25  105.63
  -2   1   2 1345.37   14.98
   2  -1  -2 1319.14   14.88
   2  -1  -2 1328.65   14.97
  -2   1   2 1318.08   14.13
  -2   1   1   20.46    0.71
   2  -1  -1   20.13    0.68
   2  -1  -1   21.30    0.71
  -2   1   1   20.22    0.50
  -2   1   0   52.59    1.10
  -2   1   0   51.24    1.14
  -2   1  -1  241.17    3.42
  -2   1  -1  235.98    3.47
  -2   1  -1  250.60    3.22
   2  -1   1  239.24    3.06
  -2   1  -1  240.91    3.18
  -2   1  -1  237.71    3.40
  -2   1  -1  230.30    3.40
  -2   1  -1  243.59    3.40
  -2   1  -1  241.93    3.40
  -2   1  -2 2007.03   21.89
  -2   1  -2 1985.04   21.87
  -2   1  -2 1923.69   21.84
  -2   1  -2 1978.04   21.94
   2  -1   2 1934.21   21.16
  -2   1  -2 1982.89   21.87
  -2   1  -2 1959.28   21.91
  -2   1  -2 2018.86   21.93
  -2   1  -2 2009.41   21.69
  -2   1  -2 2006.49   21.78
  -2   1  -2 1958.59   21.87
  -2   1  -2 1986.72   21.93
  -2   1  -2 1932.54   21.70
  -2   1  -2 1965.93   21.73
  -2   1  -3   55.12    1.51
  -2   1  -3   57.56    1.51
  -2   1  -3   56.68    1.52
  -2   1  -3   56.33    1.49
  -2   1  -3   56.84    1.46
  -2   1  -3   53.48    1.47
  -2   1  -3   54.36    1.47
  -2   1  -3   54.55    1.50
  -2   1  -3   57.11    1.43
  -2   1  -3   54.96    1.46
  -2   1  -3   54.51    1.45
  -2   1  -3   53.84    1.53
  -2   1  -4   80.34    2.03
  -2   1  -4   81.13    1.99
  -2   1  -4   78.17    2.08
  -2   1  -4   77.17    1.94
  -2   1  -4   81.62    1.97
  -2   1  -4   80.06    1.96
  -2   1  -4   81.39    1.98
  -2   1  -4   80.35    2.01
  -2   1  -4   80.28    1.95
  -2   1  -4   76.77    2.01
  -2   1  -4   78.28    1.99
  -2   1  -4   80.38    2.01
  -2   1  -4   81.31    1.90
  -2   1  -4   76.36    1.93
  -2   1  -5  458.11    6.77
  -2   1  -5  458.41    6.96
  -2   1  -5  456.44    6.68
  -2   1  -5  463.33    6.49
  -2   1  -5  455.58    6.59
  -2   1  -5  452.77    6.65
  -2   1  -5  449.94    6.62
  -2   1  -5  447.73    6.71
  -2   1  -5  460.47    6.60
  -2   1  -5  452.92    6.79
  -2   1  -5  454.30    6.89
  -2   1  -5  463.07    6.54
  -2   1  -5  460.93    6.59
  -2   1  -5  455.10    6.76
  -2   1  -6  269.85    4.70
  -2   1  -6  265.05    4.67
  -2   1  -6  266.14    4.72
  -2   1  -6  270.18    4.81
  -2   1  -6  268.31    4.87
  -2   1  -6  273.95    4.76
  -2   1  -6  268.84    4.99
  -2   1  -6  247.92    4.97
  -2   1  -6  270.02    4.91
  -2   1  -6  273.14    4.86
  -2   1  -6  272.27    5.09
  -2   1  -6  266.14    4.63
  -2   1  -6  258.50    4.86
  -2   1  -6  272.93    4.95
  -2   1  -7   42.39    1.73
  -2   1  -7   46.11    1.73
  -2   1  -7   45.45    1.78
  -2   1  -7   46.35    1.83
  -2   1  -7   47.21    1.92
  -2   1  -7   47.87    1.83
  -2   1  -7   45.42    1.93
  -2   1  -7   43.96    1.94
  -2   1  -7   43.99    1.86
  -2   1  -7   41.86    1.92
  -2   1  -7   44.52    1.85
  -2   1  -7   43.15    1.71
  -2   1  -7   45.31    1.90
  -2   1  -7   47.84    1.97
  -2   1  -8  353.86    6.48
  -2   1  -8  354.36    6.29
  -2   1  -8  368.66    6.89
  -2   1  -8  374.68    6.88
  -2   1  -8  380.97    6.89
  -2   1  -8  373.86    6.47
  -2   1  -8  355.47    6.13
  -2   1  -8  361.23    6.95
  -2   1  -8  351.72    6.87
  -2   1  -9   14.37    1.24
  -2   1  -9   15.55    1.33
  -2   1  -9   16.34    1.37
  -2   1  -9   15.96    1.22
  -2   1  -9   15.03    1.36
  -2   1  -9   13.22    1.22
  -2   1  -9   17.38    1.23
  -2   1 -10  149.05    4.32
  -2   1 -10  150.82    4.55
  -2   1 -10  145.82    4.52
  -2   1 -10  152.81    4.55
  -2   1 -10  150.34    4.49
  -2   1 -10  143.24    3.95
  -2   1 -10  146.75    4.34
  -2   1 -10  147.13    4.09
  -2   1 -11  247.46    6.00
  -2   1 -11  256.56    6.47
  -2   1 -11  254.05    6.32
  -2   1 -11  253.84    6.31
  -2   1 -11  251.36    5.62
  -2   1 -11  249.17    6.14
  -2   1 -11  251.04    5.79
  -2   1 -12  266.56    6.39
  -2   1 -12  280.30    6.94
  -2   1 -12  261.35    6.08
  -2   1 -12  284.36    6.85
  -2   1 -12  282.36    6.94
  -2   1 -12  279.92    6.83
  -2   1 -12  269.04    6.56
  -2   1 -12  270.10    5.95
  -2   1 -13  297.09    7.18
  -2   1 -13  315.87    7.12
  -2   1 -13  309.46    7.36
  -2   1 -13  309.44    7.28
  -2   1 -13  303.05    7.30
  -2   1 -14    4.83    1.03
  -2   1 -15   20.70    1.55
  -2   1 -15   20.19    1.56
  -2   1 -16   34.34    1.71
  -2   1 -17   39.51    1.50
   2   0 -17    3.38    0.63
   2   0 -16    5.63    0.88
   2   0 -16    5.77    0.87
   2   0 -16    4.78    0.81
   2   0 -15  511.93    9.44
   2   0 -15  510.34    9.42
   2   0 -14   17.53    1.66
   2   0 -14   18.28    1.67
   2   0 -14   17.19    1.56
   2   0 -13 1019.46   15.64
   2   0 -13 1023.64   15.68
   2   0 -13 1008.45   15.55
   2   0 -12    9.31    1.17
   2   0 -12    9.59    1.24
  -2   0  12   11.96    1.21
   2   0 -11  168.00    4.65
   2   0 -11  158.00    4.48
  -2   0  11  161.10    4.41
   2   0 -10    1.02    0.53
   2   0 -10    0.72    0.47
   2   0  -9    2.44    0.61
   2   0  -9    1.93    0.58
  -2   0   9    1.84    0.53
   2   0  -8   82.81    2.52
   2   0  -8   87.71    2.41
   2   0  -8   88.01    2.26
   2   0  -8   88.47    2.41
   2   0  -8   87.78    2.70
  -2   0   7  405.67    6.27
   2   0  -7  420.43    6.02
   2   0  -7  412.90    6.25
   2   0  -7  400.98    6.29
   2   0  -7  410.35    6.06
   2   0  -6  499.05    6.95
  -2   0   6  520.87    7.21
   2   0  -6  513.98    7.21
   2   0  -6  508.05    7.10
   2   0  -6  519.85    6.87
   2   0  -5  239.20    3.77
  -2   0   5  233.14    3.91
   2   0  -5  238.73    3.93
   2   0  -5  235.22    3.70
   2   0  -5  234.09    3.53
   2   0  -4 1159.71   13.68
  -2   0   4 1165.14   13.65
   2   0  -3  180.42    3.00
  -2   0   3  175.22    2.96
   2   0  -2 1250.66   14.32
   2   0  -2 1276.03   14.38
  -2   0   2 1269.15   14.31
   2   0  -1   48.58    1.09
   2   0  -1   46.01    1.12
   2   0   0    3.02    0.29
  -2   0   0    2.41    0.29
  -2   0   0    2.58    0.30
  -2   0   0    2.53    0.32
   2   0   1 1146.35   12.53
  -2   0  -1 1143.77   13.17
  -2   0  -1 1163.52   12.95
  -2   0  -1 1175.38   13.20
  -2   0  -1 1164.26   13.19
   2   0   1 1162.02   12.72
  -2   0  -1 1149.50   13.13
  -2   0  -1 1155.10   13.07
  -2   0  -2  857.32   10.14
  -2   0  -2  836.71   10.10
  -2   0  -2  842.02   10.05
  -2   0  -2  856.54   10.09
  -2   0  -2  854.04   10.00
  -2   0  -2  856.79   10.11
  -2   0  -2  857.23   10.15
  -2   0  -2  862.79   10.19
  -2   0  -2  852.67   10.15
  -2   0  -2  836.72   10.12
  -2   0  -2  856.59   10.16
  -2   0  -2  840.71   10.12
  -2   0  -2  825.52   10.13
  -2   0  -2  846.64   10.10
  -2   0  -2  864.47   10.17
  -2   0  -2  839.15   10.18
  -2   0  -3 1330.46   15.21
  -2   0  -3 1307.69   15.34
  -2   0  -3 1277.45   15.29
  -2   0  -3 1285.06   15.37
  -2   0  -3 1352.54   15.33
  -2   0  -3 1323.40   15.29
  -2   0  -3 1265.85   15.31
  -2   0  -3 1315.89   15.38
  -2   0  -3 1291.48   15.30
  -2   0  -3 1340.58   15.25
  -2   0  -3 1307.92   15.32
  -2   0  -3 1302.15   15.34
  -2   0  -3 1327.71   15.37
  -2   0  -3 1332.42   15.22
  -2   0  -3 1340.02   15.39
  -2   0  -3 1341.17   15.41
  -2   0  -3 1326.35   15.36
  -2   0  -3 1324.10   15.31
  -2   0  -4 1049.15   12.67
  -2   0  -4 1031.50   12.84
  -2   0  -4 1026.70   12.73
  -2   0  -4 1018.80   12.89
  -2   0  -4 1030.94   12.86
  -2   0  -4 1048.72   12.89
  -2   0  -4 1056.52   12.90
  -2   0  -4 1050.22   12.79
  -2   0  -4 1037.18   12.76
  -2   0  -4 1034.26   12.81
  -2   0  -4 1051.46   12.74
  -2   0  -4 1056.19   12.63
  -2   0  -4 1050.28   12.78
  -2   0  -4 1056.90   12.89
  -2   0  -4 1075.32   12.83
  -2   0  -4 1072.13   12.80
  -2   0  -4 1058.46   12.79
  -2   0  -5  357.22    5.84
  -2   0  -5  367.68    5.68
  -2   0  -5  364.36    5.91
  -2   0  -5  355.89    5.81
  -2   0  -5  367.00    5.88
  -2   0  -5  368.49    5.90
  -2   0  -5  370.91    5.79
  -2   0  -5  369.58    5.58
  -2   0  -5  360.22    5.72
  -2   0  -5  367.23    5.64
  -2   0  -5  371.75    5.84
  -2   0  -5  367.94    5.76
  -2   0  -5  367.30    5.80
  -2   0  -5  368.24    5.71
  -2   0  -5  371.32    5.68
  -2   0  -6  778.99   10.33
  -2   0  -6  772.01   10.42
  -2   0  -6  766.44   10.17
  -2   0  -6  773.09   10.50
  -2   0  -6  761.29   10.57
  -2   0  -6  770.22   10.73
  -2   0  -6  735.39   10.47
  -2   0  -6  770.01   10.57
  -2   0  -6  776.45   10.37
  -2   0  -6  770.18   10.67
  -2   0  -6  741.51   10.62
  -2   0  -6  781.22   10.80
  -2   0  -6  740.79   10.28
  -2   0  -7  339.01    5.95
  -2   0  -7  324.11    5.71
  -2   0  -7  342.59    5.72
  -2   0  -7  325.64    6.02
  -2   0  -7  339.94    6.14
  -2   0  -7  339.16    6.27
  -2   0  -7  335.59    6.19
  -2   0  -7  326.98    6.13
  -2   0  -7  336.26    6.12
  -2   0  -7  337.20    5.89
  -2   0  -7  336.74    6.29
  -2   0  -7  333.36    5.85
  -2   0  -7  328.16    5.99
  -2   0  -8  268.99    5.19
  -2   0  -8  278.18    5.53
  -2   0  -8  269.76    5.73
  -2   0  -8  278.74    5.74
  -2   0  -8  267.40    5.17
  -2   0  -8  267.06    5.39
  -2   0  -8  267.80    5.78
  -2   0  -9   15.82    1.40
  -2   0  -9   13.75    1.32
  -2   0  -9   14.43    1.34
  -2   0  -9   15.33    1.31
  -2   0  -9   15.07    1.16
  -2   0  -9   17.44    1.36
  -2   0 -10   55.74    2.71
  -2   0 -10   53.02    2.45
  -2   0 -10   53.39    2.67
  -2   0 -10   46.79    2.52
  -2   0 -10   53.37    2.68
  -2   0 -10   52.76    2.53
  -2   0 -10   50.00    2.19
  -2   0 -10   59.71    2.66
  -2   0 -11    9.86    1.34
  -2   0 -11   10.64    1.23
  -2   0 -11    8.35    1.14
  -2   0 -11   10.42    1.29
  -2   0 -11    9.11    1.26
  -2   0 -11   10.11    1.27
  -2   0 -12   19.42    1.64
  -2   0 -12   19.05    1.63
  -2   0 -12   18.84    1.78
  -2   0 -12   21.96    1.89
  -2   0 -12   18.80    1.76
  -2   0 -12   18.56    1.73
  -2   0 -12   16.75    1.59
  -2   0 -13  165.79    4.90
  -2   0 -13  159.58    5.06
  -2   0 -13  162.57    4.76
  -2   0 -13  158.89    4.57
  -2   0 -14  254.85    6.06
  -2   0 -14  252.89    6.29
  -2   0 -15   31.58    1.87
  -2   0 -15   31.38    1.91
  -2   0 -16    0.43    0.43
   2   1 -17   18.92    1.25
   2   1 -16  133.72    3.90
   2   1 -16  138.88    4.02
   2   1 -16  138.74    4.03
   2   1 -15   19.57    1.61
   2   1 -15   20.57    1.69
   2   1 -14  139.39    4.44
   2   1 -14  145.16    4.62
   2   1 -14  147.97    4.67
   2   1 -13    4.43    0.89
   2   1 -13    8.38    1.20
   2   1 -13    7.18    1.11
  -2  -1  12   46.38    2.34
   2   1 -12   43.74    2.35
   2   1 -12   46.53    2.50
  -2  -1  11   26.38    1.72
   2   1 -11   22.70    1.64
   2   1 -11   27.94    1.87
  -2  -1  10  188.83    4.63
   2   1 -10  176.20    4.54
   2   1 -10  190.81    4.77
  -2  -1   9   51.53    2.03
   2   1  -9   53.21    2.06
  -2  -1   9   54.48    2.22
   2   1  -9   52.04    2.16
  -2  -1   8   18.19    1.13
   2   1  -8   19.05    1.02
   2   1  -8   21.40    1.20
  -2  -1   8   17.16    1.18
   2   1  -8   18.99    1.12
   2   1  -8   19.66    1.22
  -2  -1   7 1716.31   20.44
   2   1  -7 1668.91   19.41
   2   1  -7 1698.89   19.87
  -2  -1   7 1659.72   20.17
   2   1  -7 1688.59   19.70
   2   1  -7 1714.45   20.08
  -2  -1   6   21.14    1.13
   2   1  -6   19.82    0.82
   2   1  -6   21.34    0.95
  -2  -1   6   20.87    1.08
   2   1  -6   22.30    1.08
   2   1  -5  210.69    3.28
   2   1  -5  211.45    3.07
   2   1  -5  215.77    3.33
  -2  -1   5  215.26    3.75
   2   1  -5  223.00    3.78
   2   1  -4  137.79    2.62
   2   1  -4  130.05    2.06
  -2  -1   3  937.94   11.00
   2   1  -3  906.48   10.06
  -2  -1   3  920.95   11.01
   2   1  -3  935.40   11.03
  -2  -1   2   29.16    0.66
   2   1  -2   28.33    0.96
  -2  -1   2   28.51    0.93
  -2  -1   1 4324.08   46.14
   2   1  -1 4192.23   46.45
  -2  -1   1 4441.25   46.17
  -2  -1   1 4480.41   46.39
  -2  -1   1 4213.50   46.31
  -2  -1   0  841.55    9.87
  -2  -1   0  835.71    9.35
  -2  -1   0  814.03    9.66
  -2  -1   0  831.58    9.65
   2   1   0  829.60    9.55
  -2  -1  -1 5743.17   61.40
  -2  -1  -1 5711.05   61.35
  -2  -1  -1 5593.86   61.49
  -2  -1  -1 5654.21   61.28
  -2  -1  -1 5676.95   61.38
   2   1   1 5747.28   60.85
  -2  -1  -1 5889.64   61.46
  -2  -1  -1 5722.93   61.41
  -2  -1  -1 5863.46   61.20
  -2  -1  -1 5849.44   61.33
  -2  -1  -2  152.93    2.68
  -2  -1  -2  156.54    2.66
  -2  -1  -2  153.03    2.77
  -2  -1  -2  153.06    2.72
  -2  -1  -2  147.62    2.74
  -2  -1  -2  159.20    2.82
  -2  -1  -2  158.00    2.70
  -2  -1  -2  152.43    2.66
  -2  -1  -2  152.12    2.74
  -2  -1  -2  154.41    2.78
  -2  -1  -2  158.14    2.67
  -2  -1  -2  157.03    2.75
  -2  -1  -3   86.43    2.03
  -2  -1  -3   83.40    1.95
  -2  -1  -3   82.35    1.98
  -2  -1  -3   88.70    2.12
  -2  -1  -3   87.65    1.93
  -2  -1  -3   85.77    2.02
  -2  -1  -3   82.49    1.98
  -2  -1  -3   83.65    2.02
  -2  -1  -3   86.25    2.05
  -2  -1  -3   83.95    1.92
  -2  -1  -3   84.77    1.96
  -2  -1  -3   86.08    1.91
  -2  -1  -3   84.76    1.98
  -2  -1  -3   85.42    2.06
  -2  -1  -4    7.77    0.69
  -2  -1  -4    7.94    0.70
  -2  -1  -4    6.45    0.62
  -2  -1  -4    8.29    0.71
  -2  -1  -4    8.00    0.66
  -2  -1  -4    7.41    0.60
  -2  -1  -4    7.82    0.64
  -2  -1  -4    8.25    0.72
  -2  -1  -4    6.83    0.65
  -2  -1  -4    8.07    0.65
  -2  -1  -4    7.68    0.68
  -2  -1  -4    8.76    0.64
  -2  -1  -4    7.56    0.68
  -2  -1  -4    7.01    0.63
  -2  -1  -5   48.84    1.69
  -2  -1  -5   51.45    1.81
  -2  -1  -5   50.28    1.81
  -2  -1  -5   50.34    1.67
  -2  -1  -5   49.70    1.77
  -2  -1  -5   47.00    1.68
  -2  -1  -5   48.24    1.58
  -2  -1  -5   44.91    1.63
  -2  -1  -5   52.28    1.87
  -2  -1  -5   50.73    1.83
  -2  -1  -5   47.19    1.74
  -2  -1  -5   49.18    1.71
  -2  -1  -5   52.08    1.81
  -2  -1  -5   49.31    1.74
  -2  -1  -5   48.61    1.72
  -2  -1  -6   75.99    2.37
  -2  -1  -6   75.88    2.30
  -2  -1  -6   73.54    2.39
  -2  -1  -6   75.51    2.35
  -2  -1  -6   73.61    2.11
  -2  -1  -6   72.29    2.29
  -2  -1  -6   72.84    2.36
  -2  -1  -6   77.21    2.26
  -2  -1  -6   72.92    2.41
  -2  -1  -6   78.02    2.49
  -2  -1  -6   77.11    2.48
  -2  -1  -6   72.98    2.39
  -2  -1  -6   72.66    2.27
  -2  -1  -7    0.29    0.40
  -2  -1  -7    0.75    0.47
  -2  -1  -7    1.00    0.44
  -2  -1  -7    0.79    0.42
  -2  -1  -7    0.67    0.40
  -2  -1  -7    0.86    0.50
  -2  -1  -7    1.33    0.47
  -2  -1  -7    1.02    0.49
  -2  -1  -7    0.98    0.39
  -2  -1  -7    0.55    0.43
  -2  -1  -7    0.74    0.45
  -2  -1  -7    0.87    0.51
  -2  -1  -8  117.82    3.49
  -2  -1  -8  117.33    3.43
  -2  -1  -8  113.84    3.05
  -2  -1  -8  111.30    3.51
  -2  -1  -8  109.26    3.52
  -2  -1  -8  112.78    3.44
  -2  -1  -8  116.51    3.46
  -2  -1  -8  112.63    3.18
  -2  -1  -8  114.93    3.56
  -2  -1  -8  104.94    3.38
  -2  -1  -8  117.39    3.44
  -2  -1  -8  112.75    3.19
  -2  -1  -9  124.34    3.79
  -2  -1  -9  125.17    3.58
  -2  -1  -9  119.21    3.93
  -2  -1  -9  116.70    3.92
  -2  -1  -9  128.10    4.02
  -2  -1  -9  125.81    3.99
  -2  -1  -9  126.94    3.81
  -2  -1  -9  119.82    3.78
  -2  -1 -10   44.69    2.34
  -2  -1 -10   43.52    2.47
  -2  -1 -10   45.29    2.50
  -2  -1 -10   46.08    2.49
  -2  -1 -10   47.94    2.55
  -2  -1 -10   46.06    2.39
  -2  -1 -10   44.80    2.37
  -2  -1 -11   28.85    2.09
  -2  -1 -11   30.05    2.13
  -2  -1 -11   30.81    2.15
  -2  -1 -11   28.03    1.99
  -2  -1 -11   32.74    2.06
  -2  -1 -11   28.26    1.97
  -2  -1 -12  453.41    9.31
  -2  -1 -12  458.38    9.03
  -2  -1 -12  455.33    8.87
  -2  -1 -12  454.20    8.91
  -2  -1 -13   21.88    1.85
  -2  -1 -13   22.27    1.75
  -2  -1 -13   23.10    1.77
  -2  -1 -13   21.79    1.72
  -2  -1 -14   51.66    2.50
  -2  -1 -15  226.68    5.17
  -2  -1 -16   27.60    1.43
   2   2 -17   23.71    1.42
   2   2 -17   23.53    1.35
   2   2 -16   17.93    1.46
   2   2 -16   17.23    1.45
   2   2 -16   19.56    1.44
   2   2 -15   95.69    3.63
   2   2 -15  100.40    3.52
   2   2 -14    4.94    1.01
   2   2 -14    2.96    0.80
   2   2 -14    2.87    0.82
   2   2 -14    4.57    0.90
   2   2 -13  661.04   11.70
   2   2 -13  680.05   11.44
   2   2 -12    0.25    0.53
   2   2 -11   18.57    1.46
   2   2 -11   21.21    1.65
  -2  -2  10   53.49    2.35
   2   2 -10   50.82    2.28
  -2  -2   9  220.98    4.92
  -2  -2   9  213.55    4.64
   2   2  -9  211.66    4.67
   2   2  -8   36.93    1.59
  -2  -2   8   37.19    1.68
   2   2  -8   34.72    1.44
   2   2  -8   35.86    1.63
  -2  -2   7  111.03    2.85
   2   2  -7  112.26    2.80
   2   2  -7  106.65    2.49
   2   2  -7  109.92    2.55
  -2  -2   7  112.73    2.96
  -2  -2   6  379.30    6.03
   2   2  -6  386.51    5.94
   2   2  -6  377.64    5.36
  -2  -2   6  380.34    6.10
   2   2  -6  365.83    5.39
  -2  -2   5  107.01    2.50
   2   2  -5  101.33    1.99
   2   2  -5  106.26    2.47
  -2  -2   5   98.25    2.47
  -2  -2   4 2919.77   32.12
   2   2  -4 2876.72   31.15
  -2  -2   4 2883.12   32.12
   2   2  -4 2891.09   32.09
  -2  -2   3    4.01    0.45
  -2  -2   3    4.96    0.48
   2   2  -3    3.73    0.48
  -2  -2   2 3017.66   32.91
  -2  -2   2 3013.65   32.93
   2   2  -2 3008.31   32.97
  -2  -2   1 3378.63   36.15
   2   2  -1 3335.04   36.51
  -2  -2   1 3392.90   36.45
  -2  -2   1 3364.96   36.58
  -2  -2  -1 1797.00   20.58
  -2  -2  -1 1864.93   20.38
   2   2   1 1816.49   20.08
  -2  -2  -1 1868.79   20.70
  -2  -2  -1 1844.14   20.56
  -2  -2  -1 1851.55   20.78
  -2  -2  -1 1860.77   20.36
  -2  -2  -1 1839.47   20.74
  -2  -2  -1 1862.85   20.77
  -2  -2  -1 1841.64   20.59
  -2  -2  -1 1797.38   19.98
  -2  -2  -2  830.38   10.43
  -2  -2  -2  870.14   10.37
  -2  -2  -2  872.34   10.59
  -2  -2  -2  865.83   10.54
  -2  -2  -2  856.65   10.48
  -2  -2  -2  868.74   10.67
  -2  -2  -2  855.75   10.30
  -2  -2  -2  855.13   10.63
  -2  -2  -2  829.41   10.55
   2   2   2  844.90    9.57
  -2  -2  -2  883.74   10.68
  -2  -2  -2  859.28   10.38
  -2  -2  -2  871.58   10.66
  -2  -2  -3  119.48    2.71
  -2  -2  -3  119.09    2.59
  -2  -2  -3  123.81    2.59
  -2  -2  -3  115.15    2.62
  -2  -2  -3  125.14    2.62
  -2  -2  -3  120.19    2.65
  -2  -2  -3  122.21    2.46
  -2  -2  -3  124.75    2.50
  -2  -2  -3  123.88    2.38
   2   2   3  133.77    2.09
  -2  -2  -3  125.07    2.47
  -2  -2  -3  125.04    2.72
  -2  -2  -4  211.88    4.08
  -2  -2  -4  212.23    3.93
  -2  -2  -4  208.21    3.96
  -2  -2  -4  218.61    3.72
  -2  -2  -4  210.84    3.77
  -2  -2  -4  213.94    3.87
  -2  -2  -4  216.10    3.69
  -2  -2  -4  208.65    3.91
  -2  -2  -4  203.14    3.99
  -2  -2  -4  206.95    3.94
  -2  -2  -4  206.74    3.96
  -2  -2  -4  210.64    3.86
  -2  -2  -4  208.09    3.98
  -2  -2  -4  214.75    3.65
  -2  -2  -4  210.13    4.02
  -2  -2  -5   78.20    2.37
  -2  -2  -5   81.71    2.40
  -2  -2  -5   80.19    2.26
  -2  -2  -5   80.08    2.12
  -2  -2  -5   77.58    2.18
  -2  -2  -5   78.60    2.32
  -2  -2  -5   78.33    2.43
  -2  -2  -5   77.28    2.18
  -2  -2  -5   77.78    2.39
  -2  -2  -5   79.89    2.39
  -2  -2  -5   74.73    2.22
  -2  -2  -5   78.90    2.36
  -2  -2  -5   78.23    2.04
  -2  -2  -5   77.09    2.42
  -2  -2  -6   21.21    1.31
  -2  -2  -6   21.53    1.24
  -2  -2  -6   19.47    1.08
  -2  -2  -6   21.38    1.21
  -2  -2  -6   21.82    1.35
  -2  -2  -6   23.58    1.36
  -2  -2  -6   17.76    1.16
  -2  -2  -6   22.14    1.35
  -2  -2  -6   19.96    1.33
  -2  -2  -6   20.76    1.33
  -2  -2  -6   23.51    1.38
  -2  -2  -6   20.80    1.18
  -2  -2  -6   18.30    1.19
  -2  -2  -6   20.73    1.30
  -2  -2  -7    4.11    0.67
  -2  -2  -7    3.18    0.73
  -2  -2  -7    3.16    0.66
  -2  -2  -7    2.39    0.57
  -2  -2  -7    4.04    0.71
  -2  -2  -7    2.03    0.59
  -2  -2  -7    3.11    0.66
  -2  -2  -7    2.45    0.49
  -2  -2  -7    3.22    0.60
  -2  -2  -8   46.26    2.27
  -2  -2  -8   44.86    2.03
  -2  -2  -8   45.75    1.97
  -2  -2  -8   45.72    2.11
  -2  -2  -8   47.61    2.30
  -2  -2  -8   45.10    2.14
  -2  -2  -8   47.91    2.27
  -2  -2  -9  296.36    6.70
  -2  -2  -9  284.69    6.63
  -2  -2  -9  307.84    6.44
  -2  -2  -9  300.14    6.64
  -2  -2  -9  294.93    6.10
  -2  -2  -9  308.63    6.58
  -2  -2  -9  301.24    6.53
  -2  -2 -10  341.02    7.65
  -2  -2 -10  353.15    7.73
  -2  -2 -10  358.42    7.52
  -2  -2 -10  356.42    7.52
  -2  -2 -10  356.31    7.36
  -2  -2 -11  177.12    5.36
  -2  -2 -11  191.16    5.29
  -2  -2 -11  191.14    5.28
  -2  -2 -11  187.72    5.23
  -2  -2 -12   36.03    2.36
  -2  -2 -12   32.33    2.13
  -2  -2 -12   31.46    2.09
  -2  -2 -12   35.74    2.20
  -2  -2 -13  170.49    4.88
  -2  -2 -13  170.40    5.15
  -2  -2 -14   76.40    2.99
  -2  -2 -14   79.17    2.98
  -2  -2 -15    0.30    0.49
  -2  -2 -15    0.41    0.48
  -2  -2 -16  111.87    2.79
   2   3 -17    2.04    0.50
   2   3 -17    2.32    0.55
   2   3 -16  145.61    3.87
   2   3 -16  153.92    4.28
   2   3 -16  148.03    4.21
   2   3 -15    0.15    0.49
   2   3 -15    0.36    0.52
   2   3 -14    1.11    0.59
   2   3 -14    0.98    0.65
   2   3 -13   13.22    1.47
   2   3 -13   16.64    1.48
   2   3 -11    0.82    0.50
  -2  -3  11    1.52    0.57
   2   3 -10  727.86   10.79
  -2  -3  10  744.87   11.28
  -2  -3  10  740.14   11.49
   2   3 -10  731.77   11.12
   2   3  -9  208.98    4.58
   2   3  -9  210.79    4.54
  -2  -3   9  214.68    4.91
   2   3  -8    4.91    0.65
  -2  -3   8    4.82    0.72
   2   3  -7  205.27    4.17
  -2  -3   7  210.03    4.36
   2   3  -7  208.70    4.03
  -2  -3   7  208.35    4.38
   2   3  -6   10.25    0.83
   2   3  -6   10.97    0.70
  -2  -3   6   10.78    0.90
  -2  -3   6   11.59    0.90
   2   3  -5 1706.69   20.04
  -2  -3   5 1664.53   20.15
  -2  -3   5 1721.77   20.17
   2   3  -4  498.13    7.05
  -2  -3   4  514.26    7.17
  -2  -3   4  494.50    7.14
   2   3  -3  227.84    3.81
  -2  -3   3  215.75    3.78
   2   3  -2   22.91    0.98
  -2  -3   2   25.49    1.02
  -2  -3   1   61.69    1.55
   2   3  -1   63.08    1.58
  -2  -3   1   62.93    1.54
  -2  -3   1   61.69    1.31
  -2  -3   1   64.67    1.60
  -2  -3   0 4377.23   46.76
  -2  -3   0 4274.03   46.74
   2   3   0 4401.99   46.82
  -2  -3   0 4402.44   46.74
  -2  -3   0 4252.46   47.11
  -2  -3  -1 1994.99   22.06
  -2  -3  -1 2010.52   22.16
   2   3   1 1985.97   22.21
  -2  -3  -1 2005.74   22.57
  -2  -3  -1 1987.55   22.59
  -2  -3  -1 2032.89   22.16
  -2  -3  -1 2095.06   23.00
   2   3   1 2016.87   22.16
  -2  -3  -1 1987.15   22.81
  -2  -3  -1 2013.57   22.86
  -2  -3  -2  468.39    6.40
   2   3   2  454.57    5.79
  -2  -3  -2  458.30    6.37
  -2  -3  -2  467.53    6.45
  -2  -3  -2  464.73    6.10
  -2  -3  -2  442.65    5.35
  -2  -3  -2  476.34    6.60
  -2  -3  -2  461.65    6.60
  -2  -3  -3  395.59    5.99
  -2  -3  -3  398.13    6.14
  -2  -3  -3  387.82    6.18
  -2  -3  -3  406.38    5.95
  -2  -3  -3  390.44    5.67
  -2  -3  -3  376.28    6.07
  -2  -3  -3  393.76    5.91
  -2  -3  -3  396.72    6.00
  -2  -3  -3  399.35    5.67
   2   3   3  393.60    5.32
  -2  -3  -3  385.46    6.15
  -2  -3  -3  403.64    6.02
  -2  -3  -3  392.50    5.38
  -2  -3  -3  391.31    5.99
  -2  -3  -3  399.01    6.15
  -2  -3  -4 1313.77   16.21
  -2  -3  -4 1337.10   16.37
  -2  -3  -4 1346.33   15.75
  -2  -3  -4 1321.71   16.47
  -2  -3  -4 1317.55   15.76
  -2  -3  -4 1299.39   16.22
  -2  -3  -4 1321.40   16.37
  -2  -3  -4 1320.57   15.91
  -2  -3  -4 1297.61   16.29
  -2  -3  -4 1336.34   16.48
  -2  -3  -4 1347.96   16.34
  -2  -3  -4 1337.27   16.63
  -2  -3  -4 1321.42   16.48
  -2  -3  -4 1339.13   16.21
  -2  -3  -4 1334.78   16.48
  -2  -3  -4 1311.38   15.65
  -2  -3  -5  218.65    4.53
  -2  -3  -5  216.84    4.47
  -2  -3  -5  222.93    3.97
  -2  -3  -5  218.33    4.23
  -2  -3  -5  219.59    4.05
  -2  -3  -5  217.88    4.29
  -2  -3  -5  211.57    4.44
  -2  -3  -5  215.63    4.61
  -2  -3  -5  215.00    4.41
  -2  -3  -5  223.12    4.56
  -2  -3  -5  220.91    4.18
  -2  -3  -5  223.30    4.52
  -2  -3  -5  215.00    4.31
  -2  -3  -5  221.13    4.54
  -2  -3  -5  224.82    3.94
  -2  -3  -6  979.22   13.75
  -2  -3  -6  984.21   13.74
  -2  -3  -6 1008.97   13.30
  -2  -3  -6  997.97   13.11
  -2  -3  -6  984.39   13.99
  -2  -3  -6 1011.68   13.82
  -2  -3  -6 1012.82   13.16
  -2  -3  -6 1029.87   13.83
  -2  -3  -6 1007.34   13.65
  -2  -3  -6 1008.10   13.84
  -2  -3  -7    0.55    0.48
  -2  -3  -7    0.59    0.47
  -2  -3  -7    0.21    0.36
  -2  -3  -7    1.60    0.55
  -2  -3  -7    0.07    0.45
  -2  -3  -7    0.49    0.41
  -2  -3  -7    0.56    0.47
  -2  -3  -7    0.29    0.46
  -2  -3  -8   95.11    3.45
  -2  -3  -8   94.28    3.38
  -2  -3  -8   98.26    3.41
  -2  -3  -8   98.26    3.37
  -2  -3  -8   92.74    3.29
  -2  -3  -8   99.06    3.19
  -2  -3  -9    3.74    0.87
  -2  -3  -9    2.34    0.77
  -2  -3  -9    2.31    0.74
  -2  -3  -9    2.49    0.69
  -2  -3  -9    3.04    0.81
  -2  -3  -9    3.48    0.76
  -2  -3 -10  104.22    3.82
  -2  -3 -10   99.90    3.43
  -2  -3 -10   96.34    3.52
  -2  -3 -10  102.65    3.76
  -2  -3 -10   98.99    3.88
  -2  -3 -11   37.07    2.29
  -2  -3 -11   38.73    2.23
  -2  -3 -11   36.42    2.29
  -2  -3 -11   34.02    2.31
  -2  -3 -12  141.56    4.51
  -2  -3 -12  140.72    4.43
  -2  -3 -12  142.76    4.58
  -2  -3 -13   44.07    2.34
  -2  -3 -13   43.17    2.29
  -2  -3 -13   43.17    2.36
  -2  -3 -14   50.23    2.30
  -2  -3 -14   51.62    2.39
  -2  -3 -14   51.97    2.31
  -2  -3 -15  123.43    3.30
  -2  -3 -15  117.57    3.13
   2   4 -17  204.31    4.42
   2   4 -16    0.97    0.44
   2   4 -16    0.74    0.53
   2   4 -16    0.15    0.48
   2   4 -15  110.85    3.43
   2   4 -15  110.11    3.84
   2   4 -15  108.50    3.82
   2   4 -14   78.89    3.38
   2   4 -13   80.66    3.12
  -2  -4  13   79.53    3.09
   2   4 -13   79.38    3.44
  -2  -4  12   69.00    2.83
  -2  -4  11  137.81    4.08
   2   4 -10  208.12    4.77
  -2  -4  10  219.39    5.19
   2   4  -9   88.06    2.73
   2   4  -9   87.14    2.84
  -2  -4   9   94.66    3.12
   2   4  -8   55.02    1.95
  -2  -4   8   55.82    2.27
   2   4  -7    0.55    0.33
  -2  -4   7    0.11    0.36
   2   4  -6    3.06    0.56
  -2  -4   6    0.61    0.42
   2   4  -5  322.84    5.42
  -2  -4   5  322.56    5.58
   2   4  -4  542.29    7.71
  -2  -4   4  536.41    7.80
  -2  -4   3    0.80    0.35
  -2  -4   3    0.89    0.37
   2   4  -3    0.76    0.35
  -2  -4   2   33.29    1.24
   2   4  -2   32.34    1.25
  -2  -4   2   30.39    1.22
  -2  -4   1 1770.48   20.01
  -2  -4   1 1777.64   19.95
   2   4  -1 1741.10   20.00
  -2  -4   1 1741.97   19.91
  -2  -4   1 1708.78   19.27
  -2  -4   0    4.89    0.45
   2   4   0    5.21    0.49
  -2  -4   0    5.01    0.53
  -2  -4   0    5.02    0.50
  -2  -4   0    3.65    0.42
  -2  -4   0    3.73    0.44
  -2  -4  -1 2224.11   24.69
  -2  -4  -1 2236.34   24.69
  -2  -4  -1 2118.49   23.97
  -2  -4  -1 2161.55   24.33
  -2  -4  -1 2268.45   24.53
   2   4   1 2189.05   24.56
  -2  -4  -1 2229.67   25.11
   2   4   2    6.10    0.56
  -2  -4  -2    6.27    0.61
  -2  -4  -2    6.52    0.64
  -2  -4  -2    5.52    0.46
  -2  -4  -2    7.01    0.68
  -2  -4  -2    7.47    0.74
  -2  -4  -2    5.35    0.60
  -2  -4  -2    6.93    0.71
   2   4   2    5.59    0.49
  -2  -4  -3  668.90    9.17
  -2  -4  -3  664.27    9.36
  -2  -4  -3  668.34    9.41
  -2  -4  -3  662.48    9.17
  -2  -4  -3  661.49    8.59
   2   4   3  666.42    8.56
  -2  -4  -3  663.11    9.03
  -2  -4  -3  659.42    9.36
  -2  -4  -3  652.46    9.40
  -2  -4  -3  657.57    9.21
  -2  -4  -3  652.03    9.21
  -2  -4  -4   99.06    2.70
  -2  -4  -4   97.38    2.74
  -2  -4  -4  101.78    2.88
  -2  -4  -4  100.57    2.38
  -2  -4  -4   99.43    2.83
  -2  -4  -4  102.15    2.77
  -2  -4  -4  102.26    2.81
  -2  -4  -4   99.50    2.68
  -2  -4  -4  104.14    2.49
  -2  -4  -4  100.94    2.85
  -2  -4  -4  100.53    2.72
  -2  -4  -4  106.07    2.95
  -2  -4  -5   13.17    1.09
  -2  -4  -5   13.32    0.94
  -2  -4  -5   12.03    0.99
  -2  -4  -5   12.91    1.07
  -2  -4  -5   14.16    1.14
  -2  -4  -5   12.48    1.03
  -2  -4  -5   15.57    1.19
  -2  -4  -5   14.65    1.14
  -2  -4  -6  120.59    3.17
  -2  -4  -6  113.92    3.54
  -2  -4  -6  116.93    3.06
  -2  -4  -6  117.35    3.52
  -2  -4  -6  113.11    3.42
  -2  -4  -6  119.94    3.49
  -2  -4  -6  116.12    3.31
  -2  -4  -7  434.53    7.78
  -2  -4  -7  448.44    8.20
  -2  -4  -7  443.56    8.18
  -2  -4  -7  449.44    8.02
  -2  -4  -7  464.81    8.30
  -2  -4  -7  435.46    7.56
  -2  -4  -8   71.20    2.98
  -2  -4  -8   73.35    3.00
  -2  -4  -8   66.23    2.74
  -2  -4  -8   65.90    2.90
  -2  -4  -8   66.71    2.97
  -2  -4  -8   65.17    2.61
  -2  -4  -9  265.88    6.44
  -2  -4  -9  280.22    6.58
  -2  -4  -9  275.13    6.08
  -2  -4  -9  279.24    6.56
  -2  -4  -9  268.24    6.14
  -2  -4 -10   79.20    3.37
  -2  -4 -10   77.02    3.08
  -2  -4 -10   82.39    3.45
  -2  -4 -10   70.20    3.22
  -2  -4 -10   74.36    3.03
  -2  -4 -11   29.14    2.08
  -2  -4 -11   29.83    2.06
  -2  -4 -11   28.36    1.91
  -2  -4 -12  300.77    6.89
  -2  -4 -12  311.88    7.11
  -2  -4 -13    8.61    1.10
  -2  -4 -13    8.65    1.03
  -2  -4 -14    0.14    0.50
  -2  -4 -14    0.63    0.59
  -2  -4 -15   59.18    2.12
   2   5 -17  128.74    3.26
   2   5 -16    7.17    0.94
   2   5 -16    7.07    0.92
   2   5 -15   61.44    2.47
   2   5 -15   61.58    2.77
   2   5 -14    5.16    1.02
   2   5 -13   26.05    1.98
  -2  -5  13   23.46    1.66
  -2  -5  12   35.41    2.06
  -2  -5  12   33.24    2.02
  -2  -5  11  589.92   10.32
   2   5 -11  621.86    9.94
  -2  -5  11  613.28   10.48
  -2  -5  10   10.20    1.11
   2   5 -10   10.56    1.09
  -2  -5  10    9.55    1.13
   2   5  -9  180.44    4.44
  -2  -5   9  182.70    4.74
   2   5  -8  493.41    8.18
  -2  -5   7    0.06    0.41
   2   5  -7    0.68    0.40
  -2  -5   6  147.71    3.72
  -2  -5   5   62.54    2.22
  -2  -5   5   61.28    2.13
   2   5  -5   66.24    2.18
  -2  -5   4   91.30    2.60
  -2  -5   4   90.00    2.52
   2   5  -4   87.90    2.47
  -2  -5   3 1175.42   14.89
  -2  -5   3 1195.46   14.75
   2   5  -3 1188.74   14.76
  -2  -5   2  124.79    2.88
   2   5  -2  120.58    2.79
  -2  -5   2  121.75    2.79
  -2  -5   1  560.91    7.58
  -2  -5   1  539.68    7.60
  -2  -5   1  525.74    7.35
  -2  -5   1  534.36    7.04
   2   5  -1  551.44    7.57
  -2  -5   0  284.61    4.66
  -2  -5   0  303.65    4.75
  -2  -5   0  287.17    4.37
  -2  -5   0  292.01    4.82
  -2  -5   0  294.47    4.49
  -2  -5  -1   68.36    1.83
  -2  -5  -1   65.03    1.84
  -2  -5  -1   64.68    1.74
  -2  -5  -1   66.17    1.82
  -2  -5  -1   64.51    1.87
  -2  -5  -1   63.95    2.00
   2   5   1   67.69    1.91
  -2  -5  -1   63.17    2.02
   2   5   2  367.22    5.62
  -2  -5  -2  373.41    5.76
  -2  -5  -2  364.07    6.13
  -2  -5  -2  372.13    6.35
  -2  -5  -2  369.16    6.20
   2   5   2  375.12    5.78
  -2  -5  -2  376.56    5.88
  -2  -5  -2  375.75    6.14
  -2  -5  -2  373.24    5.92
  -2  -5  -3  142.04    3.21
  -2  -5  -3  142.36    3.55
   2   5   3  142.44    3.03
  -2  -5  -3  140.53    3.33
  -2  -5  -3  147.52    3.44
  -2  -5  -3  150.76    3.68
  -2  -5  -3  144.71    3.52
  -2  -5  -3  140.12    3.32
  -2  -5  -4  950.71   13.23
  -2  -5  -4  960.49   12.93
  -2  -5  -4  945.25   12.96
  -2  -5  -4  958.69   13.27
  -2  -5  -4  980.17   13.34
  -2  -5  -4  940.07   13.12
  -2  -5  -5  748.76   11.24
  -2  -5  -5  751.61   10.82
  -2  -5  -5  745.47   11.13
  -2  -5  -5  742.16   10.94
  -2  -5  -5  750.09   11.31
  -2  -5  -5  729.23   11.22
  -2  -5  -6  540.41    8.88
  -2  -5  -6  541.05    9.14
  -2  -5  -6  527.91    9.22
  -2  -5  -6  537.77    9.01
  -2  -5  -6  532.99    9.21
  -2  -5  -7  282.27    6.26
  -2  -5  -7  281.86    6.01
  -2  -5  -7  274.60    6.29
  -2  -5  -7  285.47    6.37
  -2  -5  -7  273.86    6.29
  -2  -5  -8   31.70    2.09
  -2  -5  -8   32.63    2.06
  -2  -5  -8   34.15    2.04
  -2  -5  -8   33.52    2.11
  -2  -5  -9    1.05    0.57
  -2  -5  -9    0.77    0.60
  -2  -5  -9    0.39    0.66
  -2  -5  -9    0.10    0.64
  -2  -5 -10  401.14    8.52
  -2  -5 -10  412.78    8.14
  -2  -5 -10  415.93    8.58
  -2  -5 -10  403.17    8.56
  -2  -5 -11   11.80    1.35
  -2  -5 -11   14.63    1.51
  -2  -5 -12   73.28    3.19
  -2  -5 -12   75.77    3.14
  -2  -5 -13  218.23    5.34
  -2  -5 -13  211.34    5.13
  -2  -5 -14   10.36    1.03
  -2  -5 -14    9.69    0.96
  -2  -5 -15   12.34    0.90
   2   6 -17   30.33    1.43
   2   6 -16  163.41    4.13
   2   6 -15   33.33    1.80
   2   6 -15   35.00    2.02
   2   6 -14    0.83    0.63
  -2  -6  13    5.70    0.93
   2   6 -13    4.47    1.04
  -2  -6  12  171.05    4.87
  -2  -6  12  172.10    4.76
  -2  -6  11    2.05    0.76
  -2  -6  11    1.60    0.69
  -2  -6  10  146.50    4.48
  -2  -6  10  154.82    4.42
  -2  -6   9    7.63    1.09
  -2  -6   9    5.73    0.92
   2   6  -9    4.80    0.81
  -2  -6   8  256.64    5.82
  -2  -6   8  254.83    5.62
   2   6  -8  253.35    5.51
  -2  -6   7  213.74    5.10
  -2  -6   7  221.41    4.99
   2   6  -7  227.06    4.96
  -2  -6   6  192.82    4.43
   2   6  -6  188.14    4.33
  -2  -6   5   22.72    1.42
  -2  -6   4   18.77    1.26
  -2  -6   3   90.91    2.67
  -2  -6   3   90.67    2.58
   2   6  -3   86.62    2.54
  -2  -6   2  292.15    5.30
  -2  -6   2  304.80    5.24
   2   6  -2  295.64    5.23
  -2  -6   1 1344.15   16.54
  -2  -6   1 1329.60   16.38
  -2  -6   0   21.14    1.14
  -2  -6   0   19.65    0.99
  -2  -6   0   18.74    1.08
  -2  -6   0   20.57    1.13
  -2  -6  -1   70.51    2.21
  -2  -6  -1   73.76    2.14
  -2  -6  -1   76.34    2.14
   2   6   1   70.26    2.20
  -2  -6  -1   73.08    2.05
  -2  -6  -1   70.39    2.32
  -2  -6  -1   68.87    1.95
   2   6   1   71.42    2.19
  -2  -6  -2  106.08    2.66
  -2  -6  -2  107.13    3.05
   2   6   2  111.54    2.85
  -2  -6  -2  109.96    2.98
   2   6   2  110.36    2.76
  -2  -6  -2  113.57    3.10
  -2  -6  -2  109.09    3.17
  -2  -6  -2  108.94    2.82
  -2  -6  -3  361.93    6.54
  -2  -6  -3  362.78    6.33
  -2  -6  -3  355.64    6.74
  -2  -6  -3  373.40    6.55
  -2  -6  -3  365.02    6.67
   2   6   3  366.71    6.05
  -2  -6  -4   21.30    1.47
  -2  -6  -4   22.57    1.53
  -2  -6  -4   20.08    1.37
  -2  -6  -4   19.24    1.37
  -2  -6  -4   19.10    1.32
  -2  -6  -4   21.12    1.49
  -2  -6  -5  513.10    9.06
  -2  -6  -5  512.75    9.00
  -2  -6  -5  517.85    8.52
  -2  -6  -5  515.47    8.70
  -2  -6  -5  513.07    8.79
  -2  -6  -5  517.70    9.00
  -2  -6  -5  521.58    8.73
  -2  -6  -6  172.99    4.82
  -2  -6  -6  176.38    4.88
  -2  -6  -6  183.30    4.78
  -2  -6  -6  178.86    4.59
  -2  -6  -6  177.18    4.76
  -2  -6  -6  178.99    4.85
  -2  -6  -7  844.34   13.55
  -2  -6  -7  848.37   13.40
  -2  -6  -7  855.80   13.55
  -2  -6  -7  861.20   12.99
  -2  -6  -7  859.05   13.43
  -2  -6  -8  141.40    4.41
  -2  -6  -8  140.37    4.54
  -2  -6  -8  147.74    4.64
  -2  -6  -8  132.17    4.38
  -2  -6  -9  354.10    7.60
  -2  -6  -9  357.44    7.89
  -2  -6  -9  371.94    8.02
  -2  -6  -9  369.33    7.97
  -2  -6 -10    0.10    0.67
  -2  -6 -10    0.79    0.67
  -2  -6 -10    0.10    0.63
  -2  -6 -10    0.09    0.55
  -2  -6 -11   72.26    3.18
  -2  -6 -12   33.64    2.01
  -2  -6 -13    6.33    0.88
  -2  -6 -13    6.41    0.94
  -2  -6 -14  115.82    3.07
  -2  -6 -14  103.61    2.77
   2   7 -17    1.96    0.40
   2   7 -16   47.97    2.01
   2   7 -15   56.23    2.48
   2   7 -15   60.92    2.36
  -2  -7  14  284.92    5.74
   2   7 -14  290.84    6.57
  -2  -7  13  121.90    3.77
   2   7 -13  123.54    4.23
  -2  -7  12    4.46    0.91
  -2  -7  12    5.22    0.89
  -2  -7  11  591.21   10.35
  -2  -7  11  601.12   10.66
  -2  -7  10   29.86    1.95
  -2  -7  10   26.83    1.95
  -2  -7   9   21.59    1.62
  -2  -7   9   20.31    1.68
  -2  -7   8  311.16    6.51
  -2  -7   8  300.33    6.75
  -2  -7   7  441.66    7.97
  -2  -7   7  436.69    8.28
   2   7  -7  441.63    7.95
  -2  -7   6   49.50    2.20
  -2  -7   6   43.60    2.20
   2   7  -6   44.86    2.08
  -2  -7   5  581.43    9.18
   2   7  -5  567.98    9.16
  -2  -7   4  266.77    5.31
  -2  -7   4  260.79    5.49
  -2  -7   3   98.87    2.87
  -2  -7   3   94.99    2.98
  -2  -7   2   19.39    1.26
   2   7  -1   99.93    2.88
  -2  -7   1   93.71    2.77
   2   7   0  155.64    3.72
  -2  -7   0  155.72    3.61
  -2  -7   0  149.77    3.52
   2   7   1   28.81    1.50
   2   7   1   28.91    1.52
  -2  -7  -1   25.59    1.47
  -2  -7  -2  124.69    3.39
  -2  -7  -2  127.71    3.55
  -2  -7  -2  126.18    3.71
   2   7   2  132.87    3.40
  -2  -7  -2  131.64    3.59
  -2  -7  -2  124.92    3.22
  -2  -7  -3   18.32    1.32
  -2  -7  -3   19.76    1.39
  -2  -7  -3   18.00    1.44
  -2  -7  -3   22.67    1.52
   2   7   3   19.12    1.24
  -2  -7  -4  179.54    4.76
  -2  -7  -4  190.72    4.59
  -2  -7  -4  186.29    4.82
  -2  -7  -4  181.82    4.56
  -2  -7  -4  183.64    4.80
  -2  -7  -5   39.19    2.19
  -2  -7  -5   41.32    2.29
  -2  -7  -5   41.46    2.15
  -2  -7  -5   41.52    2.10
  -2  -7  -5   41.74    2.22
  -2  -7  -5   39.38    2.00
  -2  -7  -5   43.95    2.31
  -2  -7  -6  272.31    6.45
  -2  -7  -6  273.69    6.53
  -2  -7  -6  284.25    6.38
  -2  -7  -6  284.88    6.22
  -2  -7  -6  269.56    6.40
  -2  -7  -6  270.16    6.32
  -2  -7  -7   63.73    2.79
  -2  -7  -7   63.88    2.90
  -2  -7  -7   63.23    2.96
  -2  -7  -7   65.94    3.05
  -2  -7  -8  198.09    5.47
  -2  -7  -8  188.94    5.46
  -2  -7  -8  179.08    5.22
  -2  -7  -8  185.44    5.34
  -2  -7  -9    0.40    0.62
  -2  -7  -9    0.39    0.55
  -2  -7  -9    1.75    0.81
  -2  -7  -9    1.69    0.73
  -2  -7 -10  160.98    4.67
  -2  -7 -10  175.11    5.11
  -2  -7 -10  166.08    4.97
  -2  -7 -11   29.80    1.77
  -2  -7 -11   29.92    1.95
  -2  -7 -12  115.86    3.63
  -2  -7 -12  106.78    3.41
  -2  -7 -13    1.78    0.55
  -2  -7 -13    1.97    0.53
  -2  -7 -14    5.61    0.62
   2   8 -16   31.57    1.34
   2   8 -16   33.06    1.50
   2   8 -15    0.60    0.44
   2   8 -14   70.81    2.86
  -2  -8  14   63.28    2.33
   2   8 -13    2.96    0.81
  -2  -8  13    2.28    0.66
  -2  -8  13    3.13    0.69
  -2  -8  12   18.35    1.57
  -2  -8  11   30.00    2.04
  -2  -8  11   34.62    2.09
  -2  -8  10 1173.04   17.51
  -2  -8  10 1188.36   17.03
  -2  -8   9   28.30    2.06
  -2  -8   9   33.32    2.06
  -2  -8   8  839.83   13.57
  -2  -8   8  841.96   13.05
  -2  -8   7   16.19    1.51
  -2  -8   7   16.41    1.40
  -2  -8   6  177.60    4.93
  -2  -8   6  189.17    4.75
  -2  -8   5  458.11    8.48
  -2  -8   5  456.93    8.09
  -2  -8   4   71.42    2.82
  -2  -8   4   72.96    2.68
  -2  -8   3   15.17    1.20
   2   8  -2   39.87    1.94
  -2  -8   2   39.37    1.87
  -2  -8   1   83.01    2.77
   2   8  -1   83.98    2.84
  -2  -8   1   88.36    2.79
  -2  -8   0   50.19    2.08
   2   8   0   53.23    2.23
  -2  -8   0   50.55    2.06
   2   8   1 1526.34   19.19
  -2  -8  -1 1429.81   19.17
  -2  -8  -2   22.53    1.54
  -2  -8  -2   18.78    1.53
   2   8   2   21.94    1.45
  -2  -8  -2   17.36    1.39
  -2  -8  -3    5.08    0.87
  -2  -8  -3    5.32    0.82
  -2  -8  -3    4.32    0.86
   2   8   3    3.94    0.69
  -2  -8  -4   13.81    1.35
  -2  -8  -4   15.05    1.42
  -2  -8  -4   17.30    1.39
  -2  -8  -4   14.65    1.33
  -2  -8  -4   14.96    1.29
  -2  -8  -4   12.95    1.38
  -2  -8  -5  622.20   10.90
  -2  -8  -5  631.56   11.00
  -2  -8  -5  604.27   10.51
  -2  -8  -5  618.70   10.59
  -2  -8  -5  619.22   10.43
  -2  -8  -5  616.39   10.89
  -2  -8  -5  633.31   10.27
  -2  -8  -6  336.77    7.31
  -2  -8  -6  343.66    7.60
  -2  -8  -6  335.37    7.28
  -2  -8  -6  345.80    7.19
  -2  -8  -7    4.06    0.92
  -2  -8  -7    6.03    0.96
  -2  -8  -7    4.21    0.89
  -2  -8  -8    2.59    0.87
  -2  -8  -8    2.10    0.74
  -2  -8  -8    1.60    0.73
  -2  -8  -8    1.72    0.77
  -2  -8  -9   83.63    3.43
  -2  -8  -9   76.30    3.20
  -2  -8  -9   84.66    3.41
  -2  -8 -10   70.26    3.01
  -2  -8 -11   95.62    3.30
  -2  -8 -11   95.58    3.29
  -2  -8 -12   67.66    2.48
  -2  -8 -12   63.90    2.39
  -2  -8 -13    9.92    0.84
  -2  -8 -13    9.02    0.77
   2   9 -15   97.80    2.70
   2   9 -14    0.67    0.48
  -2  -9  14    0.43    0.36
   2   9 -13    0.97    0.60
  -2  -9  13    0.94    0.50
  -2  -9  13    1.41    0.57
  -2  -9  12    0.30    0.49
  -2  -9  11   56.52    2.77
  -2  -9  10    7.21    1.06
  -2  -9  10    6.94    1.12
  -2  -9   9  398.55    8.00
   2   9  -9  394.88    7.55
  -2  -9   9  393.03    8.42
  -2  -9   8   20.37    1.65
   2   9  -8   18.78    1.50
  -2  -9   8   20.70    1.79
  -2  -9   7  396.12    7.85
  -2  -9   7  404.27    8.43
   2   9  -7  396.33    7.66
  -2  -9   6    6.06    1.03
   2   9  -6    5.46    0.89
  -2  -9   6    4.91    0.89
  -2  -9   5   88.72    3.20
  -2  -9   5   92.58    3.50
   2   9  -5   91.52    3.24
  -2  -9   4    0.77    0.50
  -2  -9   4    1.92    0.62
   2   9  -4    0.82    0.62
   2   9  -3   15.64    1.35
  -2  -9   3   14.47    1.34
  -2  -9   3   13.27    1.22
   2   9  -2  617.15    9.99
  -2  -9   2  588.27    9.94
  -2  -9   2  599.99    9.77
   2   9  -1   23.90    1.64
  -2  -9   1   22.15    1.52
  -2  -9   1   24.68    1.55
   2   9   0  329.81    6.63
  -2  -9  -1  196.89    5.04
  -2  -9  -1  193.29    5.23
   2   9   1  202.84    4.92
  -2  -9  -2  203.28    5.15
  -2  -9  -2  205.56    5.18
  -2  -9  -2  198.85    5.45
   2   9   2  206.40    4.98
  -2  -9  -3  186.87    5.09
  -2  -9  -3  175.11    5.12
  -2  -9  -3  175.89    4.77
  -2  -9  -3  176.12    4.93
   2   9   3  183.77    4.60
  -2  -9  -4  113.75    3.70
  -2  -9  -4  108.06    3.90
  -2  -9  -4  114.19    3.81
  -2  -9  -4  116.90    3.79
  -2  -9  -5    1.76    0.68
  -2  -9  -5    1.56    0.64
  -2  -9  -5    2.63    0.78
  -2  -9  -5    1.77    0.72
  -2  -9  -6  264.42    6.61
  -2  -9  -6  279.50    6.45
  -2  -9  -6  283.03    6.79
  -2  -9  -6  272.92    6.45
  -2  -9  -6  267.76    6.21
  -2  -9  -7   87.11    3.40
  -2  -9  -7   90.25    3.67
  -2  -9  -7   93.54    3.37
  -2  -9  -7   94.40    3.56
  -2  -9  -8   39.45    2.28
  -2  -9  -8   40.86    2.38
  -2  -9  -8   41.93    2.34
  -2  -9  -9    4.80    0.87
  -2  -9  -9    5.14    0.93
  -2  -9 -10    0.94    0.54
  -2  -9 -10    0.98    0.57
  -2  -9 -10    0.85    0.51
  -2  -9 -11    1.35    0.55
  -2  -9 -11    1.31    0.53
  -2  -9 -12    2.07    0.48
  -2  -9 -12    2.10    0.51
   2  10 -15    5.60    0.62
   2  10 -15    5.04    0.59
  -2 -10  14   38.52    1.47
  -2 -10  13    6.98    0.80
  -2 -10  13    7.67    0.90
   2  10 -13    5.81    0.86
  -2 -10  12    7.45    0.95
  -2 -10  12    5.86    0.93
  -2 -10  11    8.81    1.09
  -2 -10  10   73.46    3.25
  -2 -10   9   -0.10    0.65
  -2 -10   9    0.09    0.53
   2  10  -9    0.23    0.52
   2  10  -8   60.45    2.69
  -2 -10   8   65.58    2.88
  -2 -10   8   60.25    3.06
   2  10  -7   46.04    2.35
  -2 -10   7   41.62    2.35
  -2 -10   7   45.86    2.63
   2  10  -6   48.20    2.44
  -2 -10   6   43.40    2.36
  -2 -10   6   46.16    2.65
   2  10  -5  478.94    8.91
  -2 -10   5  487.86    9.03
  -2 -10   5  497.11    9.52
   2  10  -4   16.38    1.45
  -2 -10   4   16.10    1.44
  -2 -10   4   14.48    1.48
   2  10  -3  351.86    7.30
  -2 -10   3  343.91    7.36
  -2 -10   3  356.45    7.13
  -2 -10   2    6.94    1.02
  -2 -10   2    8.41    1.03
   2  10  -2    9.70    1.16
  -2 -10   1  189.42    4.94
   2  10  -1  209.17    5.20
   2  10   0    3.14    0.76
  -2 -10  -1   50.67    2.57
   2  10   1   57.26    2.60
   2  10   2   13.05    1.30
  -2 -10  -3    3.13    0.81
  -2 -10  -3    2.10    0.76
  -2 -10  -3    1.82    0.68
   2  10   3    2.05    0.67
  -2 -10  -4    0.76    0.53
  -2 -10  -4    0.29    0.65
  -2 -10  -4    0.10    0.65
  -2 -10  -5  278.09    6.29
  -2 -10  -5  272.29    6.66
  -2 -10  -5  285.85    6.86
  -2 -10  -6   37.54    2.32
  -2 -10  -7  236.36    5.47
  -2 -10  -7  245.44    5.78
  -2 -10  -7  244.35    6.09
  -2 -10  -8  478.82    8.95
  -2 -10  -8  473.65    8.53
  -2 -10  -9    3.93    0.86
  -2 -10  -9    3.61    0.71
  -2 -10  -9    4.46    0.79
  -2 -10 -10    1.95    0.63
  -2 -10 -10    2.45    0.58
  -2 -10 -10    1.92    0.54
  -2 -10 -11   20.52    1.20
  -2 -10 -11   19.83    1.07
   2  11 -14    0.45    0.35
  -2 -11  13   53.25    1.99
  -2 -11  12   16.18    1.18
   2  11 -12   14.77    1.25
  -2 -11  12   15.25    1.24
  -2 -11  11   13.76    1.21
  -2 -11  11   13.89    1.35
  -2 -11  10  209.18    5.13
  -2 -11   9    1.46    0.62
  -2 -11   9    3.15    0.83
   2  11  -9    2.11    0.63
  -2 -11   8   19.10    1.72
  -2 -11   7    8.65    1.26
  -2 -11   7    9.12    1.15
   2  11  -7   10.03    1.18
   2  11  -6    2.72    0.75
  -2 -11   6    2.17    0.71
  -2 -11   6    2.38    0.82
  -2 -11   5   36.36    2.31
  -2 -11   5   39.50    2.22
   2  11  -5   38.11    2.20
  -2 -11   4  282.13    6.75
  -2 -11   4  282.42    6.38
   2  11  -4  275.71    6.41
   2  11  -3    0.69    0.60
  -2 -11   3    1.49    0.69
   2  11  -2  371.12    7.61
  -2 -11   2  367.24    7.11
  -2 -11   2  360.39    7.58
   2  11  -1  445.83    8.49
  -2 -11   1  418.42    8.78
   2  11   0    0.93    0.64
  -2 -11   0    0.10    0.66
  -2 -11   0    1.55    0.67
   2  11   1   -0.08    0.51
  -2 -11  -1   -0.31    0.70
  -2 -11  -1   -0.09    0.59
   2  11   2   37.38    2.12
  -2 -11  -2   36.94    2.17
  -2 -11  -2   34.90    2.28
  -2 -11  -2   38.28    2.29
  -2 -11  -3   13.19    1.29
  -2 -11  -3   12.56    1.43
   2  11   3   14.97    1.34
  -2 -11  -3   13.14    1.31
  -2 -11  -3   13.95    1.44
  -2 -11  -4   26.47    2.02
  -2 -11  -4   37.56    2.27
  -2 -11  -5   99.73    3.40
  -2 -11  -5  106.83    3.87
  -2 -11  -6  180.78    5.04
  -2 -11  -6  175.46    4.45
  -2 -11  -7    8.36    1.08
  -2 -11  -7    9.42    1.15
  -2 -11  -8   20.32    1.48
  -2 -11  -8   21.29    1.50
  -2 -11  -9  139.70    3.62
  -2 -11  -9  137.83    3.51
  -2 -11 -10    3.22    0.54
  -2 -12  13   12.97    0.84
   2  12 -13   13.31    0.86
  -2 -12  12   60.04    2.08
  -2 -12  12   60.08    2.16
  -2 -12  11    1.05    0.52
  -2 -12  10  143.20    3.83
  -2 -12  10  141.59    4.14
  -2 -12   9    1.50    0.63
  -2 -12   9    3.38    0.80
  -2 -12   8  100.92    3.46
   2  12  -8  103.78    3.36
   2  12  -7   98.25    3.39
  -2 -12   7   93.05    3.38
  -2 -12   7   99.46    3.79
  -2 -12   6   34.79    2.26
  -2 -12   5   12.95    1.43
  -2 -12   5   15.45    1.37
   2  12  -4    0.60    0.54
  -2 -12   4    0.31    0.48
   2  12  -3   49.82    2.53
  -2 -12   3   49.26    2.53
  -2 -12   2   44.55    2.56
   2  12  -2   41.24    2.33
  -2 -12   1   61.63    2.89
  -2 -12   1   59.50    2.99
  -2 -12   0   36.96    2.20
  -2 -12   0   35.47    2.32
   2  12   0   37.74    2.17
  -2 -12  -1   51.98    2.53
  -2 -12  -1   53.60    2.83
  -2 -12  -1   50.92    2.54
  -2 -12  -2   66.69    2.80
  -2 -12  -2   71.44    2.90
  -2 -12  -2   74.07    3.26
   2  12   2   71.22    2.86
  -2 -12  -3   64.87    2.69
   2  12   3   58.13    2.46
  -2 -12  -3   64.08    2.98
  -2 -12  -4   41.73    2.08
  -2 -12  -4   42.51    2.37
  -2 -12  -4   41.96    2.29
  -2 -12  -5    9.74    1.13
  -2 -12  -5    9.13    0.97
  -2 -12  -6  233.10    5.37
  -2 -12  -6  231.29    5.46
  -2 -12  -7  243.73    5.23
  -2 -12  -7  244.03    5.29
  -2 -12  -8    0.97    0.45
  -2 -12  -8    1.55    0.49
  -2 -12  -9   91.13    2.30
  -2 -12  -9   90.17    2.38
  -2 -13  12   32.00    1.30
  -2 -13  11   31.12    1.51
  -2 -13  11   29.56    1.38
  -2 -13  10    9.28    0.97
  -2 -13  10    9.28    0.90
  -2 -13   9  315.36    6.36
  -2 -13   9  311.57    5.98
  -2 -13   8    2.19    0.61
   2  13  -8    1.99    0.56
  -2 -13   8    3.48    0.69
  -2 -13   7    3.32    0.76
   2  13  -7    2.78    0.73
  -2 -13   7    4.07    0.74
  -2 -13   6   29.48    1.75
  -2 -13   6   26.97    1.85
   2  13  -6   26.54    1.70
  -2 -13   5    0.17    0.50
   2  13  -5    0.23    0.59
  -2 -13   5   -0.07    0.51
  -2 -13   4   88.58    3.34
  -2 -13   4   90.36    3.04
   2  13  -4   91.80    3.30
  -2 -13   3  121.30    4.04
  -2 -13   3  123.07    4.07
   2  13  -3  126.93    3.97
  -2 -13   2  100.22    3.58
  -2 -13   2   93.81    3.55
   2  13  -2   95.20    3.40
  -2 -13   1   20.47    1.61
  -2 -13   1   19.57    1.68
   2  13  -1   19.71    1.54
  -2 -13   0  133.63    4.02
  -2 -13   0  141.13    4.42
   2  13   0  145.00    4.15
  -2 -13  -1   10.73    1.09
  -2 -13  -1   11.05    1.28
   2  13   1    8.78    1.04
  -2 -13  -2   85.49    2.94
  -2 -13  -2   87.32    3.36
  -2 -13  -2   88.92    3.15
   2  13   2   89.05    2.97
  -2 -13  -3  126.62    3.49
  -2 -13  -3  133.74    4.11
   2  13   3  124.16    3.37
  -2 -13  -3  129.73    3.81
  -2 -13  -4   59.87    2.19
  -2 -13  -4   67.62    2.61
  -2 -13  -4   65.66    2.69
  -2 -13  -5    7.91    0.93
  -2 -13  -5    8.74    1.00
  -2 -13  -6   17.85    1.18
  -2 -13  -6   17.29    1.24
  -2 -13  -7   23.07    1.21
  -2 -13  -7   21.48    1.22
  -2 -13  -8    3.56    0.46
  -2 -14  10   81.23    2.31
  -2 -14   9   71.75    2.18
  -2 -14   9   66.76    2.29
  -2 -14   8   47.02    1.86
  -2 -14   8   51.35    2.10
  -2 -14   7  110.49    3.04
  -2 -14   7  112.73    3.34
   2  14  -7  113.57    3.09
  -2 -14   6    1.18    0.55
   2  14  -6    1.40    0.56
  -2 -14   6    1.07    0.49
  -2 -14   5   10.21    1.04
  -2 -14   5   11.18    1.14
   2  14  -5   10.62    1.06
  -2 -14   4   27.62    1.73
  -2 -14   4   25.20    1.58
   2  14  -4   29.05    1.70
  -2 -14   3   17.10    1.37
  -2 -14   3   14.70    1.27
   2  14  -3   17.51    1.36
  -2 -14   2   18.72    1.39
  -2 -14   2   19.35    1.45
   2  14  -2   19.27    1.41
  -2 -14   1   34.30    1.81
  -2 -14   1   35.70    1.98
   2  14  -1   35.53    1.87
  -2 -14   0   73.65    2.88
  -2 -14   0   73.39    2.53
   2  14   0   80.23    2.74
  -2 -14  -1   74.80    2.85
   2  14   1   72.94    2.50
  -2 -14  -1   77.85    2.50
  -2 -14  -2   95.43    3.03
   2  14   2   94.68    2.70
  -2 -14  -2   87.16    2.55
  -2 -14  -3    0.35    0.43
  -2 -14  -4   29.21    1.52
  -2 -14  -5    2.92    0.54
  -2 -14  -6    4.14    0.54
  -2 -15   8    0.86    0.33
  -2 -15   7    3.10    0.52
   2  15  -6   40.19    1.59
   2  15  -5    1.42    0.46
   2  15  -4   63.41    2.18
   2  15  -3   32.83    1.58
   2  15  -2    4.66    0.69
  -2 -15   2    3.80    0.55
  -2 -15   1   51.70    1.75
   2  15  -1   55.66    1.98
   2  15   0   16.79    1.04
  -2 -15  -1    0.27    0.31
   2  15   1    0.70    0.34
  -2 -15  -2    8.58    0.74
  -2 -15  -3   33.09    1.30
   3 -17   3    5.30    0.58
   3 -16  -4   16.05    1.04
   3 -16  -3    8.59    0.85
  -3  16   3    9.84    0.85
  -3  16   2   22.69    1.31
  -3  16   1   40.81    1.77
   3 -16   0   37.82    1.75
   3 -16   0   37.38    1.68
  -3  16   0   41.97    1.81
   3 -16   1    0.06    0.38
  -3  16  -1    0.41    0.43
   3 -16   2   21.78    1.40
  -3  16  -2   23.34    1.31
   3 -16   3   80.46    2.69
   3 -16   4    0.85    0.47
   3 -16   5  152.78    3.67
   3 -16   6   61.79    2.10
  -3  16  -6   63.24    2.02
   3 -16   7   24.49    1.20
  -3  16  -7   25.70    1.19
   3 -15  -6   56.21    1.98
   3 -15  -6   52.14    1.95
   3 -15  -5   44.78    1.90
   3 -15  -5   41.80    1.91
  -3  15   5   47.79    1.89
   3 -15  -4    0.26    0.49
  -3  15   4    0.06    0.45
  -3  15   3   27.34    1.63
  -3  15   2    5.28    0.83
   3 -15  -2    5.57    0.85
  -3  15   1   13.47    1.22
   3 -15  -1   11.83    1.15
  -3  15   0   61.96    2.51
   3 -15   0   63.81    2.66
   3 -15   1   67.86    2.82
  -3  15  -1   65.97    2.59
   3 -15   2   24.00    1.70
  -3  15  -2   23.06    1.49
   3 -15   3   13.01    1.30
  -3  15  -3   14.87    1.19
   3 -15   4  109.38    3.36
   3 -15   4  107.60    3.57
   3 -15   5    1.82    0.63
   3 -15   5    2.76    0.66
   3 -15   6    1.27    0.58
   3 -15   6    1.21    0.53
   3 -15   7   76.32    2.60
   3 -15   7   74.95    2.43
  -3  15  -7   75.52    2.54
   3 -15   8  268.66    5.04
  -3  15  -8  275.96    5.09
   3 -15   9   20.18    1.03
  -3  15  -9   22.22    1.14
   3 -14  -8   24.37    1.34
   3 -14  -8   24.33    1.26
  -3  14   7    4.93    0.68
   3 -14  -7    3.89    0.69
   3 -14  -7    4.91    0.71
  -3  14   6  214.22    4.81
   3 -14  -6  213.22    4.98
  -3  14   6  221.24    4.79
  -3  14   5    2.54    0.70
  -3  14   5    1.93    0.64
   3 -14  -5    3.09    0.67
   3 -14  -4  162.52    4.32
  -3  14   4  169.88    4.49
   3 -14  -4  155.93    4.17
   3 -14  -4  152.82    4.26
  -3  14   4  170.85    4.62
   3 -14  -3    5.66    0.87
  -3  14   3    5.09    0.89
   3 -14  -3    6.14    0.91
   3 -14  -3    5.07    0.91
  -3  14   3    5.03    0.94
   3 -14  -2   42.90    2.32
  -3  14   2   46.54    2.36
   3 -14  -1   23.29    1.79
  -3  14   1   25.59    1.77
   3 -14   0   28.57    1.99
  -3  14   0   24.94    1.75
   3 -14   1   48.82    2.61
  -3  14  -1   49.96    2.42
   3 -14   2  113.30    3.76
   3 -14   2  112.96    3.97
  -3  14  -2  105.10    3.55
  -3  14  -3   38.96    2.04
   3 -14   3   40.38    2.19
  -3  14  -4   14.35    1.21
   3 -14   4   14.99    1.39
   3 -14   5  671.58   11.50
   3 -14   5  693.40   11.08
   3 -14   6  175.78    4.82
   3 -14   6  174.05    4.52
   3 -14   7    1.74    0.68
   3 -14   7    0.78    0.48
   3 -14   8   17.51    1.23
  -3  14  -8   15.19    1.24
   3 -14   8   13.10    1.18
   3 -14   9   17.25    1.12
  -3  14  -9   16.77    1.22
   3 -14   9   18.96    1.21
  -3  14  -9   17.69    1.22
   3 -14  10   49.52    1.64
  -3  14 -10   52.86    1.90
   3 -13 -10    1.01    0.41
   3 -13  -9   76.51    2.39
   3 -13  -9   80.00    2.65
   3 -13  -8  149.01    4.06
   3 -13  -8  162.15    4.24
  -3  13   8  151.18    3.75
   3 -13  -8  149.30    3.91
   3 -13  -7   81.63    3.03
  -3  13   7   83.18    2.85
  -3  13   7   79.41    2.87
   3 -13  -7   76.97    2.98
  -3  13   6   70.28    2.82
   3 -13  -6   70.81    2.98
  -3  13   6   70.04    2.88
   3 -13  -6   65.88    2.88
  -3  13   5   11.05    1.24
   3 -13  -5   12.99    1.37
   3 -13  -4   24.57    1.81
   3 -13  -4   26.51    1.74
  -3  13   4   28.84    1.91
   3 -13  -4   22.22    1.68
   3 -13  -4   24.98    1.78
  -3  13   4   26.40    1.92
  -3  13   3   18.71    1.68
   3 -13  -3   17.70    1.54
   3 -13  -3   17.03    1.53
   3 -13  -2    8.57    1.15
  -3  13   2    8.01    1.20
   3 -13  -1  656.96   11.57
  -3  13   1  655.19   11.18
  -3  13   1  643.53   11.58
   3 -13   0   87.93    3.62
  -3  13   0   84.06    3.32
  -3  13   0   88.44    3.59
   3 -13   1   16.28    1.59
  -3  13  -1   14.04    1.39
  -3  13  -1   14.81    1.53
   3 -13   2  554.97   10.40
  -3  13  -2  546.08    9.67
   3 -13   3  285.10    6.92
  -3  13  -3  275.28    6.18
   3 -13   4   12.55    1.48
   3 -13   4   10.83    1.26
   3 -13   5   91.41    3.70
   3 -13   5   96.78    3.50
   3 -13   6    1.52    0.70
   3 -13   6    0.97    0.58
   3 -13   7  121.70    3.77
   3 -13   8   43.08    2.27
   3 -13   8   51.24    2.26
   3 -13   9    6.16    0.81
  -3  13  -9    7.12    0.94
   3 -13   9    7.22    0.90
   3 -13  10   20.74    1.21
  -3  13 -10   22.68    1.47
   3 -13  10   20.15    1.24
  -3  13 -11   81.74    2.46
   3 -12 -11   15.62    1.06
   3 -12 -10   18.43    1.33
   3 -12 -10   16.71    1.10
   3 -12  -9   93.67    3.30
   3 -12  -9  101.73    3.17
   3 -12  -9   99.81    3.38
  -3  12   9   95.88    2.95
   3 -12  -8  103.16    3.66
   3 -12  -8  100.88    3.44
   3 -12  -8   98.63    3.62
  -3  12   8  100.06    3.30
   3 -12  -7    1.50    0.67
   3 -12  -7    1.50    0.73
  -3  12   7    1.10    0.59
   3 -12  -6   89.12    3.61
  -3  12   6   95.29    3.56
  -3  12   6  101.96    3.60
   3 -12  -5   20.32    1.61
   3 -12  -5   19.92    1.56
   3 -12  -5   17.42    1.56
   3 -12  -5   18.19    1.66
  -3  12   5   20.87    1.72
  -3  12   4    0.45    0.55
  -3  12   4    0.68    0.71
   3 -12  -4    0.44    0.51
   3 -12  -3   37.57    2.26
  -3  12   3   38.26    2.35
  -3  12   3   36.14    2.18
   3 -12  -2    5.89    1.04
  -3  12   2    8.84    1.22
  -3  12   2   10.08    1.27
   3 -12  -1  557.51   10.35
  -3  12   1  558.51   10.05
  -3  12   1  557.89   10.47
   3 -12   0   78.67    3.37
   3 -12   0   84.46    3.29
  -3  12   0   76.90    3.16
  -3  12   0   77.67    3.38
   3 -12   1   54.72    2.81
   3 -12   1   50.50    2.56
  -3  12  -1   52.44    2.54
  -3  12  -1   56.10    2.85
   3 -12   2  745.59   12.79
   3 -12   2  776.58   12.43
  -3  12  -2  742.45   11.99
  -3  12  -2  757.54   12.74
   3 -12   3    0.70    0.66
   3 -12   3    1.87    0.72
  -3  12  -3    0.78    0.55
   3 -12   4   63.37    2.88
  -3  12  -4   62.36    2.62
   3 -12   4   63.64    3.03
   3 -12   5   15.52    1.45
   3 -12   5   13.36    1.40
   3 -12   5   11.14    1.41
   3 -12   6   80.36    3.43
   3 -12   7    5.71    0.92
   3 -12   7    6.66    1.04
   3 -12   8   42.44    2.20
  -3  12  -9    2.23    0.70
   3 -12   9    2.77    0.65
   3 -12   9    2.29    0.65
  -3  12  -9    1.55    0.63
  -3  12 -10   75.82    3.01
  -3  12 -10   74.13    2.81
  -3  12 -10   72.96    2.58
  -3  12 -11    7.18    0.88
  -3  12 -11    5.24    0.74
  -3  12 -11    6.40    0.83
  -3  12 -12  116.95    3.14
  -3  12 -12  122.01    2.98
   3 -11 -12    0.10    0.36
   3 -11 -11  102.25    3.19
   3 -11 -10   29.16    1.86
   3 -11 -10   35.40    1.82
   3 -11 -10   30.33    1.91
   3 -11  -9   72.46    3.10
   3 -11  -9   72.16    2.91
  -3  11   9   74.07    2.83
   3 -11  -9   74.09    3.13
  -3  11   8    8.48    1.05
   3 -11  -8   10.14    1.30
  -3  11   7   89.96    3.46
   3 -11  -7   93.72    3.76
  -3  11   6  167.20    4.95
  -3  11   6  170.29    4.89
  -3  11   5  166.44    4.81
  -3  11   5  168.95    4.94
   3 -11  -5  159.95    4.58
   3 -11  -5  165.64    4.68
  -3  11   4  252.56    6.10
  -3  11   4  255.84    6.31
   3 -11  -4  251.31    6.04
  -3  11   3    7.55    1.09
  -3  11   3    7.91    1.08
   3 -11  -2  254.45    6.15
  -3  11   2  259.32    6.06
  -3  11   2  250.76    6.26
   3 -11  -1   12.60    1.36
  -3  11   1   14.66    1.47
  -3  11   1   12.83    1.35
   3 -11  -1   13.20    1.29
   3 -11   0  383.64    7.94
  -3  11   0  395.80    8.10
  -3  11   0  389.35    7.64
   3 -11   0  381.85    7.73
   3 -11   1   16.47    1.54
  -3  11  -1   16.33    1.52
  -3  11  -1   17.31    1.43
   3 -11   1   15.03    1.41
   3 -11   2   26.08    1.89
  -3  11  -2   26.88    1.93
  -3  11  -2   23.87    1.64
   3 -11   2   26.94    1.84
   3 -11   3  253.62    6.29
  -3  11  -3  255.76    6.26
  -3  11  -3  259.42    5.75
   3 -11   3  270.87    6.16
  -3  11  -4   63.48    2.58
   3 -11   4   65.03    2.83
   3 -11   5   70.48    2.97
   3 -11   6  859.95   13.37
   3 -11   6  873.08   14.06
   3 -11   7    0.08    0.54
   3 -11   7    0.96    0.58
   3 -11   8    2.27    0.77
  -3  11  -8    2.11    0.63
  -3  11  -9  262.15    6.22
   3 -11   9  271.60    5.87
  -3  11  -9  268.68    6.49
  -3  11 -10    9.00    1.04
  -3  11 -10    8.79    1.16
  -3  11 -10    7.52    1.04
  -3  11 -11  100.35    3.33
  -3  11 -11  103.56    3.59
  -3  11 -11  101.42    3.23
  -3  11 -11  105.55    3.37
  -3  11 -12   36.48    1.90
  -3  11 -12   34.05    1.71
  -3  11 -12   31.86    1.66
  -3  11 -13  145.48    3.40
   3 -10 -13    0.85    0.32
   3 -10 -12   81.55    2.52
   3 -10 -12   88.69    2.91
   3 -10 -11  196.23    5.00
   3 -10 -11  189.75    4.47
   3 -10 -11  193.07    4.96
   3 -10 -10  113.72    3.93
  -3  10  10  109.55    3.45
   3 -10 -10  104.04    3.78
  -3  10   9  210.82    5.33
   3 -10  -9  228.12    6.00
   3 -10  -8  411.11    8.39
  -3  10   8  410.93    8.08
  -3  10   8  423.72    8.26
   3 -10  -8  407.63    8.70
  -3  10   7    0.97    0.65
  -3  10   7    0.45    0.63
  -3  10   6    7.26    1.07
   3 -10  -6    7.09    0.97
  -3  10   6    7.48    1.06
  -3  10   5  102.09    3.67
  -3  10   5   99.79    3.56
   3 -10  -5   99.96    3.51
   3 -10  -5   93.53    3.37
  -3  10   4   91.65    3.48
  -3  10   4   89.97    3.35
   3 -10  -4   87.99    3.28
  -3  10   3  505.07    9.28
   3 -10  -3  503.19    9.17
  -3  10   3  518.78    9.15
  -3  10   2  127.40    4.01
   3 -10  -2  124.68    3.79
   3 -10  -2  119.60    3.88
  -3  10   2  114.28    3.72
   3 -10  -1 1757.00   22.38
   3 -10  -1 1764.36   22.73
  -3  10   1 1714.12   22.27
   3 -10   0    1.12    0.56
   3 -10   0    0.25    0.52
  -3  10   0   -0.07    0.43
  -3  10  -1  196.02    5.09
   3 -10   1  191.01    4.91
   3 -10   1  198.41    5.12
  -3  10  -1  198.35    4.79
  -3  10  -2  215.18    5.37
   3 -10   2  223.62    5.25
   3 -10   2  210.79    5.38
  -3  10  -2  211.54    4.98
   3 -10   3    0.60    0.50
  -3  10  -3    1.32    0.60
   3 -10   3    0.50    0.55
  -3  10  -3    1.14    0.45
   3 -10   4   30.26    1.84
   3 -10   4   28.47    1.86
  -3  10  -4   28.64    1.65
   3 -10   5   25.95    1.70
   3 -10   5   22.86    1.69
   3 -10   6    2.11    0.61
  -3  10  -6    3.02    0.70
   3 -10   6    3.96    0.80
   3 -10   7  159.02    4.74
  -3  10  -7  158.31    4.35
   3 -10   7  155.38    4.36
   3 -10   8  251.25    6.06
  -3  10  -8  249.90    5.84
   3 -10   8  248.92    5.71
  -3  10  -9    5.62    0.98
  -3  10  -9    5.28    0.98
  -3  10  -9    6.89    1.05
  -3  10 -10 1434.16   19.73
  -3  10 -10 1424.76   20.21
  -3  10 -10 1443.00   20.54
  -3  10 -10 1438.45   19.60
  -3  10 -11    0.08    0.49
  -3  10 -11    0.15    0.56
  -3  10 -11    0.56    0.65
  -3  10 -12   79.94    2.83
  -3  10 -12   87.96    3.22
  -3  10 -12   81.65    2.91
  -3  10 -12   78.99    2.95
  -3  10 -13   19.10    1.38
  -3  10 -13   21.55    1.36
  -3  10 -13   18.30    1.23
  -3  10 -14   90.20    2.53
  -3  10 -15    3.64    0.48
   3  -9 -14   74.42    2.11
   3  -9 -13  160.79    3.97
   3  -9 -13  171.19    3.94
   3  -9 -12    4.20    0.78
   3  -9 -12    3.56    0.76
   3  -9 -12    3.47    0.75
   3  -9 -11    3.57    0.90
   3  -9 -11    3.64    0.81
  -3   9  10    1.48    0.61
   3  -9 -10    0.39    0.62
   3  -9 -10    0.51    0.56
   3  -9  -9  226.14    5.70
   3  -9  -9  222.14    6.04
  -3   9   9  229.64    5.62
  -3   9   8    6.30    0.98
   3  -9  -8    4.97    0.93
  -3   9   8    7.44    1.02
  -3   9   7  115.66    3.90
  -3   9   7  114.33    3.82
   3  -9  -7  112.73    3.72
  -3   9   6  419.24    8.04
   3  -9  -6  403.27    7.82
   3  -9  -6  404.13    7.82
  -3   9   6  394.01    7.94
  -3   9   5    4.27    0.86
   3  -9  -5    3.93    0.79
   3  -9  -5    4.17    0.83
  -3   9   5    2.26    0.71
  -3   9   4  324.72    6.63
   3  -9  -4  309.94    6.53
  -3   9   4  323.05    6.68
  -3   9   3   42.16    2.09
   3  -9  -3   45.60    2.22
  -3   9   3   44.72    2.22
  -3   9   2   80.78    2.86
   3  -9  -2   81.16    2.89
   3  -9  -2   76.82    2.86
  -3   9   2   82.12    2.97
  -3   9   1    6.25    0.90
   3  -9  -1    6.48    0.86
  -3   9   1    6.54    0.85
   3  -9   0   23.68    1.51
  -3   9   0   22.29    1.52
  -3   9   0   20.70    1.41
   3  -9   1  126.86    3.73
   3  -9   1  129.39    3.64
  -3   9  -1  119.47    3.61
  -3   9  -1  124.12    3.47
   3  -9   2  163.27    4.33
   3  -9   2  161.49    4.15
  -3   9  -2  165.25    4.34
  -3   9  -2  162.65    4.00
   3  -9   3  464.37    8.31
   3  -9   3  474.51    8.16
  -3   9  -3  467.00    8.36
  -3   9  -3  471.59    7.79
   3  -9   4  869.73   12.63
  -3   9  -4  860.32   12.05
   3  -9   4  845.13   12.83
   3  -9   5  297.07    6.29
  -3   9  -5  288.92    5.86
   3  -9   5  300.81    6.13
   3  -9   6  342.78    6.91
  -3   9  -6  348.20    6.77
   3  -9   6  349.50    6.82
   3  -9   7   14.97    1.38
  -3   9  -7   15.61    1.34
   3  -9   7   16.21    1.36
   3  -9   8   71.63    2.96
   3  -9   8   69.73    2.73
  -3   9  -8   76.69    3.04
  -3   9  -9  153.30    4.49
  -3   9  -9  140.96    4.43
  -3   9  -9  147.38    4.83
  -3   9 -10    0.34    0.58
  -3   9 -10    0.18    0.54
  -3   9 -10   -0.10    0.57
  -3   9 -11  137.73    4.47
  -3   9 -11  130.04    4.47
  -3   9 -12    1.81    0.64
  -3   9 -12    1.67    0.60
  -3   9 -12    1.67    0.56
  -3   9 -13   45.74    2.26
  -3   9 -13   44.69    2.13
  -3   9 -13   45.86    2.12
  -3   9 -14   63.01    2.19
  -3   9 -14   66.97    2.34
  -3   9 -15  114.09    2.74
  -3   9 -15  117.84    2.90
   3  -8 -15   24.76    1.17
   3  -8 -14   31.18    1.59
   3  -8 -13  101.24    3.28
   3  -8 -13   98.51    3.23
   3  -8 -12  260.37    6.11
   3  -8 -12  258.39    5.93
   3  -8 -11  100.39    3.79
   3  -8 -11  106.05    3.80
   3  -8 -10  257.86    6.51
   3  -8 -10  258.87    6.47
  -3   8  10  253.65    5.95
   3  -8  -9   63.80    2.83
  -3   8   9   63.66    2.82
   3  -8  -8    1.71    0.58
  -3   8   8    0.92    0.60
   3  -8  -8    2.25    0.69
  -3   8   7  140.91    4.23
   3  -8  -7  151.38    4.19
   3  -8  -7  149.40    4.25
  -3   8   7  157.91    4.46
  -3   8   6  173.03    4.59
   3  -8  -6  174.62    4.46
   3  -8  -6  168.53    4.28
   3  -8  -6  171.26    4.52
  -3   8   6  172.50    4.58
  -3   8   5   23.00    1.57
   3  -8  -5   20.98    1.52
   3  -8  -5   21.52    1.42
   3  -8  -5   24.49    1.55
  -3   8   5   21.91    1.53
  -3   8   4   74.45    2.75
  -3   8   4   74.56    2.73
   3  -8  -4   77.92    2.78
   3  -8  -4   74.98    2.63
  -3   8   3 1430.75   18.54
   3  -8  -3 1427.28   18.40
   3  -8  -2    4.53    0.73
  -3   8   2    4.04    0.69
   3  -8  -2    4.73    0.72
   3  -8  -1  167.30    4.00
   3  -8  -1  165.27    3.98
  -3   8   1  163.10    4.03
  -3   8   1  161.39    3.89
   3  -8  -1  164.94    3.97
   3  -8   0  463.16    7.69
  -3   8   0  459.66    7.78
  -3   8   0  471.94    7.61
   3  -8   0  478.41    7.79
  -3   8  -1  707.75   10.64
   3  -8   1  723.93   10.58
  -3   8  -2   55.00    2.22
   3  -8   2   55.74    2.27
   3  -8   2   57.15    2.17
  -3   8  -3  258.03    5.37
   3  -8   3  268.04    5.46
   3  -8   3  260.52    5.25
  -3   8  -4    2.51    0.59
   3  -8   4    1.60    0.51
   3  -8   4    1.07    0.48
   3  -8   5    5.00    0.74
  -3   8  -5    5.26    0.74
   3  -8   6  335.30    6.53
   3  -8   6  348.15    6.57
   3  -8   7   30.95    1.73
  -3   8  -7   35.63    1.98
  -3   8  -7   31.52    1.88
   3  -8   7   30.96    1.84
  -3   8  -8    5.85    0.98
  -3   8  -8    5.29    0.94
  -3   8  -9   11.75    1.27
  -3   8  -9   10.37    1.21
  -3   8  -9   11.56    1.29
  -3   8  -9   11.68    1.42
  -3   8 -10  250.04    6.52
  -3   8 -10  263.28    6.16
  -3   8 -10  256.16    6.65
  -3   8 -10  252.11    6.07
  -3   8 -11   40.05    2.23
  -3   8 -11   41.82    2.30
  -3   8 -11   38.35    2.40
  -3   8 -12   32.13    2.17
  -3   8 -12   33.08    1.93
  -3   8 -12   38.91    2.29
  -3   8 -13   70.21    2.96
  -3   8 -13   63.87    2.63
  -3   8 -13   66.30    2.81
  -3   8 -14    7.62    0.91
  -3   8 -14    5.50    0.80
  -3   8 -15   97.77    2.65
  -3   8 -15   95.00    2.80
  -3   8 -15   91.24    2.44
   3  -7 -15  202.06    4.27
   3  -7 -14  107.12    3.33
   3  -7 -13    2.83    0.72
   3  -7 -13    2.13    0.75
   3  -7 -12  301.75    6.67
   3  -7 -12  310.23    6.93
   3  -7 -12  308.98    6.55
  -3   7  11  130.80    3.96
   3  -7 -11  127.67    4.23
   3  -7 -11  130.01    4.36
   3  -7 -11  122.81    3.92
  -3   7  10    0.41    0.51
   3  -7 -10    1.39    0.68
   3  -7 -10    0.89    0.52
   3  -7 -10    0.39    0.59
  -3   7   9  206.48    5.21
  -3   7   8   12.16    1.20
   3  -7  -8   10.60    1.15
  -3   7   8   11.20    1.20
   3  -7  -8   12.17    1.19
   3  -7  -8   12.55    1.15
   3  -7  -8   11.76    1.15
  -3   7   7   69.24    2.75
   3  -7  -7   71.68    2.76
   3  -7  -7   69.20    2.63
   3  -7  -7   72.30    2.53
   3  -7  -7   70.51    2.57
  -3   7   7   67.67    2.72
   3  -7  -6 1948.41   24.24
   3  -7  -6 1942.57   24.01
   3  -7  -6 1960.20   23.71
  -3   7   6 1918.77   24.26
  -3   7   6 1926.26   24.31
   3  -7  -5  107.95    3.27
   3  -7  -5  103.92    3.06
  -3   7   5  107.85    3.25
  -3   7   4   62.45    2.34
  -3   7   4   66.80    2.41
   3  -7  -4   64.20    2.33
   3  -7  -4   63.95    2.26
  -3   7   3  134.67    3.49
   3  -7  -3  137.28    3.49
   3  -7  -3  141.15    3.46
  -3   7   2  365.28    6.41
   3  -7  -2  389.55    6.45
   3  -7  -2  379.19    6.43
   3  -7  -2  368.31    6.42
  -3   7   1  109.62    2.97
   3  -7  -1  112.70    3.01
   3  -7  -1  112.21    3.01
   3  -7  -1  112.21    2.95
  -3   7   1  113.73    2.94
  -3   7   0  115.53    3.00
   3  -7   0  112.11    2.98
   3  -7   0  111.08    2.95
   3  -7   0  115.64    2.96
  -3   7   0  111.83    2.87
  -3   7  -1  477.17    7.53
   3  -7   1  482.89    7.50
   3  -7   1  485.79    7.54
   3  -7   1  471.90    7.41
  -3   7  -1  489.95    7.36
  -3   7  -2  252.58    4.87
   3  -7   2  244.69    4.77
  -3   7  -2  253.69    4.36
  -3   7  -2  256.34    4.62
  -3   7  -3 1138.24   14.38
   3  -7   3 1173.81   14.86
  -3   7  -3 1127.88   14.92
   3  -7   3 1169.20   15.03
  -3   7  -3 1141.12   14.43
   3  -7   4  102.34    2.86
  -3   7  -4  103.92    2.95
  -3   7  -4  104.26    2.93
   3  -7   4  102.19    2.90
  -3   7  -4  102.97    2.85
  -3   7  -5    0.60    0.39
   3  -7   5    1.85    0.47
   3  -7   6   35.20    1.67
  -3   7  -6   34.09    1.78
  -3   7  -6   33.71    1.83
  -3   7  -6   33.24    1.69
   3  -7   7  289.35    5.58
  -3   7  -7  299.57    6.16
  -3   7  -8  561.25    9.80
  -3   7  -8  554.14    9.88
  -3   7  -8  588.18    9.83
  -3   7  -9   39.34    2.28
  -3   7  -9   34.46    2.10
  -3   7  -9   35.64    2.09
  -3   7  -9   40.01    2.42
  -3   7 -10  668.01   11.78
  -3   7 -10  675.63   12.19
  -3   7 -10  713.85   11.65
  -3   7 -10  688.65   11.48
  -3   7 -10  692.54   12.20
  -3   7 -11   12.53    1.41
  -3   7 -11   15.11    1.46
  -3   7 -11   16.97    1.49
  -3   7 -11   18.86    1.75
  -3   7 -11   16.96    1.67
  -3   7 -12  120.71    4.34
  -3   7 -12  123.70    4.02
  -3   7 -12  127.13    4.38
  -3   7 -13  443.42    8.20
  -3   7 -13  447.20    8.81
  -3   7 -14    0.80    0.49
  -3   7 -14    1.10    0.54
  -3   7 -15  139.69    3.41
  -3   7 -15  139.91    3.48
  -3   7 -15  140.24    3.69
  -3   7 -16   22.97    1.15
   3  -6 -16    0.54    0.37
   3  -6 -15   16.41    1.25
   3  -6 -14   24.62    1.70
   3  -6 -14   24.93    1.55
   3  -6 -13  155.73    4.43
   3  -6 -13  156.18    4.46
   3  -6 -12  118.62    3.93
  -3   6  11  779.63   12.19
   3  -6 -11  764.02   12.44
   3  -6 -11  772.72   12.65
   3  -6 -11  789.78   12.88
  -3   6  10  326.63    6.86
   3  -6 -10  325.49    7.29
  -3   6   9    1.15    0.55
   3  -6  -9    1.32    0.53
  -3   6   8    1.30    0.56
   3  -6  -8    1.64    0.57
   3  -6  -8    1.49    0.53
  -3   6   7   45.38    2.10
   3  -6  -7   40.08    1.92
  -3   6   7   42.10    2.04
   3  -6  -7   43.77    2.06
   3  -6  -7   40.03    1.80
  -3   6   6    6.27    0.83
   3  -6  -6    6.39    0.75
   3  -6  -6    6.11    0.79
   3  -6  -5  541.36    8.50
   3  -6  -5  574.64    8.48
  -3   6   5  557.73    8.71
   3  -6  -5  557.47    8.75
   3  -6  -4  265.57    5.01
   3  -6  -4  265.72    4.94
  -3   6   4  268.28    5.11
   3  -6  -3   12.34    0.95
  -3   6   3   12.30    0.95
  -3   6   3   13.67    1.02
   3  -6  -2  149.95    3.35
   3  -6  -2  157.09    3.39
  -3   6   2  146.94    3.34
  -3   6   2  145.76    3.33
   3  -6  -1   34.35    1.47
   3  -6  -1   35.26    1.48
  -3   6   1   36.66    1.51
   3  -6  -1   36.70    1.52
  -3   6   1   33.38    1.44
   3  -6   0   53.67    1.78
   3  -6   0   54.08    1.83
  -3   6   0   49.64    1.75
   3  -6   0   54.89    1.86
  -3   6   0   52.01    1.73
  -3   6  -1   25.05    1.18
  -3   6  -1   24.33    1.00
   3  -6   1   24.64    1.23
  -3   6  -1   30.65    1.33
   3  -6   1   30.12    1.34
   3  -6   1   25.82    1.20
  -3   6  -2  542.65    7.70
  -3   6  -2  555.65    7.61
   3  -6   2  564.87    7.99
   3  -6   2  544.40    7.95
   3  -6   2  558.91    7.79
  -3   6  -2  547.05    7.96
  -3   6  -3    1.06    0.34
  -3   6  -3    0.38    0.33
   3  -6   3    1.37    0.43
  -3   6  -4  369.34    5.98
  -3   6  -4  384.78    6.26
  -3   6  -4  365.15    6.37
  -3   6  -4  385.65    6.13
   3  -6   4  381.52    6.16
  -3   6  -5   12.39    0.95
  -3   6  -5   12.78    1.03
  -3   6  -5   13.77    1.10
   3  -6   5   12.91    0.93
  -3   6  -6   41.48    1.98
  -3   6  -6   43.43    1.83
  -3   6  -7   91.05    3.05
  -3   6  -7   88.68    2.77
  -3   6  -8  929.40   13.17
  -3   6  -8  911.15   13.23
  -3   6  -8  948.75   13.66
  -3   6  -8  940.39   13.64
  -3   6  -8  928.45   14.37
  -3   6  -9   11.97    1.37
  -3   6  -9   12.17    1.21
  -3   6  -9   10.65    1.16
  -3   6  -9   11.60    1.32
  -3   6  -9   11.92    1.44
  -3   6  -9   12.27    1.30
  -3   6  -9   11.50    1.39
  -3   6 -10  104.95    3.93
  -3   6 -10  106.35    3.60
  -3   6 -10   99.73    3.50
  -3   6 -10  105.19    3.71
  -3   6 -10   97.22    3.90
  -3   6 -10  102.92    3.62
  -3   6 -10  114.83    4.20
  -3   6 -11  277.46    6.91
  -3   6 -11  289.70    6.51
  -3   6 -11  279.59    6.40
  -3   6 -11  290.96    6.49
  -3   6 -11  286.45    6.61
  -3   6 -11  293.42    7.20
  -3   6 -11  295.03    7.17
  -3   6 -11  293.14    6.57
  -3   6 -12   52.65    2.56
  -3   6 -12   59.83    2.71
  -3   6 -12   60.39    3.04
  -3   6 -12   54.95    2.58
  -3   6 -12   61.92    2.77
  -3   6 -13  152.31    4.37
  -3   6 -13  152.62    4.73
  -3   6 -13  151.16    4.27
  -3   6 -13  148.56    4.34
  -3   6 -14   15.35    1.23
  -3   6 -14   16.24    1.42
  -3   6 -14   16.66    1.25
  -3   6 -14   16.43    1.33
  -3   6 -15    1.05    0.53
  -3   6 -15    0.67    0.46
  -3   6 -15    1.54    0.51
  -3   6 -16   46.80    1.78
   3  -5 -16    9.69    0.92
   3  -5 -15    0.42    0.52
   3  -5 -15    0.18    0.44
   3  -5 -14    5.83    0.90
   3  -5 -13  276.15    6.41
   3  -5 -12   86.47    3.39
  -3   5  12   84.73    3.10
   3  -5 -12   81.72    3.32
   3  -5 -11  342.05    7.32
  -3   5  11  329.02    6.88
   3  -5 -11  337.48    7.33
   3  -5 -10  423.75    8.23
  -3   5  10  433.30    8.01
   3  -5 -10  427.17    8.37
   3  -5  -9   51.34    2.41
  -3   5   9   53.59    2.38
   3  -5  -8  218.18    5.00
   3  -5  -8  208.35    4.87
  -3   5   8  213.53    4.91
  -3   5   7   72.46    2.57
   3  -5  -7   75.45    2.62
   3  -5  -6   13.06    1.06
  -3   5   6   12.95    1.03
  -3   5   5  268.19    5.10
  -3   5   5  262.40    5.00
  -3   5   4 1186.48   15.25
  -3   5   4 1227.07   15.20
  -3   5   3  583.10    8.41
  -3   5   3  602.70    8.40
  -3   5   2   92.41    2.35
  -3   5   2   91.16    2.37
  -3   5   1  450.15    6.61
  -3   5   1  459.58    6.61
   3  -5  -1  450.90    6.68
   3  -5  -1  463.89    6.69
   3  -5   0  470.44    6.66
   3  -5   0  471.60    6.74
  -3   5   0  465.44    6.64
  -3   5   0  466.02    6.65
  -3   5   0  466.11    6.09
   3  -5   0  476.44    6.82
   3  -5   1  245.93    4.14
   3  -5   1  246.61    4.22
  -3   5  -1  249.09    4.09
  -3   5  -1  247.05    4.18
  -3   5  -1  254.76    3.96
   3  -5   1  251.20    4.29
   3  -5   2 2593.93   29.08
   3  -5   2 2569.71   29.35
  -3   5  -2 2637.84   29.00
  -3   5  -2 2636.97   29.27
  -3   5  -2 2634.51   29.19
   3  -5   2 2561.04   29.31
  -3   5  -3 2155.42   24.16
  -3   5  -3 2118.23   24.59
  -3   5  -3 2151.16   23.96
   3  -5   3 2152.04   24.69
  -3   5  -3 2171.75   24.76
  -3   5  -3 2208.12   24.84
   3  -5   4   17.91    0.97
   3  -5   4   18.56    0.98
  -3   5  -4   17.75    1.03
  -3   5  -4   18.81    0.92
  -3   5  -4   21.53    1.05
   3  -5   5  107.53    2.59
  -3   5  -5  105.77    2.84
  -3   5  -5  107.90    2.59
  -3   5  -5  105.88    2.81
  -3   5  -5  113.61    2.95
  -3   5  -5  107.20    3.04
  -3   5  -5  107.37    2.61
  -3   5  -6  209.25    4.48
  -3   5  -6  212.80    4.32
  -3   5  -7   80.71    2.91
  -3   5  -7   83.31    2.82
  -3   5  -7   80.54    2.60
  -3   5  -7   81.34    2.78
  -3   5  -8  430.40    8.40
  -3   5  -8  425.23    8.16
  -3   5  -8  440.20    7.88
  -3   5  -8  428.25    7.62
  -3   5  -8  429.46    7.81
  -3   5  -8  434.17    7.77
  -3   5  -9   97.98    3.35
  -3   5  -9   89.52    3.26
  -3   5  -9   90.93    3.49
  -3   5  -9   90.74    3.60
  -3   5  -9   94.60    3.35
  -3   5  -9   91.15    3.21
  -3   5  -9   95.73    3.28
  -3   5  -9   99.75    3.71
  -3   5 -10    7.54    1.19
  -3   5 -10    8.11    1.20
  -3   5 -10    6.55    1.00
  -3   5 -10    8.42    1.19
  -3   5 -10    5.75    0.87
  -3   5 -10    7.67    1.00
  -3   5 -10    8.05    1.10
  -3   5 -10    5.08    0.96
  -3   5 -11   47.30    2.72
  -3   5 -11   43.02    2.57
  -3   5 -11   44.86    2.42
  -3   5 -11   42.34    2.39
  -3   5 -11   47.86    2.42
  -3   5 -11   43.62    2.39
  -3   5 -11   44.39    2.41
  -3   5 -11   46.23    2.69
  -3   5 -12    6.81    0.99
  -3   5 -12    6.98    1.02
  -3   5 -12    8.21    1.12
  -3   5 -12    8.01    1.06
  -3   5 -12    7.36    1.15
  -3   5 -13   12.05    1.26
  -3   5 -13   14.48    1.51
  -3   5 -14  309.26    6.23
  -3   5 -14  293.08    6.20
  -3   5 -14  293.68    6.23
  -3   5 -14  301.26    6.75
  -3   5 -14  300.95    6.67
  -3   5 -15   33.98    1.87
  -3   5 -15   35.48    1.88
  -3   5 -15   36.19    1.72
  -3   5 -15   33.84    1.69
  -3   5 -16  170.99    3.80
   3  -4 -17   77.65    2.13
   3  -4 -16    0.06    0.43
   3  -4 -16    0.48    0.45
   3  -4 -15   76.65    2.85
   3  -4 -14    7.13    1.01
   3  -4 -13   60.20    2.85
  -3   4  12   99.21    3.40
   3  -4 -12  106.16    3.82
   3  -4 -11  345.12    7.25
  -3   4  11  348.08    6.99
   3  -4 -10   18.34    1.47
  -3   4  10   22.62    1.55
   3  -4 -10   18.74    1.54
  -3   4   9    1.00    0.48
   3  -4  -9    0.45    0.49
   3  -4  -8  182.66    4.32
   3  -4  -8  174.19    4.38
   3  -4  -7 1058.20   14.18
   3  -4  -7 1043.69   13.88
  -3   4   7 1059.96   14.05
  -3   4   6   95.15    2.66
  -3   4   6   88.30    2.63
  -3   4   5 3053.21   34.41
   3  -4  -5 3000.01   34.54
  -3   4   5 3058.73   34.58
  -3   4   4  766.58   10.12
   3  -4  -4  744.12   10.21
  -3   4   4  775.31   10.26
  -3   4   3 1297.64   15.76
  -3   4   3 1300.27   15.59
  -3   4   2   38.90    1.40
  -3   4   2   36.68    1.31
  -3   4   1  113.87    2.41
  -3   4   1  107.69    2.30
   3  -4  -1  111.52    2.42
  -3   4   0   38.64    1.26
  -3   4   0   37.01    1.11
  -3   4   0   38.92    1.25
   3  -4   0   36.87    1.29
   3  -4   1 1470.38   16.51
  -3   4  -1 1472.88   16.28
  -3   4  -1 1461.50   16.28
   3  -4   1 1450.49   16.46
  -3   4  -1 1484.09   16.30
   3  -4   2  149.56    2.82
  -3   4  -2  147.47    2.32
   3  -4   2  147.48    2.64
   3  -4   2  151.48    2.81
  -3   4  -2  145.34    2.93
  -3   4  -2  148.07    2.88
  -3   4  -2  150.33    2.62
  -3   4  -2  148.78    2.72
  -3   4  -2  144.18    2.88
  -3   4  -2  149.39    2.49
  -3   4  -3  131.44    2.42
  -3   4  -3  132.54    2.87
  -3   4  -3  131.97    2.84
   3  -4   3  134.49    2.64
  -3   4  -3  135.02    2.44
  -3   4  -3  133.11    2.33
   3  -4   3  136.07    2.62
   3  -4   3  134.37    2.40
  -3   4  -3  135.88    2.93
  -3   4  -3  132.49    2.53
  -3   4  -4 2546.45   28.88
  -3   4  -4 2555.02   28.92
  -3   4  -4 2548.54   28.32
   3  -4   4 2539.75   28.22
  -3   4  -4 2520.48   28.11
  -3   4  -4 2499.34   28.54
   3  -4   4 2494.87   28.14
  -3   4  -5   74.43    2.45
  -3   4  -5   62.67    2.13
  -3   4  -5   67.11    2.05
  -3   4  -5   68.70    2.07
  -3   4  -5   70.89    2.26
  -3   4  -5   67.92    2.21
  -3   4  -6  559.69    8.80
  -3   4  -6  550.69    8.18
  -3   4  -6  544.72    8.49
  -3   4  -6  551.77    8.30
  -3   4  -6  531.93    8.01
  -3   4  -6  551.72    8.45
  -3   4  -6  545.75    8.44
  -3   4  -7  247.32    5.57
  -3   4  -7  234.41    4.73
  -3   4  -7  246.45    5.41
  -3   4  -7  242.66    4.99
  -3   4  -7  235.99    5.03
  -3   4  -8   18.12    1.50
  -3   4  -8   17.73    1.32
  -3   4  -8   17.74    1.34
  -3   4  -8   17.89    1.27
  -3   4  -8   19.68    1.41
  -3   4  -8   17.92    1.35
  -3   4  -9   37.12    2.21
  -3   4  -9   37.19    2.04
  -3   4  -9   41.21    2.12
  -3   4  -9   40.89    2.11
  -3   4  -9   38.91    2.10
  -3   4  -9   38.77    2.28
  -3   4  -9   41.05    2.10
  -3   4  -9   37.49    2.24
  -3   4 -10   24.05    1.89
  -3   4 -10   23.56    1.73
  -3   4 -10   21.57    1.65
  -3   4 -10   24.43    1.78
  -3   4 -10   22.55    1.70
  -3   4 -10   24.23    1.93
  -3   4 -10   23.15    1.65
  -3   4 -10   22.71    1.86
  -3   4 -11  210.63    5.61
  -3   4 -11  209.10    5.58
  -3   4 -11  238.27    5.94
  -3   4 -11  224.14    5.56
  -3   4 -11  223.52    6.15
  -3   4 -11  219.89    6.11
  -3   4 -11  228.43    6.12
  -3   4 -12  357.55    7.64
  -3   4 -12  357.33    7.62
  -3   4 -12  341.42    7.26
  -3   4 -12  366.47    7.75
  -3   4 -12  346.93    8.02
  -3   4 -13  137.37    4.34
  -3   4 -13  143.37    4.44
  -3   4 -13  141.10    4.63
  -3   4 -14   99.89    3.46
  -3   4 -14  112.36    3.46
  -3   4 -15  207.80    5.04
  -3   4 -15  209.40    4.75
  -3   4 -16    2.99    0.59
  -3   4 -16    2.74    0.54
   3  -3 -17   13.59    0.94
   3  -3 -17   14.16    0.94
   3  -3 -16   10.56    1.05
   3  -3 -16   11.40    1.05
   3  -3 -15    1.86    0.65
   3  -3 -15    2.67    0.75
   3  -3 -14  303.74    6.89
  -3   3  13   40.50    2.10
   3  -3 -13   43.08    2.47
  -3   3  13   38.16    2.23
  -3   3  12   13.15    1.24
  -3   3  12   15.01    1.45
   3  -3 -12   16.01    1.51
  -3   3  11    3.04    0.69
   3  -3 -11    2.74    0.77
   3  -3 -10    9.64    1.03
   3  -3 -10    6.42    0.96
   3  -3  -9  162.49    4.05
   3  -3  -9  169.15    4.22
   3  -3  -9  171.90    4.46
   3  -3  -8 2175.41   25.76
   3  -3  -7  154.66    3.71
   3  -3  -7  160.74    3.61
   3  -3  -7  153.05    3.36
   3  -3  -7  162.30    3.44
   3  -3  -6  235.65    4.75
   3  -3  -6  328.40    4.81
   3  -3  -5 1620.82   18.72
   3  -3  -5 1675.01   19.35
  -3   3   5 1659.86   19.72
   3  -3  -5 1646.60   19.70
   3  -3  -4  973.90   11.25
   3  -3  -4  962.01   11.26
   3  -3  -4  977.11   12.04
  -3   3   4  997.78   12.37
   3  -3  -4  983.66   12.36
   3  -3  -3 1254.87   15.28
   3  -3  -3 1269.29   13.92
  -3   3   3 1264.66   14.00
   3  -3  -3 1291.27   15.05
  -3   3   3 1297.85   15.30
  -3   3   2   31.88    1.13
  -3   3   2   32.38    0.87
   3  -3  -2   30.84    1.12
  -3   3   2   32.67    1.21
  -3   3   1   53.46    1.41
  -3   3   1   52.54    1.27
  -3   3   1   54.50    1.51
  -3   3   0 1340.43   15.59
  -3   3   0 1363.36   15.51
  -3   3   0 1380.56   15.49
  -3   3   0 1353.91   15.36
  -3   3   0 1363.09   15.51
   3  -3   0 1351.64   15.67
  -3   3  -1    4.10    0.40
  -3   3  -1    3.44    0.41
   3  -3   1    4.47    0.44
  -3   3  -1    3.88    0.36
  -3   3  -1    4.80    0.45
  -3   3  -2  374.76    5.05
  -3   3  -2  384.71    5.59
   3  -3   2  399.79    5.33
  -3   3  -2  389.54    5.61
  -3   3  -2  384.95    5.72
   3  -3   2  397.19    5.34
  -3   3  -2  390.51    5.10
  -3   3  -2  393.89    5.05
  -3   3  -2  399.42    5.06
  -3   3  -2  397.65    5.33
  -3   3  -3   10.07    0.68
  -3   3  -3   10.31    0.66
  -3   3  -3   11.10    0.83
   3  -3   3   10.44    0.65
  -3   3  -3    9.87    0.56
  -3   3  -3   10.10    0.87
  -3   3  -3    9.46    0.78
   3  -3   3   10.47    0.62
   3  -3   3   10.52    0.53
  -3   3  -3   10.56    0.67
  -3   3  -3   12.48    0.71
  -3   3  -3    8.91    0.48
  -3   3  -4 1721.39   20.50
  -3   3  -4 1718.67   20.46
  -3   3  -4 1742.92   20.51
  -3   3  -4 1722.20   20.52
  -3   3  -4 1764.94   20.45
   3  -3   4 1729.38   19.49
  -3   3  -4 1732.90   19.82
  -3   3  -4 1746.77   19.99
  -3   3  -4 1729.80   20.48
  -3   3  -4 1697.00   20.25
  -3   3  -4 1738.38   20.03
  -3   3  -4 1767.01   20.06
  -3   3  -5  751.51   10.42
  -3   3  -5  759.22   10.19
  -3   3  -5  700.43   10.31
  -3   3  -5  728.92   10.16
  -3   3  -5  740.85    9.99
  -3   3  -5  721.67    9.77
  -3   3  -5  752.90   10.30
  -3   3  -5  738.95   10.25
  -3   3  -5  750.50   10.20
  -3   3  -5  746.80   10.48
  -3   3  -5  768.94   10.00
  -3   3  -5  761.08   10.00
  -3   3  -5  734.27    9.57
  -3   3  -6   50.49    2.06
  -3   3  -6   47.31    1.91
  -3   3  -6   49.12    1.94
  -3   3  -6   47.89    1.90
  -3   3  -6   51.09    2.05
  -3   3  -6   50.50    1.99
  -3   3  -6   51.83    2.09
  -3   3  -6   49.89    1.84
  -3   3  -6   50.52    1.91
  -3   3  -6   48.72    1.66
  -3   3  -6   50.38    1.69
  -3   3  -6   47.38    1.82
  -3   3  -6   50.36    1.89
  -3   3  -7    0.69    0.52
  -3   3  -7    0.74    0.44
  -3   3  -7    0.74    0.45
  -3   3  -7    0.27    0.47
  -3   3  -7    2.33    0.56
  -3   3  -7    0.78    0.51
  -3   3  -8   18.53    1.51
  -3   3  -8   21.98    1.45
  -3   3  -8   19.92    1.45
  -3   3  -8   21.34    1.44
  -3   3  -9  292.93    6.12
  -3   3  -9  285.43    6.24
  -3   3  -9  288.35    6.58
  -3   3  -9  292.26    6.29
  -3   3  -9  288.64    6.25
  -3   3  -9  279.54    6.54
  -3   3  -9  290.35    6.13
  -3   3  -9  279.76    5.88
  -3   3  -9  289.97    6.57
  -3   3 -10   84.09    3.45
  -3   3 -10   85.29    3.31
  -3   3 -10   79.77    3.20
  -3   3 -10   83.39    3.49
  -3   3 -10   83.36    3.13
  -3   3 -10   86.26    3.34
  -3   3 -10   91.03    3.63
  -3   3 -11  962.98   15.30
  -3   3 -11  971.01   15.42
  -3   3 -11  959.45   14.88
  -3   3 -11  944.72   15.32
  -3   3 -11  944.23   14.35
  -3   3 -11  954.18   14.84
  -3   3 -12  163.69    4.98
  -3   3 -12  161.59    4.92
  -3   3 -12  165.68    4.67
  -3   3 -12  166.39    5.02
  -3   3 -12  158.96    5.11
  -3   3 -13   27.66    1.95
  -3   3 -13   27.33    2.06
  -3   3 -13   28.95    2.01
  -3   3 -13   28.29    2.08
  -3   3 -14   23.03    1.69
  -3   3 -14   21.77    1.49
  -3   3 -15    0.98    0.57
  -3   3 -15    0.59    0.57
  -3   3 -16   28.79    1.43
  -3   3 -16   31.51    1.56
   3  -2 -17  171.76    3.80
   3  -2 -16  209.90    4.86
   3  -2 -16  201.98    4.68
   3  -2 -15   84.37    3.24
   3  -2 -14    7.94    1.18
   3  -2 -13   52.65    2.70
   3  -2 -13   53.68    2.61
   3  -2 -13   53.51    2.59
  -3   2  13   57.22    2.70
  -3   2  13   53.06    2.39
  -3   2  12    8.19    1.13
  -3   2  12    7.66    1.01
   3  -2 -12    9.27    1.23
   3  -2 -11  256.23    6.16
   3  -2 -11  270.20    6.02
   3  -2 -11  273.89    6.03
   3  -2 -10    5.92    0.96
   3  -2 -10    6.87    0.90
   3  -2 -10    6.92    0.87
   3  -2  -9   66.38    2.62
   3  -2  -9   67.64    2.44
   3  -2  -8  305.37    5.55
   3  -2  -8  303.20    5.26
   3  -2  -8  306.28    5.51
   3  -2  -8  296.26    5.45
   3  -2  -7 2480.20   27.99
   3  -2  -7 2463.65   28.35
   3  -2  -6 1420.92   16.89
   3  -2  -6 1385.38   17.40
   3  -2  -6 1411.98   17.22
   3  -2  -5  714.47    9.23
   3  -2  -5  701.18    9.45
   3  -2  -5  701.72    9.55
   3  -2  -5  700.20    8.85
   3  -2  -4 4896.43   50.12
   3  -2  -4 5010.53   49.89
   3  -2  -3   28.96    1.09
   3  -2  -3   29.42    1.16
  -3   2   3   27.27    1.16
   3  -2  -2  319.62    4.63
  -3   2   2  322.34    4.78
   3  -2  -2  323.30    4.76
   3  -2  -1    6.10    0.48
  -3   2   1    6.16    0.40
   3  -2  -1    7.50    0.23
  -3   2   1    6.41    0.41
  -3   2   1    7.55    0.56
  -3   2   1    6.62    0.46
  -3   2   1    5.61    0.45
  -3   2   0  188.84    3.07
   3  -2   0  185.04    2.90
  -3   2   0  186.77    2.99
  -3   2   0  182.75    2.75
  -3   2   0  186.07    2.91
  -3   2   0  184.80    2.93
  -3   2   0  188.23    3.04
  -3   2  -1   76.09    1.86
  -3   2  -1   76.28    1.76
  -3   2  -1   79.67    1.91
   3  -2   1   75.32    1.52
  -3   2  -1   77.50    1.75
  -3   2  -1   77.40    1.58
  -3   2  -1   79.88    1.81
  -3   2  -2    2.65    0.37
  -3   2  -2    2.44    0.37
  -3   2  -2    1.36    0.37
  -3   2  -2    1.77    0.43
  -3   2  -2    1.03    0.39
  -3   2  -2    1.67    0.41
  -3   2  -2    1.13    0.40
   3  -2   2    3.22    0.36
  -3   2  -2    1.14    0.41
  -3   2  -2    2.18    0.42
  -3   2  -2    1.25    0.38
  -3   2  -2    1.96    0.36
  -3   2  -3  413.52    6.02
   3  -2   3  404.68    5.17
  -3   2  -3  410.31    6.00
  -3   2  -3  412.19    6.10
   3  -2   3  395.58    5.17
  -3   2  -3  410.87    6.06
  -3   2  -3  410.64    6.00
  -3   2  -3  416.74    5.84
  -3   2  -3  412.54    6.04
  -3   2  -3  429.35    5.85
  -3   2  -3  407.15    6.07
  -3   2  -3  419.60    6.13
  -3   2  -3  418.22    5.76
  -3   2  -3  409.73    5.75
  -3   2  -4  213.73    4.03
  -3   2  -4  217.21    3.97
  -3   2  -4  209.46    3.98
  -3   2  -4  215.59    3.82
  -3   2  -4  212.14    3.79
  -3   2  -4  205.03    3.84
  -3   2  -4  216.95    4.00
  -3   2  -4  207.67    3.94
  -3   2  -4  207.18    3.69
  -3   2  -4  214.05    3.97
  -3   2  -4  207.82    3.93
  -3   2  -5   40.28    1.72
  -3   2  -5   40.37    1.66
  -3   2  -5   42.32    1.59
  -3   2  -5   41.97    1.63
  -3   2  -5   44.11    1.68
  -3   2  -5   43.22    1.70
  -3   2  -5   42.97    1.65
  -3   2  -5   46.98    1.76
  -3   2  -5   42.07    1.63
  -3   2  -5   43.24    1.65
  -3   2  -5   42.64    1.75
  -3   2  -5   46.80    1.61
  -3   2  -5   43.68    1.68
  -3   2  -6   56.89    2.05
  -3   2  -6   54.68    2.06
  -3   2  -6   57.95    2.05
  -3   2  -6   54.55    2.06
  -3   2  -6   57.33    2.12
  -3   2  -6   61.47    2.11
  -3   2  -6   56.42    1.91
  -3   2  -6   59.97    2.23
  -3   2  -6   56.86    1.89
  -3   2  -6   59.20    2.27
  -3   2  -6   55.75    2.10
  -3   2  -6   56.57    2.05
  -3   2  -6   55.35    2.03
  -3   2  -6   61.06    2.22
  -3   2  -7  542.23    8.58
  -3   2  -7  543.85    9.10
  -3   2  -7  537.84    8.74
  -3   2  -7  557.10    9.01
  -3   2  -7  551.86    9.06
  -3   2  -7  554.21    8.74
  -3   2  -7  561.87    8.77
  -3   2  -7  543.66    8.27
  -3   2  -7  540.49    8.44
  -3   2  -7  546.25    8.28
  -3   2  -8    1.60    0.54
  -3   2  -8    2.03    0.60
  -3   2  -8    2.45    0.54
  -3   2  -8    1.80    0.62
  -3   2  -8    3.86    0.79
  -3   2  -8    3.15    0.63
  -3   2  -8    2.45    0.74
  -3   2  -9  609.18   10.31
  -3   2  -9  635.52   10.05
  -3   2  -9  606.39   10.54
  -3   2  -9  610.71   10.32
  -3   2  -9  629.92   10.41
  -3   2  -9  614.69   10.41
  -3   2  -9  610.33   10.70
  -3   2  -9  615.12   10.04
  -3   2  -9  608.37   10.74
  -3   2 -10   28.90    2.02
  -3   2 -10   25.36    1.86
  -3   2 -10   28.13    1.89
  -3   2 -10   30.08    2.11
  -3   2 -10   28.01    2.01
  -3   2 -10   29.01    1.82
  -3   2 -10   28.30    1.92
  -3   2 -10   29.63    2.09
  -3   2 -11  159.43    4.86
  -3   2 -11  157.23    4.97
  -3   2 -11  158.81    5.06
  -3   2 -11  161.35    4.55
  -3   2 -11  162.18    4.86
  -3   2 -12   94.08    3.71
  -3   2 -12   94.80    3.41
  -3   2 -12  100.02    3.78
  -3   2 -12   96.20    3.74
  -3   2 -12   88.97    3.79
  -3   2 -12   93.53    3.85
  -3   2 -13  184.74    5.22
  -3   2 -13  180.95    5.39
  -3   2 -13  187.07    5.46
  -3   2 -14    1.07    0.62
  -3   2 -15   19.85    1.43
  -3   2 -15   18.16    1.43
  -3   2 -16   53.52    1.97
   3  -1 -17   22.23    1.33
   3  -1 -16  147.82    4.06
   3  -1 -16  139.93    3.75
   3  -1 -15   12.39    1.22
   3  -1 -15   13.41    1.27
   3  -1 -15   10.90    1.23
   3  -1 -14    1.58    0.69
   3  -1 -14    0.61    0.53
   3  -1 -14    0.79    0.58
   3  -1 -13   43.59    2.47
   3  -1 -13   47.82    2.51
   3  -1 -13   44.61    2.42
  -3   1  13   48.14    2.52
   3  -1 -12   73.09    3.07
  -3   1  12   75.42    3.15
   3  -1 -11   40.49    2.26
   3  -1 -11   38.40    2.12
  -3   1  11   44.80    2.33
   3  -1 -10 1139.12   16.08
   3  -1 -10 1137.47   15.74
   3  -1  -9   14.07    1.19
   3  -1  -9   14.08    1.13
   3  -1  -9   13.14    0.95
   3  -1  -8   68.28    2.29
   3  -1  -8   67.58    2.11
   3  -1  -8   68.61    2.30
   3  -1  -7 1203.18   14.68
   3  -1  -7 1161.30   14.34
   3  -1  -7 1166.08   14.93
   3  -1  -6  221.59    4.19
   3  -1  -6  223.42    4.02
   3  -1  -5 1218.30   14.78
   3  -1  -5 1166.09   14.66
   3  -1  -5 1202.23   14.46
   3  -1  -4   10.25    0.77
   3  -1  -4   10.27    0.74
   3  -1  -4   11.95    0.74
   3  -1  -3  641.59    8.50
   3  -1  -3  665.45    8.49
   3  -1  -3  663.64    8.35
  -3   1   3  649.00    7.35
   3  -1  -2 4982.52   54.24
  -3   1   2 5042.50   53.40
   3  -1  -2 5069.12   54.17
  -3   1   1  348.13    4.84
   3  -1  -1  347.29    4.78
  -3   1   1  342.01    4.70
  -3   1   1  346.14    4.43
   3  -1  -1  346.52    4.75
  -3   1   0    3.44    0.44
  -3   1   0    2.15    0.34
   3  -1   0    3.05    0.34
  -3   1   0    3.66    0.43
  -3   1   0    2.69    0.34
   3  -1   0    3.00    0.33
  -3   1   0    2.82    0.35
  -3   1   0    3.27    0.29
  -3   1  -1   56.72    1.29
  -3   1  -1   55.45    1.44
   3  -1   1   53.21    1.18
  -3   1  -1   55.48    1.46
  -3   1  -1   61.41    1.61
  -3   1  -1   58.18    1.56
   3  -1   1   52.33    1.18
  -3   1  -1   54.50    1.53
  -3   1  -1   57.30    1.54
  -3   1  -1   56.41    1.52
  -3   1  -1   56.38    1.49
  -3   1  -2  554.49    7.35
  -3   1  -2  555.58    7.42
  -3   1  -2  553.74    7.37
  -3   1  -2  543.88    7.43
  -3   1  -2  552.64    7.39
  -3   1  -2  558.80    7.39
  -3   1  -2  570.10    7.08
  -3   1  -2  555.51    7.29
  -3   1  -2  537.92    7.34
   3  -1   2  537.89    6.48
  -3   1  -2  548.54    7.43
  -3   1  -2  582.60    7.43
  -3   1  -3   22.41    0.98
  -3   1  -3   22.31    1.08
   3  -1   3   21.77    0.61
  -3   1  -3   21.48    1.05
  -3   1  -3   24.06    1.08
  -3   1  -3   21.26    1.00
  -3   1  -3   24.40    1.10
  -3   1  -3   22.82    1.06
  -3   1  -3   23.62    1.10
  -3   1  -3   21.01    1.02
  -3   1  -3   22.12    1.00
  -3   1  -3   22.19    1.00
  -3   1  -3   23.29    1.07
  -3   1  -3   22.63    1.03
  -3   1  -3   22.37    1.08
  -3   1  -4   70.30    2.05
  -3   1  -4   74.92    2.05
  -3   1  -4   68.24    2.04
  -3   1  -4   69.51    2.06
  -3   1  -4   75.32    2.08
  -3   1  -4   66.44    2.05
  -3   1  -4   71.65    2.11
  -3   1  -4   73.00    2.11
  -3   1  -4   69.83    2.07
  -3   1  -4   74.90    2.08
  -3   1  -4   75.57    2.18
  -3   1  -4   73.79    2.09
  -3   1  -4   76.48    2.06
  -3   1  -4   71.11    2.08
  -3   1  -5    1.23    0.49
  -3   1  -5    2.45    0.53
  -3   1  -5    0.88    0.40
  -3   1  -5    1.41    0.43
  -3   1  -5    1.52    0.45
  -3   1  -5    1.34    0.46
  -3   1  -5    1.12    0.46
  -3   1  -5    1.31    0.44
  -3   1  -5    1.06    0.43
  -3   1  -5    1.02    0.44
  -3   1  -5    2.17    0.52
  -3   1  -5    1.71    0.43
  -3   1  -5    0.84    0.42
  -3   1  -6  143.21    3.48
  -3   1  -6  141.54    3.36
  -3   1  -6  137.47    3.45
  -3   1  -6  138.90    3.50
  -3   1  -6  128.88    3.19
  -3   1  -6  141.63    3.48
  -3   1  -6  138.38    3.44
  -3   1  -6  136.41    3.27
  -3   1  -6  135.49    3.34
  -3   1  -6  142.64    3.53
  -3   1  -6  134.50    3.54
  -3   1  -6  138.49    3.41
  -3   1  -7  357.32    6.67
  -3   1  -7  383.19    6.91
  -3   1  -7  385.58    6.92
  -3   1  -7  390.23    7.01
  -3   1  -7  378.95    6.60
  -3   1  -7  382.54    6.68
  -3   1  -7  389.42    6.65
  -3   1  -7  390.35    7.12
  -3   1  -7  389.78    6.86
  -3   1  -7  389.79    7.17
  -3   1  -8  364.90    6.68
  -3   1  -8  375.09    6.77
  -3   1  -8  361.47    6.89
  -3   1  -8  368.05    6.71
  -3   1  -8  344.20    6.93
  -3   1  -8  375.44    7.11
  -3   1  -8  367.24    7.24
  -3   1  -8  365.48    7.08
  -3   1  -9    5.08    0.89
  -3   1  -9    3.05    0.72
  -3   1  -9    5.78    0.95
  -3   1  -9    5.33    0.83
  -3   1  -9    4.68    0.79
  -3   1  -9    3.52    0.84
  -3   1  -9    3.55    0.78
  -3   1  -9    3.93    0.86
  -3   1  -9    4.72    0.87
  -3   1  -9    5.13    0.89
  -3   1  -9    4.09    0.88
  -3   1 -10  807.18   13.01
  -3   1 -10  825.27   13.26
  -3   1 -10  820.08   13.10
  -3   1 -10  823.98   12.50
  -3   1 -10  813.19   12.53
  -3   1 -10  813.33   13.45
  -3   1 -10  811.84   13.16
  -3   1 -10  787.55   13.04
  -3   1 -11   66.05    3.09
  -3   1 -11   71.72    3.35
  -3   1 -11   77.92    3.45
  -3   1 -11   70.61    2.89
  -3   1 -11   79.57    3.34
  -3   1 -11   72.09    3.20
  -3   1 -11   72.09    2.95
  -3   1 -12  261.74    6.79
  -3   1 -12  263.14    6.00
  -3   1 -12  263.19    6.52
  -3   1 -12  265.01    6.82
  -3   1 -13    1.54    0.75
  -3   1 -13    1.03    0.63
  -3   1 -13    0.72    0.68
  -3   1 -14  194.39    5.08
  -3   1 -15  102.95    3.25
  -3   1 -15  104.65    3.38
  -3   1 -16   32.64    1.52
   3   0 -17    1.84    0.54
   3   0 -16   14.16    1.24
   3   0 -16   13.03    1.16
   3   0 -16   12.45    1.15
   3   0 -15  270.19    6.22
   3   0 -15  267.46    6.11
   3   0 -15  258.28    6.02
   3   0 -14   19.41    1.67
   3   0 -14   19.19    1.63
   3   0 -14   19.83    1.64
   3   0 -13   63.98    2.94
   3   0 -13   69.77    3.08
   3   0 -13   70.74    3.10
  -3   0  13   64.10    2.89
  -3   0  12  283.98    6.54
   3   0 -11  287.14    6.34
   3   0 -11  288.40    6.43
  -3   0  11  283.34    6.41
   3   0 -10  276.38    5.97
   3   0 -10  280.45    6.07
  -3   0  10  293.45    6.24
   3   0  -9   73.17    2.52
   3   0  -9   79.40    2.41
   3   0  -9   74.80    2.76
  -3   0   9   81.20    2.87
   3   0  -8   13.20    0.93
   3   0  -8   13.56    1.04
  -3   0   7  567.60    8.34
   3   0  -7  552.79    8.03
   3   0  -7  565.01    8.35
  -3   0   6   26.08    1.26
   3   0  -6   24.19    1.16
   3   0  -6   23.75    1.23
   3   0  -5  708.23    9.30
  -3   0   5  705.59    9.41
   3   0  -5  714.87    9.51
  -3   0   4   38.30    1.35
   3   0  -4   37.32    1.39
  -3   0   3  451.78    6.25
   3   0  -3  456.25    6.36
   3   0  -3  456.13    6.31
  -3   0   2 3491.49   37.50
   3   0  -2 3411.62   37.52
   3   0  -2 3416.05   37.61
  -3   0   1 2988.91   32.37
  -3   0   1 2952.95   32.35
  -3   0   1 2997.00   32.40
   3   0  -1 2974.57   32.43
   3   0  -1 2975.42   32.59
  -3   0   0   54.01    1.45
  -3   0   0   57.71    1.59
  -3   0   0   59.11    1.43
  -3   0   0   55.93    1.53
  -3   0   0   56.92    1.12
  -3   0   0   55.28    1.43
  -3   0   0   57.37    1.31
  -3   0   0   54.73    1.14
   3   0   0   56.52    1.26
   3   0   0   57.89    1.38
  -3   0  -1  350.36    4.83
  -3   0  -1  347.90    5.05
  -3   0  -1  351.37    5.13
  -3   0  -1  345.08    5.04
  -3   0  -1  345.65    5.06
  -3   0  -1  347.76    4.92
  -3   0  -1  326.92    4.99
  -3   0  -1  351.33    4.62
   3   0   1  333.40    4.26
   3   0   1  339.04    4.53
  -3   0  -2  263.06    4.14
  -3   0  -2  256.98    4.06
  -3   0  -2  255.20    4.26
  -3   0  -2  264.87    4.29
  -3   0  -2  273.48    4.28
  -3   0  -2  266.97    4.29
  -3   0  -2  252.52    4.12
  -3   0  -2  254.50    4.16
  -3   0  -2  269.79    4.03
  -3   0  -2  260.90    4.23
  -3   0  -2  257.96    4.22
   3   0   2  249.12    3.44
  -3   0  -2  261.93    4.20
  -3   0  -2  262.71    4.01
  -3   0  -3   17.18    0.94
  -3   0  -3   18.07    1.00
  -3   0  -3   16.54    0.92
  -3   0  -3   16.74    0.95
  -3   0  -3   18.06    0.99
  -3   0  -3   18.40    0.97
  -3   0  -3   18.04    0.98
  -3   0  -3   17.37    0.91
  -3   0  -3   16.26    0.93
  -3   0  -3   17.37    0.95
  -3   0  -3   17.26    0.93
  -3   0  -3   17.28    0.95
  -3   0  -3   18.09    0.91
  -3   0  -4 1606.68   19.25
  -3   0  -4 1610.23   19.24
  -3   0  -4 1615.73   19.15
  -3   0  -4 1607.70   19.20
  -3   0  -4 1601.14   19.24
  -3   0  -4 1623.36   19.21
  -3   0  -4 1604.91   19.12
  -3   0  -4 1581.14   19.00
  -3   0  -4 1639.73   19.21
  -3   0  -4 1577.81   19.22
  -3   0  -4 1632.26   19.17
  -3   0  -4 1622.25   19.14
  -3   0  -4 1578.47   19.27
  -3   0  -4 1641.98   19.27
  -3   0  -4 1610.15   18.99
  -3   0  -5   86.04    2.51
  -3   0  -5   92.26    2.65
  -3   0  -5   89.43    2.61
  -3   0  -5   91.27    2.55
  -3   0  -5   95.53    2.59
  -3   0  -5   93.14    2.61
  -3   0  -5   94.27    2.64
  -3   0  -5   88.23    2.55
  -3   0  -5   93.53    2.52
  -3   0  -5   93.05    2.58
  -3   0  -5   90.77    2.61
  -3   0  -5   93.51    2.65
  -3   0  -5   91.08    2.62
  -3   0  -6  327.61    5.86
  -3   0  -6  343.35    5.97
  -3   0  -6  322.00    5.96
  -3   0  -6  326.14    5.94
  -3   0  -6  326.08    5.74
  -3   0  -6  332.71    5.94
  -3   0  -6  330.70    5.84
  -3   0  -6  322.20    6.05
  -3   0  -6  333.53    6.08
  -3   0  -6  325.41    6.03
  -3   0  -6  326.24    5.84
  -3   0  -6  340.13    6.17
  -3   0  -6  305.55    5.94
  -3   0  -7  361.62    6.84
  -3   0  -7  359.96    6.67
  -3   0  -7  365.35    6.92
  -3   0  -7  358.18    6.50
  -3   0  -7  363.24    6.60
  -3   0  -7  365.03    6.55
  -3   0  -7  354.52    6.75
  -3   0  -7  355.54    6.75
  -3   0  -8   18.04    1.39
  -3   0  -8   23.09    1.43
  -3   0  -8   18.95    1.36
  -3   0  -8   18.10    1.33
  -3   0  -8   20.32    1.45
  -3   0  -8   19.18    1.46
  -3   0  -8   17.35    1.43
  -3   0  -8   17.30    1.41
  -3   0  -8   18.76    1.41
  -3   0  -9 1146.75   15.83
  -3   0  -9 1152.64   16.12
  -3   0  -9 1142.96   16.33
  -3   0  -9 1142.76   15.78
  -3   0  -9 1145.24   16.34
  -3   0  -9 1176.38   16.53
  -3   0  -9 1154.19   16.00
  -3   0  -9 1142.06   16.46
  -3   0  -9 1120.87   16.49
  -3   0  -9 1125.94   16.52
  -3   0  -9 1137.69   16.76
  -3   0  -9 1118.28   15.97
  -3   0  -9 1134.15   16.67
  -3   0 -10  172.92    5.11
  -3   0 -10  174.19    5.01
  -3   0 -10  172.25    5.03
  -3   0 -10  162.88    5.03
  -3   0 -10  167.71    4.71
  -3   0 -10  166.65    4.46
  -3   0 -10  161.82    4.80
  -3   0 -10  169.37    4.93
  -3   0 -11   48.49    2.73
  -3   0 -11   47.16    2.32
  -3   0 -11   53.57    2.71
  -3   0 -11   49.22    2.51
  -3   0 -11   46.22    2.70
  -3   0 -11   48.25    2.61
  -3   0 -12  115.51    4.09
  -3   0 -12  114.30    3.92
  -3   0 -12  122.04    4.38
  -3   0 -12  120.03    4.38
  -3   0 -12  112.20    4.04
  -3   0 -13   12.96    1.48
  -3   0 -13   13.68    1.32
  -3   0 -14   24.63    1.73
  -3   0 -14   22.24    1.71
  -3   0 -15    0.43    0.45
  -3   0 -16   39.73    1.60
   3   1 -17    2.04    0.50
   3   1 -17    2.27    0.51
   3   1 -16    5.02    0.81
   3   1 -16    4.55    0.77
   3   1 -16    4.92    0.79
   3   1 -15    4.98    0.88
   3   1 -15    3.57    0.79
   3   1 -15    3.82    0.85
   3   1 -14  322.24    7.18
   3   1 -14  318.10    7.14
   3   1 -14  318.41    7.08
   3   1 -13    9.54    1.21
   3   1 -13    9.10    1.21
  -3  -1  13    8.50    1.15
  -3  -1  12   52.65    2.62
   3   1 -11   52.63    2.49
  -3  -1  11   55.75    2.61
   3   1 -11   47.58    2.45
   3   1 -10   22.67    1.44
   3   1 -10   25.15    1.64
  -3  -1  10   25.67    1.69
   3   1  -9   96.04    3.04
   3   1  -9   92.33    2.67
   3   1  -9   89.53    2.88
  -3  -1   9   87.07    3.02
   3   1  -8  405.39    6.52
  -3  -1   8  392.94    6.85
  -3  -1   8  401.31    7.09
   3   1  -7 1108.81   14.05
  -3  -1   7 1109.65   14.36
   3   1  -7 1107.53   14.36
  -3  -1   7 1103.21   14.60
  -3  -1   6   26.45    1.31
   3   1  -6   23.18    1.25
  -3  -1   6   22.46    1.26
  -3  -1   5  469.52    7.00
  -3  -1   5  477.13    7.11
  -3  -1   4  413.42    6.12
   3   1  -4  424.08    6.22
  -3  -1   4  410.41    6.16
   3   1  -3 4705.60   51.66
  -3  -1   3 4683.44   50.44
  -3  -1   3 4812.25   51.52
   3   1  -2  618.36    8.16
  -3  -1   2  626.07    7.98
  -3  -1   2  629.58    7.96
  -3  -1   2  631.62    7.53
  -3  -1   1  495.86    6.30
  -3  -1   1  488.06    6.26
   3   1  -1  492.08    6.51
  -3  -1   1  484.73    6.34
  -3  -1   1  496.71    6.35
  -3  -1   0   25.27    0.97
   3   1   0   25.85    0.91
  -3  -1   0   27.74    1.04
  -3  -1   0   25.97    0.87
  -3  -1   0   24.74    0.82
  -3  -1   0   24.98    0.99
  -3  -1   0   24.97    1.08
  -3  -1  -1 1482.78   16.84
   3   1   1 1468.57   16.42
  -3  -1  -1 1510.11   16.85
  -3  -1  -1 1480.18   17.05
  -3  -1  -1 1456.14   17.02
  -3  -1  -1 1488.70   17.11
  -3  -1  -1 1482.14   17.26
  -3  -1  -1 1478.07   16.99
  -3  -1  -1 1431.71   17.15
  -3  -1  -1 1438.95   17.06
  -3  -1  -1 1444.55   15.91
  -3  -1  -2  639.78    8.59
  -3  -1  -2  657.76    8.64
  -3  -1  -2  663.21    8.75
  -3  -1  -2  660.95    8.69
  -3  -1  -2  661.42    8.55
  -3  -1  -2  649.48    8.61
  -3  -1  -2  635.71    8.51
  -3  -1  -2  660.91    8.31
   3   1   2  623.33    7.54
  -3  -1  -2  664.05    8.53
  -3  -1  -2  662.01    8.60
  -3  -1  -3   53.26    1.66
  -3  -1  -3   54.11    1.70
  -3  -1  -3   54.70    1.69
  -3  -1  -3   66.00    1.78
  -3  -1  -3   59.30    1.83
  -3  -1  -3   52.71    1.73
  -3  -1  -3   54.71    1.80
  -3  -1  -3   61.01    1.89
  -3  -1  -3   57.06    1.77
  -3  -1  -3   57.18    1.78
  -3  -1  -3   56.10    1.77
  -3  -1  -3   57.69    1.73
  -3  -1  -3   55.94    1.78
  -3  -1  -3   50.40    1.72
  -3  -1  -4  138.66    3.20
  -3  -1  -4  131.31    3.12
  -3  -1  -4  140.76    3.23
  -3  -1  -4  137.90    3.22
  -3  -1  -4  147.72    3.18
  -3  -1  -4  132.67    3.08
  -3  -1  -4  141.67    3.04
  -3  -1  -4  143.68    3.07
  -3  -1  -4  143.27    3.11
  -3  -1  -4  140.40    3.17
  -3  -1  -4  140.82    3.15
  -3  -1  -4  140.55    3.15
  -3  -1  -4  139.82    3.26
  -3  -1  -4  139.48    3.19
  -3  -1  -5   14.31    1.01
  -3  -1  -5   13.51    1.05
  -3  -1  -5   13.90    1.01
  -3  -1  -5   14.23    1.05
  -3  -1  -5   15.70    1.09
  -3  -1  -5   12.50    0.95
  -3  -1  -5   13.50    0.97
  -3  -1  -5   13.74    1.02
  -3  -1  -5   15.15    1.00
  -3  -1  -5   14.25    1.05
  -3  -1  -5   16.89    1.12
  -3  -1  -5   15.75    1.10
  -3  -1  -5   13.20    0.93
  -3  -1  -5   14.09    1.08
  -3  -1  -6  417.31    7.17
  -3  -1  -6  421.11    7.38
  -3  -1  -6  403.96    6.96
  -3  -1  -6  416.35    7.21
  -3  -1  -6  419.43    6.85
  -3  -1  -6  403.02    7.00
  -3  -1  -6  409.44    7.11
  -3  -1  -6  413.36    7.06
  -3  -1  -6  429.92    7.05
  -3  -1  -6  417.61    6.95
  -3  -1  -6  414.24    7.19
  -3  -1  -7   62.26    2.52
  -3  -1  -7   55.32    2.22
  -3  -1  -7   61.97    2.57
  -3  -1  -7   58.80    2.44
  -3  -1  -7   59.92    2.40
  -3  -1  -7   60.00    2.36
  -3  -1  -7   61.55    2.48
  -3  -1  -7   60.20    2.35
  -3  -1  -8    3.28    0.60
  -3  -1  -8    3.43    0.74
  -3  -1  -8    2.71    0.70
  -3  -1  -8    3.26    0.77
  -3  -1  -8    3.14    0.69
  -3  -1  -8    3.14    0.72
  -3  -1  -8    2.97    0.66
  -3  -1  -8    2.89    0.73
  -3  -1  -8    1.78    0.63
  -3  -1  -9    3.45    0.74
  -3  -1  -9    2.69    0.64
  -3  -1  -9    1.97    0.71
  -3  -1  -9    2.43    0.72
  -3  -1  -9    3.22    0.78
  -3  -1  -9    3.56    0.83
  -3  -1  -9    3.30    0.80
  -3  -1  -9    2.26    0.76
  -3  -1  -9    3.54    0.83
  -3  -1  -9    3.45    0.78
  -3  -1 -10  407.47    7.87
  -3  -1 -10  408.90    8.28
  -3  -1 -10  419.70    8.50
  -3  -1 -10  427.44    8.75
  -3  -1 -10  412.11    8.73
  -3  -1 -10  425.26    8.37
  -3  -1 -11   31.91    2.11
  -3  -1 -11   35.72    2.24
  -3  -1 -11   35.86    2.35
  -3  -1 -11   35.24    2.35
  -3  -1 -11   35.02    2.26
  -3  -1 -12  330.91    7.23
  -3  -1 -12  330.68    7.35
  -3  -1 -12  325.84    7.35
  -3  -1 -12  324.86    7.64
  -3  -1 -13 1000.79   14.98
  -3  -1 -13 1016.10   15.28
  -3  -1 -14    0.51    0.53
  -3  -1 -14    0.53    0.49
  -3  -1 -15   71.81    2.49
  -3  -1 -16    1.14    0.35
   3   2 -17    1.23    0.44
   3   2 -17    1.40    0.46
   3   2 -16   67.86    2.67
   3   2 -16   64.18    2.62
   3   2 -16   64.11    2.49
   3   2 -15   17.64    1.50
   3   2 -15   17.66    1.52
   3   2 -15   14.19    1.32
   3   2 -14    6.16    1.05
   3   2 -14    7.32    1.04
   3   2 -13  253.02    6.07
   3   2 -13  249.46    6.26
  -3  -2  12   82.03    3.32
   3   2 -11  341.19    7.02
  -3  -2  11  349.67    7.35
  -3  -2  10  129.79    3.97
   3   2 -10  126.24    3.73
  -3  -2  10  130.62    3.79
   3   2 -10  117.94    3.52
  -3  -2   9  139.30    3.98
   3   2  -9  146.37    3.87
   3   2  -9  145.97    3.79
   3   2  -9  147.11    3.58
  -3  -2   8  607.36    9.58
   3   2  -8  603.08    8.97
  -3  -2   8  617.18    9.44
   3   2  -7   69.80    2.34
  -3  -2   7   63.39    2.24
   3   2  -6 1310.67   16.16
  -3  -2   6 1271.32   16.18
  -3  -2   6 1263.70   16.05
   3   2  -5   84.93    2.40
  -3  -2   5   90.29    2.47
  -3  -2   5   85.83    2.37
  -3  -2   4  786.63   10.28
   3   2  -4  794.93   10.35
  -3  -2   4  816.19   10.25
  -3  -2   3  130.51    2.73
  -3  -2   3  129.38    2.73
   3   2  -3  134.79    2.84
  -3  -2   3  128.42    2.11
  -3  -2   2   67.68    1.56
  -3  -2   2   71.56    1.81
  -3  -2   2   69.61    1.79
   3   2  -2   70.00    1.88
  -3  -2   2   73.67    1.57
  -3  -2   1  148.53    2.76
  -3  -2   1  157.41    2.76
  -3  -2   1  150.76    2.69
  -3  -2   1  156.80    2.46
   3   2  -1  154.80    2.85
  -3  -2   0 3530.97   38.07
  -3  -2   0 3495.94   38.26
  -3  -2   0 3516.00   38.72
  -3  -2   0 3479.14   37.80
  -3  -2   0 3493.64   38.38
  -3  -2   0 3411.95   38.54
   3   2   0 3520.33   38.14
  -3  -2   0 3550.20   37.90
  -3  -2  -1  696.32    9.13
  -3  -2  -1  714.67    9.46
  -3  -2  -1  718.68    9.02
   3   2   1  713.96    8.61
  -3  -2  -1  721.14    9.08
  -3  -2  -1  708.91    8.64
  -3  -2  -1  712.26    8.31
  -3  -2  -1  714.63    8.82
  -3  -2  -2 2373.07   26.26
  -3  -2  -2 2322.80   25.84
  -3  -2  -2 2322.05   26.30
  -3  -2  -2 2320.08   25.98
  -3  -2  -2 2358.18   26.29
  -3  -2  -2 2318.26   26.27
  -3  -2  -2 2332.57   26.55
  -3  -2  -2 2325.03   26.07
  -3  -2  -2 2284.64   26.31
   3   2   2 2211.81   25.03
  -3  -2  -2 2351.66   26.40
  -3  -2  -2 2315.09   26.40
  -3  -2  -3  426.84    6.69
  -3  -2  -3  435.91    6.46
  -3  -2  -3  429.90    6.20
  -3  -2  -3  439.35    6.66
  -3  -2  -3  433.86    6.71
  -3  -2  -3  446.28    6.53
  -3  -2  -3  436.66    6.67
  -3  -2  -3  448.07    6.51
  -3  -2  -3  452.67    6.61
  -3  -2  -3  438.49    6.58
  -3  -2  -3  425.53    6.50
  -3  -2  -3  432.97    6.74
  -3  -2  -3  437.07    6.79
  -3  -2  -3  445.25    6.87
  -3  -2  -4  594.16    8.61
  -3  -2  -4  579.56    8.40
  -3  -2  -4  585.62    8.24
  -3  -2  -4  567.81    8.35
  -3  -2  -4  585.64    8.45
  -3  -2  -4  564.84    8.45
  -3  -2  -4  584.77    8.56
  -3  -2  -4  563.54    8.27
  -3  -2  -4  577.79    8.31
  -3  -2  -4  573.86    8.44
  -3  -2  -4  587.37    8.09
  -3  -2  -4  559.02    8.56
  -3  -2  -4  580.76    8.64
  -3  -2  -4  588.76    8.69
  -3  -2  -5    1.50    0.48
  -3  -2  -5    1.54    0.50
  -3  -2  -5    3.09    0.58
  -3  -2  -5    1.72    0.48
  -3  -2  -5    2.04    0.51
  -3  -2  -5    1.26    0.44
  -3  -2  -5    2.54    0.55
  -3  -2  -5    2.28    0.56
  -3  -2  -5    1.78    0.44
  -3  -2  -5    1.43    0.43
  -3  -2  -5    1.59    0.52
  -3  -2  -5    2.38    0.58
  -3  -2  -5    1.55    0.44
  -3  -2  -6  349.36    6.02
  -3  -2  -6  329.28    6.13
  -3  -2  -6  338.45    6.56
  -3  -2  -6  339.46    6.38
  -3  -2  -6  340.07    6.15
  -3  -2  -6  339.45    6.41
  -3  -2  -6  345.42    6.38
  -3  -2  -6  319.20    5.91
  -3  -2  -6  335.86    6.18
  -3  -2  -6  335.53    6.36
  -3  -2  -7  932.92   13.56
  -3  -2  -7  928.16   13.36
  -3  -2  -7  930.04   13.06
  -3  -2  -7  899.56   13.44
  -3  -2  -7  931.80   13.21
  -3  -2  -8    0.57    0.58
  -3  -2  -8    0.30    0.46
  -3  -2  -8    0.88    0.61
  -3  -2  -8   -0.15    0.56
  -3  -2  -8   -0.17    0.54
  -3  -2  -8    0.07    0.46
  -3  -2  -8    1.37    0.55
  -3  -2  -8    0.49    0.56
  -3  -2  -8    0.08    0.43
  -3  -2  -9  549.23    9.50
  -3  -2  -9  565.01    9.82
  -3  -2  -9  579.73   10.21
  -3  -2  -9  566.19   10.21
  -3  -2  -9  567.16   10.46
  -3  -2  -9  579.22   10.37
  -3  -2  -9  585.06   10.00
  -3  -2 -10    9.95    1.31
  -3  -2 -10   10.53    1.32
  -3  -2 -10   10.48    1.29
  -3  -2 -10   11.50    1.39
  -3  -2 -10   12.45    1.25
  -3  -2 -10   11.87    1.35
  -3  -2 -11  100.76    3.88
  -3  -2 -11  102.96    3.78
  -3  -2 -11  106.42    4.14
  -3  -2 -11  105.56    3.89
  -3  -2 -12  402.14    8.37
  -3  -2 -12  409.63    8.26
  -3  -2 -12  397.93    8.63
  -3  -2 -12  420.08    8.41
  -3  -2 -13    4.14    0.83
  -3  -2 -13    2.62    0.92
  -3  -2 -14   13.02    1.16
  -3  -2 -14   14.55    1.24
  -3  -2 -15    0.48    0.43
   3   3 -17    5.94    0.63
   3   3 -17    5.47    0.73
   3   3 -16  114.68    3.25
   3   3 -16  113.69    3.53
   3   3 -16  113.98    3.54
   3   3 -15  181.05    4.66
   3   3 -15  191.30    5.12
   3   3 -15  190.44    5.11
   3   3 -14   38.49    2.32
   3   3 -14   37.02    2.07
  -3  -3  14   32.53    1.98
   3   3 -13  122.27    3.92
   3   3 -13  118.25    4.22
   3   3 -11  196.42    4.92
   3   3 -11  199.80    4.86
  -3  -3  11  196.39    5.07
   3   3 -10    1.03    0.50
  -3  -3  10    0.25    0.59
   3   3 -10   -0.28    0.37
  -3  -3  10    0.53    0.51
   3   3  -9  295.65    5.94
  -3  -3   9  296.67    6.11
  -3  -3   9  291.24    6.21
   3   3  -9  282.81    5.72
  -3  -3   8  429.49    7.60
   3   3  -8  431.18    7.36
   3   3  -8  412.97    6.99
  -3  -3   7  144.83    3.71
   3   3  -6   49.33    1.91
  -3  -3   6   50.72    1.97
  -3  -3   6   51.20    1.98
  -3  -3   5   32.09    1.47
  -3  -3   5   31.54    1.47
   3   3  -5   31.28    1.46
  -3  -3   4  950.71   12.29
  -3  -3   4  945.57   12.31
   3   3  -4  968.77   12.39
  -3  -3   3  123.20    2.78
   3   3  -3  122.29    2.82
   3   3  -2  715.33    9.28
  -3  -3   2  691.67    8.30
  -3  -3   2  722.08    8.92
  -3  -3   2  689.04    8.54
  -3  -3   2  718.61    9.21
  -3  -3   1 1147.50   13.71
  -3  -3   1 1173.35   13.81
   3   3  -1 1141.78   13.77
  -3  -3   1 1139.84   13.61
  -3  -3   1 1142.52   13.32
  -3  -3   1 1147.89   13.44
  -3  -3   0 2327.74   25.65
  -3  -3   0 2338.31   25.86
  -3  -3   0 2313.82   25.60
   3   3   0 2307.11   25.81
  -3  -3   0 2243.42   25.33
  -3  -3   0 2324.84   25.88
  -3  -3   0 2353.11   26.45
  -3  -3  -1 4701.06   51.82
  -3  -3  -1 4624.74   50.47
  -3  -3  -1 4736.43   51.67
  -3  -3  -1 4786.37   51.80
  -3  -3  -1 4740.03   51.41
  -3  -3  -1 4725.97   50.56
  -3  -3  -1 4751.81   50.95
  -3  -3  -1 4729.15   51.45
   3   3   1 4724.65   50.76
  -3  -3  -1 4645.35   51.37
  -3  -3  -2 1594.09   19.11
  -3  -3  -2 1623.61   18.76
  -3  -3  -2 1630.29   19.18
  -3  -3  -2 1595.46   19.33
  -3  -3  -2 1617.52   19.35
  -3  -3  -2 1597.47   19.11
  -3  -3  -2 1589.45   18.81
  -3  -3  -2 1623.02   19.47
  -3  -3  -3    3.31    0.54
  -3  -3  -3    2.93    0.48
  -3  -3  -3    6.64    0.70
  -3  -3  -3    4.14    0.65
  -3  -3  -3    5.14    0.67
  -3  -3  -3    5.17    0.67
  -3  -3  -3    2.99    0.54
  -3  -3  -3    3.90    0.56
  -3  -3  -3    7.18    0.79
  -3  -3  -4  832.56   11.41
  -3  -3  -4  816.67   11.10
  -3  -3  -4  816.87   11.01
  -3  -3  -4  810.98   11.32
  -3  -3  -4  821.84   11.47
  -3  -3  -4  843.93   11.14
  -3  -3  -4  830.90   11.43
  -3  -3  -4  836.38   11.58
  -3  -3  -4  833.31   11.68
  -3  -3  -4  831.51   11.42
  -3  -3  -4  822.58   11.22
  -3  -3  -4  817.41   11.68
  -3  -3  -5   73.57    2.60
  -3  -3  -5   76.10    2.67
  -3  -3  -5   83.54    2.51
  -3  -3  -5   74.45    2.52
  -3  -3  -5   72.99    2.46
  -3  -3  -5   73.48    2.49
  -3  -3  -5   73.14    2.66
  -3  -3  -5   73.82    2.33
  -3  -3  -5   71.45    2.49
  -3  -3  -6    3.28    0.69
  -3  -3  -6    2.65    0.67
  -3  -3  -6    3.09    0.66
  -3  -3  -6    3.10    0.65
  -3  -3  -6    3.32    0.62
  -3  -3  -6    2.91    0.66
  -3  -3  -6    2.58    0.65
  -3  -3  -6    2.14    0.61
  -3  -3  -6    2.86    0.66
  -3  -3  -6    2.63    0.55
  -3  -3  -7   30.79    1.91
  -3  -3  -7   39.39    1.93
  -3  -3  -7   32.45    2.00
  -3  -3  -7   32.76    1.77
  -3  -3  -7   33.07    1.85
  -3  -3  -7   32.30    1.90
  -3  -3  -7   30.69    1.90
  -3  -3  -7   32.08    1.87
  -3  -3  -7   35.09    1.95
  -3  -3  -7   33.12    1.94
  -3  -3  -8   29.35    1.80
  -3  -3  -8   27.64    1.67
  -3  -3  -8   30.32    2.05
  -3  -3  -8   28.00    1.86
  -3  -3  -8   28.38    1.90
  -3  -3  -8   27.91    1.91
  -3  -3  -8   28.37    1.84
  -3  -3  -9   37.75    2.30
  -3  -3  -9   41.47    2.22
  -3  -3  -9   39.29    2.42
  -3  -3  -9   38.55    2.31
  -3  -3  -9   40.56    2.28
  -3  -3 -10  239.62    6.42
  -3  -3 -10  235.88    6.15
  -3  -3 -10  243.27    6.22
  -3  -3 -10  234.07    5.79
  -3  -3 -10  237.47    5.92
  -3  -3 -11   20.07    1.78
  -3  -3 -11   21.88    1.80
  -3  -3 -11   21.47    1.70
  -3  -3 -12   16.64    1.55
  -3  -3 -13   21.00    1.62
  -3  -3 -13   19.68    1.47
  -3  -3 -13   20.56    1.59
  -3  -3 -14    0.31    0.47
  -3  -3 -15   31.33    1.42
   3   4 -17    1.52    0.46
   3   4 -16   41.65    2.07
   3   4 -16   40.98    2.04
  -3  -4  15    1.65    0.56
   3   4 -15    1.94    0.67
  -3  -4  14  142.45    4.18
   3   4 -14  137.16    4.44
  -3  -4  13    0.96    0.59
   3   4 -13    1.60    0.68
  -3  -4  12   24.90    1.79
  -3  -4  11  147.08    4.42
   3   4 -11  148.01    4.15
   3   4 -10  104.36    3.23
  -3  -4  10  111.90    3.71
   3   4 -10  111.51    3.52
  -3  -4   9  146.74    4.16
   3   4  -9  146.63    4.02
  -3  -4   8  189.90    4.70
   3   4  -8  201.48    4.69
  -3  -4   7   14.48    1.20
   3   4  -7   16.75    1.23
  -3  -4   6  102.50    3.02
  -3  -4   5    6.95    0.77
   3   4  -5    8.55    0.85
  -3  -4   4 1122.51   14.44
   3   4  -4 1132.03   14.42
  -3  -4   3  870.77   11.53
   3   4  -3  874.85   11.56
  -3  -4   3  893.33   11.47
  -3  -4   2  664.80    9.04
   3   4  -2  657.41    9.02
  -3  -4   2  667.78    8.92
   3   4  -1  947.16   11.92
  -3  -4   1  963.22   11.79
  -3  -4   1  940.31   11.40
  -3  -4   1  940.34   11.83
  -3  -4   0 3918.67   43.01
  -3  -4   0 3918.25   42.92
   3   4   0 3957.33   43.05
  -3  -4   0 3928.42   42.90
  -3  -4   0 3933.92   43.19
  -3  -4   0 3923.29   43.26
  -3  -4   0 3887.97   43.70
  -3  -4   0 3949.37   43.63
  -3  -4  -1  282.90    4.79
   3   4   1  280.92    4.38
  -3  -4  -1  285.05    5.12
  -3  -4  -1  284.62    5.13
  -3  -4  -1  286.37    4.53
  -3  -4  -1  282.60    5.11
  -3  -4  -1  282.30    4.81
  -3  -4  -1  287.47    4.88
  -3  -4  -1  283.59    4.34
  -3  -4  -2   97.83    2.73
  -3  -4  -2   96.14    2.75
  -3  -4  -2   94.40    2.43
  -3  -4  -2   94.50    2.54
  -3  -4  -2   95.27    2.54
  -3  -4  -2   95.37    2.74
  -3  -4  -2   97.80    2.66
  -3  -4  -3   33.30    1.54
  -3  -4  -3   35.85    1.63
  -3  -4  -3   36.37    1.72
  -3  -4  -3   34.04    1.56
  -3  -4  -3   35.89    1.66
  -3  -4  -3   32.68    1.35
  -3  -4  -3   36.08    1.66
  -3  -4  -3   36.35    1.70
  -3  -4  -3   32.53    1.49
  -3  -4  -4   24.41    1.44
  -3  -4  -4   21.63    1.43
  -3  -4  -4   21.50    1.37
  -3  -4  -4   22.11    1.40
  -3  -4  -4   21.37    1.42
  -3  -4  -4   21.06    1.34
  -3  -4  -4   21.03    1.33
  -3  -4  -5  366.19    7.07
  -3  -4  -5  382.13    6.49
  -3  -4  -5  366.49    6.86
  -3  -4  -5  362.90    6.97
  -3  -4  -5  388.63    6.90
  -3  -4  -5  383.13    6.86
  -3  -4  -5  375.45    6.88
  -3  -4  -6    2.00    0.58
  -3  -4  -6    1.53    0.63
  -3  -4  -6    1.96    0.61
  -3  -4  -6    1.41    0.54
  -3  -4  -6    0.58    0.45
  -3  -4  -7    8.84    1.11
  -3  -4  -7    8.93    1.12
  -3  -4  -7    9.52    1.10
  -3  -4  -7    9.71    1.16
  -3  -4  -7    8.84    0.95
  -3  -4  -7    9.36    1.13
  -3  -4  -7    9.37    1.13
  -3  -4  -7    9.01    1.00
  -3  -4  -8   27.91    2.00
  -3  -4  -8   29.45    1.95
  -3  -4  -8   29.32    1.79
  -3  -4  -8   29.52    2.01
  -3  -4  -8   25.48    1.86
  -3  -4  -9    1.98    0.78
  -3  -4  -9    1.27    0.67
  -3  -4  -9    1.22    0.60
  -3  -4  -9    2.15    0.72
  -3  -4 -10   10.01    1.32
  -3  -4 -10   10.50    1.18
  -3  -4 -10   12.74    1.45
  -3  -4 -10   11.20    1.31
  -3  -4 -11    2.17    0.78
  -3  -4 -11    1.55    0.70
  -3  -4 -11    0.90    0.57
  -3  -4 -11    1.13    0.59
  -3  -4 -12    5.18    0.95
  -3  -4 -12    5.41    0.87
  -3  -4 -12    8.08    1.08
  -3  -4 -13   41.27    2.15
  -3  -4 -13   40.34    2.09
  -3  -4 -14   35.67    1.73
  -3  -4 -15  126.53    2.79
   3   5 -17    2.47    0.53
   3   5 -16   12.15    1.15
   3   5 -15   74.94    3.00
  -3  -5  15   77.09    2.65
   3   5 -14  273.49    6.53
  -3  -5  14  272.10    6.00
   3   5 -13   77.90    3.38
  -3  -5  12   40.80    2.28
   3   5 -12   40.95    2.11
  -3  -5  12   36.59    2.20
  -3  -5  11  170.54    4.97
   3   5 -11  174.35    4.66
  -3  -5  11  173.48    4.94
   3   5 -10    2.22    0.67
  -3  -5  10    4.10    0.87
  -3  -5   9  487.82    8.94
   3   5  -9  494.28    8.70
  -3  -5   8   27.75    1.76
   3   5  -8   32.09    1.81
   3   5  -7   25.01    1.56
  -3  -5   6  778.89   11.57
   3   5  -6  791.61   11.45
  -3  -5   5  368.18    6.59
  -3  -5   4  383.24    6.54
  -3  -5   4  372.64    6.36
  -3  -5   3  259.53    4.85
  -3  -5   3  265.88    4.98
   3   5  -3  266.96    4.97
  -3  -5   2  398.13    6.20
   3   5  -2  390.86    6.28
  -3  -5   2  384.71    6.31
  -3  -5   1 1097.52   13.50
  -3  -5   1 1081.93   13.32
   3   5  -1 1077.83   13.54
  -3  -5   0 2070.01   23.82
  -3  -5   0 2101.20   24.66
  -3  -5   0 2108.57   23.85
  -3  -5   0 2022.67   23.64
  -3  -5   0 2078.83   23.98
  -3  -5   0 2049.34   24.46
   3   5   0 2078.13   23.93
  -3  -5  -1  124.50    2.95
  -3  -5  -1  122.75    3.28
  -3  -5  -1  126.07    3.35
  -3  -5  -1  127.63    2.73
  -3  -5  -1  128.56    3.25
  -3  -5  -1  124.80    2.92
  -3  -5  -1  128.70    3.14
  -3  -5  -2    0.30    0.34
  -3  -5  -2    1.16    0.42
  -3  -5  -2    0.98    0.43
   3   5   2    0.08    0.34
  -3  -5  -2    0.46    0.42
  -3  -5  -2    0.90    0.49
  -3  -5  -2    0.89    0.38
  -3  -5  -2   -0.09    0.32
  -3  -5  -3  287.36    5.42
  -3  -5  -3  290.00    5.60
  -3  -5  -3  300.09    5.78
  -3  -5  -3  297.16    5.79
  -3  -5  -3  298.08    5.91
  -3  -5  -3  298.62    5.62
  -3  -5  -3  296.76    5.88
  -3  -5  -4  153.81    3.95
  -3  -5  -4  148.73    3.83
  -3  -5  -4  155.03    3.84
  -3  -5  -4  146.95    4.06
  -3  -5  -4  153.21    3.98
  -3  -5  -4  152.07    3.92
  -3  -5  -4  146.43    3.99
  -3  -5  -4  156.32    4.17
  -3  -5  -5    2.00    0.61
  -3  -5  -5    2.78    0.68
  -3  -5  -5    2.62    0.64
  -3  -5  -5    1.63    0.58
  -3  -5  -5    1.13    0.55
  -3  -5  -6  586.83    9.42
  -3  -5  -6  585.29    9.90
  -3  -5  -6  584.62    9.80
  -3  -5  -6  578.75   10.09
  -3  -5  -6  570.46    9.83
  -3  -5  -6  580.31   10.06
  -3  -5  -6  568.47   10.09
  -3  -5  -7  163.82    4.57
  -3  -5  -7  157.38    4.64
  -3  -5  -7  169.53    4.89
  -3  -5  -7  162.03    4.65
  -3  -5  -7  165.14    4.74
  -3  -5  -7  167.34    4.86
  -3  -5  -8  204.45    5.49
  -3  -5  -8  203.31    5.59
  -3  -5  -8  208.14    5.69
  -3  -5  -8  202.19    5.45
  -3  -5  -9  157.20    4.92
  -3  -5  -9  153.32    4.90
  -3  -5  -9  160.31    4.78
  -3  -5 -10   40.84    2.44
  -3  -5 -10   41.00    2.48
  -3  -5 -10   39.63    2.28
  -3  -5 -11   99.21    3.75
  -3  -5 -11   98.37    3.41
  -3  -5 -12   54.11    2.59
  -3  -5 -12   57.72    2.62
  -3  -5 -13  118.54    3.53
  -3  -5 -13  118.93    3.47
  -3  -5 -14    0.77    0.43
   3   6 -17   38.40    1.51
   3   6 -16   20.74    1.38
   3   6 -15   27.41    1.74
  -3  -6  15   24.61    1.43
   3   6 -14   21.87    1.73
  -3  -6  14   19.22    1.46
   3   6 -13  827.26   13.47
  -3  -6  13  834.88   12.89
  -3  -6  12  143.19    4.38
  -3  -6  12  140.83    4.47
  -3  -6  11  112.20    3.91
   3   6 -11  115.02    3.79
  -3  -6  11  116.03    4.03
  -3  -6  10  388.79    7.88
   3   6 -10  381.00    7.60
  -3  -6  10  374.44    7.97
  -3  -6   9   19.36    1.57
   3   6  -9   20.98    1.57
  -3  -6   9   19.90    1.62
  -3  -6   8   11.35    1.19
   3   6  -8   10.20    1.11
  -3  -6   8   10.40    1.17
  -3  -6   7  160.30    4.27
   3   6  -7  152.50    4.15
  -3  -6   7  156.91    4.38
   3   6  -6  297.09    6.06
  -3  -6   6  298.70    6.26
   3   6  -5    4.54    0.71
  -3  -6   5    6.29    0.79
  -3  -6   4  101.98    3.00
   3   6  -4  101.97    3.00
  -3  -6   4  103.81    3.10
  -3  -6   3  156.13    3.81
  -3  -6   2    5.21    0.67
  -3  -6   1    9.15    0.83
  -3  -6   1    8.25    0.78
   3   6  -1    7.69    0.78
  -3  -6   0   32.11    1.45
  -3  -6   0   31.27    1.42
  -3  -6   0   31.72    1.59
  -3  -6   0   33.60    1.71
  -3  -6  -1  386.38    6.51
  -3  -6  -1  394.89    6.79
  -3  -6  -1  385.84    6.36
  -3  -6  -1  402.60    7.10
  -3  -6  -1  397.34    7.11
  -3  -6  -1  400.60    6.90
  -3  -6  -2   25.06    1.56
  -3  -6  -2   21.96    1.50
  -3  -6  -2   22.03    1.45
  -3  -6  -3  478.63    8.23
  -3  -6  -3  472.50    7.96
  -3  -6  -3  481.70    8.43
  -3  -6  -3  482.30    8.25
  -3  -6  -3  466.41    7.72
  -3  -6  -3  458.16    7.74
  -3  -6  -3  475.88    8.30
  -3  -6  -4  135.57    4.00
  -3  -6  -4  135.03    3.83
  -3  -6  -4  134.86    3.90
  -3  -6  -4  134.93    3.76
  -3  -6  -4  142.86    3.98
  -3  -6  -4  134.94    4.07
  -3  -6  -5  305.48    6.50
  -3  -6  -5  323.07    6.53
  -3  -6  -5  302.13    6.64
  -3  -6  -5  307.03    6.51
  -3  -6  -5  314.35    6.78
  -3  -6  -5  305.37    6.73
  -3  -6  -5  319.06    6.53
  -3  -6  -6  115.22    3.79
  -3  -6  -6  107.97    3.70
  -3  -6  -6  115.99    3.94
  -3  -6  -6  111.93    3.90
  -3  -6  -6  105.24    3.65
  -3  -6  -6  111.68    3.91
  -3  -6  -7  173.75    4.87
  -3  -6  -7  182.13    5.04
  -3  -6  -7  178.83    5.18
  -3  -6  -7  175.53    5.15
  -3  -6  -7  190.67    5.31
  -3  -6  -8  294.08    6.88
  -3  -6  -8  300.91    7.10
  -3  -6  -8  313.67    7.24
  -3  -6  -8  304.01    7.05
  -3  -6  -9    7.54    1.16
  -3  -6  -9    7.77    1.18
  -3  -6  -9    7.91    1.17
  -3  -6 -10   46.79    2.57
  -3  -6 -10   44.18    2.35
  -3  -6 -11   22.17    1.71
  -3  -6 -11   21.73    1.54
  -3  -6 -12    3.99    0.81
  -3  -6 -12    2.27    0.69
  -3  -6 -13    6.60    0.82
  -3  -6 -13    6.34    0.84
  -3  -6 -14  187.11    3.65
   3   7 -16   43.22    1.81
  -3  -7  15   58.89    2.09
   3   7 -15   66.27    2.59
  -3  -7  14   90.46    3.00
   3   7 -14   93.82    3.43
  -3  -7  13    7.51    1.01
  -3  -7  12   57.56    2.79
  -3  -7  11  262.95    6.26
  -3  -7  11  268.09    6.53
  -3  -7  10    1.64    0.69
  -3  -7  10    2.59    0.79
  -3  -7   9  396.36    8.36
  -3  -7   9  403.09    8.07
   3   7  -9  424.30    8.16
   3   7  -8    3.25    0.78
  -3  -7   8    4.01    0.86
  -3  -7   8    4.37    0.90
  -3  -7   7  290.24    6.52
   3   7  -7  292.18    6.31
  -3  -7   7  288.35    6.27
  -3  -7   6   19.66    1.53
  -3  -7   6   17.19    1.37
   3   7  -6   17.10    1.37
   3   7  -5    6.09    0.85
  -3  -7   5    6.16    0.84
  -3  -7   5    5.64    0.87
   3   7  -4  380.53    7.04
  -3  -7   4  396.73    7.07
   3   7  -3  144.36    3.75
  -3  -7   3  140.18    3.65
  -3  -7   2 1163.29   15.53
  -3  -7   2 1162.73   15.37
  -3  -7   1   85.49    2.68
  -3  -7   1   87.00    2.67
  -3  -7   0    8.18    0.98
  -3  -7   0    6.94    0.79
   3   7   0    8.67    0.93
  -3  -7  -1    2.25    0.60
  -3  -7  -1    1.61    0.56
  -3  -7  -1    1.13    0.52
  -3  -7  -1    2.38    0.58
  -3  -7  -2    3.17    0.73
  -3  -7  -2    2.42    0.66
  -3  -7  -2    0.92    0.50
   3   7   2    0.53    0.41
  -3  -7  -3   60.37    2.57
  -3  -7  -3   55.87    2.59
  -3  -7  -3   53.91    2.46
  -3  -7  -3   52.64    2.43
  -3  -7  -3   56.76    2.36
  -3  -7  -4   53.84    2.52
  -3  -7  -4   53.13    2.37
  -3  -7  -4   56.75    2.54
  -3  -7  -4   57.91    2.72
  -3  -7  -4   55.54    2.62
  -3  -7  -4   56.51    2.61
  -3  -7  -4   58.74    2.54
  -3  -7  -5    4.21    0.91
  -3  -7  -5    3.29    0.75
  -3  -7  -5    2.31    0.73
  -3  -7  -5    2.56    0.76
  -3  -7  -5    3.41    0.81
  -3  -7  -5    2.70    0.68
  -3  -7  -6   48.89    2.48
  -3  -7  -6   46.61    2.42
  -3  -7  -6   48.01    2.61
  -3  -7  -6   47.05    2.56
  -3  -7  -6   45.06    2.52
  -3  -7  -7  108.49    3.77
  -3  -7  -7  112.82    3.90
  -3  -7  -7  108.01    3.97
  -3  -7  -7  112.21    4.05
  -3  -7  -7  108.47    4.01
  -3  -7  -8   16.13    1.48
  -3  -7  -8   18.30    1.68
  -3  -7  -8   15.86    1.58
  -3  -7  -8   16.48    1.63
  -3  -7  -9    4.10    0.95
  -3  -7  -9    4.79    0.95
  -3  -7  -9    3.37    0.87
  -3  -7 -10    0.35    0.65
  -3  -7 -11  141.93    3.81
  -3  -7 -11  142.42    4.15
  -3  -7 -11  144.56    4.13
  -3  -7 -12    0.86    0.53
  -3  -7 -12    1.48    0.55
  -3  -7 -13   27.22    1.35
  -3  -7 -13   25.96    1.28
   3   8 -16  107.55    2.69
  -3  -8  15   17.49    1.03
  -3  -8  14    9.64    0.95
   3   8 -14    8.15    1.02
  -3  -8  13  285.03    6.01
  -3  -8  13  281.52    6.17
  -3  -8  12  121.96    3.88
  -3  -8  12  113.56    3.90
  -3  -8  11   42.74    2.36
  -3  -8  11   44.37    2.49
  -3  -8  10  710.05   11.80
  -3  -8  10  699.23   12.13
  -3  -8   9   37.63    2.21
  -3  -8   9   39.47    2.39
  -3  -8   8  200.84    5.33
  -3  -8   8  208.36    5.69
  -3  -8   7  112.37    3.78
  -3  -8   7  115.84    4.01
  -3  -8   6   15.09    1.38
  -3  -8   6   15.76    1.45
  -3  -8   5  102.34    3.38
  -3  -8   5   95.10    3.44
  -3  -8   4   25.68    1.67
  -3  -8   4   27.87    1.78
  -3  -8   3   40.50    2.00
  -3  -8   3   38.49    2.02
  -3  -8   2  165.65    4.14
  -3  -8   2  153.67    4.13
   3   8  -2  160.76    4.23
  -3  -8   1   94.23    3.30
   3   8  -1   93.25    3.14
  -3  -8   1   97.09    3.00
  -3  -8   0   34.34    1.99
   3   8   0   33.04    1.85
  -3  -8  -1   10.54    1.16
  -3  -8  -1   11.15    1.19
   3   8   1   11.03    1.10
  -3  -8  -1    9.96    1.06
   3   8   2   -0.07    0.49
  -3  -8  -2    1.30    0.63
  -3  -8  -2    0.73    0.55
  -3  -8  -2    0.24    0.47
  -3  -8  -3  178.38    4.83
  -3  -8  -3  190.84    5.02
  -3  -8  -3  186.46    5.16
  -3  -8  -3  186.65    5.00
  -3  -8  -4   37.40    2.17
  -3  -8  -4   37.57    2.26
  -3  -8  -4   36.15    2.22
  -3  -8  -4   33.20    2.02
  -3  -8  -4   37.00    2.13
  -3  -8  -5   45.92    2.51
  -3  -8  -5   46.59    2.56
  -3  -8  -5   49.99    2.52
  -3  -8  -6   99.24    3.79
  -3  -8  -6  104.44    3.99
  -3  -8  -6  105.30    3.95
  -3  -8  -6  109.15    3.81
  -3  -8  -6  105.43    3.71
  -3  -8  -7  115.78    4.07
  -3  -8  -7  109.99    4.04
  -3  -8  -7  103.45    3.90
  -3  -8  -7  111.03    3.82
  -3  -8  -7  110.85    3.82
  -3  -8  -8  493.61    9.50
  -3  -8  -8  520.31    9.67
  -3  -8  -8  516.03    9.71
  -3  -8  -9    1.66    0.69
  -3  -8 -10   86.78    3.03
  -3  -8 -10   88.60    3.17
  -3  -8 -10   87.80    3.18
  -3  -8 -11    6.76    0.88
  -3  -8 -11    6.22    0.83
  -3  -8 -12   38.02    1.65
  -3  -8 -12   40.17    1.65
   3   9 -15  102.19    2.63
  -3  -9  14    1.00    0.42
  -3  -9  13   83.23    2.82
  -3  -9  13   89.97    3.05
   3   9 -13   84.74    3.13
  -3  -9  12    7.18    1.04
  -3  -9  12    6.62    0.94
  -3  -9  11   56.93    2.80
  -3  -9  11   59.58    2.67
  -3  -9  10   66.82    3.14
   3   9  -9   66.75    2.82
  -3  -9   9   63.61    3.11
  -3  -9   9   73.02    3.08
   3   9  -8  151.05    4.39
  -3  -9   8  143.30    4.72
  -3  -9   8  142.28    4.42
  -3  -9   7    1.50    0.70
  -3  -9   7    0.78    0.63
  -3  -9   6  274.54    6.26
  -3  -9   6  274.46    6.62
   3   9  -5   14.66    1.38
  -3  -9   5   13.95    1.33
  -3  -9   5   14.18    1.42
   3   9  -4  586.06   10.00
  -3  -9   4  575.76    9.82
  -3  -9   4  565.56   10.14
   3   9  -3  157.47    4.40
  -3  -9   3  154.67    4.25
  -3  -9   3  146.88    4.31
  -3  -9   2  131.23    3.82
   3   9  -2  127.54    3.94
  -3  -9   2  122.91    3.96
  -3  -9   2  127.34    3.84
  -3  -9   1  393.01    8.02
   3   9  -1  408.79    7.77
  -3  -9   0   11.99    1.30
  -3  -9   0    9.11    1.18
   3   9   0   11.05    1.19
   3   9   1   11.78    1.22
  -3  -9  -1   11.38    1.27
  -3  -9  -1   14.52    1.43
  -3  -9  -1   11.91    1.25
  -3  -9  -2  184.22    4.99
   3   9   2  183.22    4.68
  -3  -9  -3  184.13    5.12
  -3  -9  -4  694.81   11.78
  -3  -9  -4  685.25   11.50
  -3  -9  -4  680.59   11.40
  -3  -9  -4  665.17   11.86
  -3  -9  -5  265.79    6.51
  -3  -9  -5  273.79    6.21
  -3  -9  -5  266.17    6.32
  -3  -9  -6   89.93    3.59
  -3  -9  -6   91.15    3.66
  -3  -9  -6   89.37    3.43
  -3  -9  -7  250.81    5.84
  -3  -9  -7  257.31    6.30
  -3  -9  -7  240.44    5.93
  -3  -9  -8   15.35    1.44
  -3  -9  -9   36.32    2.04
  -3  -9  -9   37.46    1.99
  -3  -9  -9   37.64    2.01
  -3  -9 -10   35.44    1.83
  -3  -9 -10   33.79    1.75
  -3  -9 -10   34.58    1.71
  -3  -9 -11    0.19    0.39
  -3  -9 -11    0.17    0.48
  -3 -10  14   40.33    1.50
  -3 -10  13    3.43    0.64
  -3 -10  13    3.31    0.58
  -3 -10  12   65.92    2.53
  -3 -10  12   74.58    2.85
  -3 -10  11  156.02    4.30
  -3 -10  11  163.62    4.68
  -3 -10  10   13.47    1.33
   3  10 -10   12.47    1.17
  -3 -10   9  982.05   15.38
  -3 -10   8   20.95    1.80
  -3 -10   8   21.44    1.69
   3  10  -8   19.89    1.57
  -3 -10   7   97.58    3.84
  -3 -10   7  101.58    3.66
   3  10  -7  104.90    3.67
  -3 -10   6    5.56    1.01
  -3 -10   6    6.39    1.01
   3  10  -6    4.52    0.92
  -3 -10   5  455.07    9.08
  -3 -10   5  474.50    8.85
   3  10  -5  471.91    8.88
  -3 -10   4    0.82    0.60
   3  10  -4    0.61    0.64
  -3 -10   4    0.24    0.58
  -3 -10   3   13.83    1.34
  -3 -10   3   13.49    1.28
   3  10  -3   10.85    1.24
   3  10  -2   84.01    3.26
   3  10  -1   86.00    3.28
   3  10   0    1.31    0.65
  -3 -10   0    1.74    0.75
  -3 -10   0    2.15    0.77
   3  10   1   41.30    2.20
  -3 -10  -1   37.92    2.14
  -3 -10  -1   38.11    2.28
  -3 -10  -1   37.95    2.33
   3  10   2   69.69    2.81
  -3 -10  -2   71.76    3.06
  -3 -10  -2   66.55    3.12
  -3 -10  -2   68.44    2.98
  -3 -10  -3   14.91    1.44
  -3 -10  -3   15.19    1.56
  -3 -10  -3   15.41    1.47
  -3 -10  -3   17.52    1.54
  -3 -10  -4   43.80    2.32
  -3 -10  -4   44.54    2.58
  -3 -10  -4   42.30    2.33
  -3 -10  -4   51.03    2.60
  -3 -10  -5  306.71    7.11
  -3 -10  -5  298.77    6.88
  -3 -10  -6  265.29    6.47
  -3 -10  -6  281.34    6.15
  -3 -10  -6  277.53    6.42
  -3 -10  -7   14.73    1.37
  -3 -10  -8   52.07    2.24
  -3 -10  -8   56.14    2.45
  -3 -10  -8   54.15    2.43
  -3 -10  -9    5.52    0.82
  -3 -10  -9    5.34    0.77
  -3 -10  -9    5.99    0.85
  -3 -10 -10  118.72    2.97
  -3 -10 -10  107.02    2.72
  -3 -11  13  105.70    2.62
  -3 -11  12   50.72    2.00
  -3 -11  12   52.37    2.17
  -3 -11  11   53.78    2.24
  -3 -11  11   52.21    2.39
  -3 -11  10   75.70    2.85
  -3 -11  10   78.72    3.13
  -3 -11   9   38.63    2.11
   3  11  -9   35.01    1.92
  -3 -11   8  208.99    5.64
  -3 -11   8  210.78    5.31
   3  11  -8  205.43    5.16
  -3 -11   7  146.30    4.67
  -3 -11   6   78.40    3.34
  -3 -11   6   77.93    3.11
   3  11  -6   77.22    3.17
  -3 -11   5    1.51    0.68
  -3 -11   5    1.33    0.67
   3  11  -5    1.31    0.70
  -3 -11   4  635.87   11.19
   3  11  -4  672.49   11.26
  -3 -11   4  664.30   10.97
   3  11  -3    5.59    0.99
  -3 -11   3    5.79    0.96
  -3 -11   3    6.08    0.99
   3  11  -2    3.29    0.84
  -3 -11   2    2.44    0.74
  -3 -11   2    1.58    0.76
   3  11  -1    2.29    0.74
  -3 -11   1    2.31    0.77
  -3 -11   1    2.49    0.80
   3  11   0   61.84    2.75
  -3 -11   0   56.04    2.87
  -3 -11   0   58.69    2.84
   3  11   1   39.68    2.18
  -3 -11  -1   42.85    2.50
  -3 -11  -1   46.37    2.46
  -3 -11  -2    0.86    0.57
  -3 -11  -2    0.59    0.61
  -3 -11  -2    0.25    0.60
  -3 -11  -3  133.34    4.09
  -3 -11  -3  129.98    4.38
  -3 -11  -3  138.03    4.20
  -3 -11  -4  263.60    5.96
  -3 -11  -4  257.66    6.08
  -3 -11  -4  259.98    5.77
  -3 -11  -4  258.23    6.32
  -3 -11  -5  213.78    5.12
  -3 -11  -5  219.15    5.38
  -3 -11  -6   23.08    1.61
  -3 -11  -6   20.96    1.45
  -3 -11  -6   24.34    1.75
  -3 -11  -7  391.57    7.23
  -3 -11  -7  408.40    7.47
  -3 -11  -8    7.52    0.85
  -3 -11  -8    7.73    0.86
  -3 -11  -9   22.24    1.18
  -3 -11  -9   20.88    1.18
  -3 -12  12  109.13    2.84
  -3 -12  11   40.60    1.87
  -3 -12  10   68.65    2.66
  -3 -12  10   66.51    2.42
  -3 -12   9    6.62    0.95
   3  12  -9    6.70    0.85
  -3 -12   9    7.48    0.93
  -3 -12   8  105.32    3.42
   3  12  -8  106.60    3.34
  -3 -12   8  101.32    3.57
  -3 -12   7   81.58    3.04
  -3 -12   7   77.05    3.17
   3  12  -7   85.13    3.08
   3  12  -6   86.01    3.21
   3  12  -5   78.29    3.09
  -3 -12   5   81.49    2.94
   3  12  -4   17.69    1.54
   3  12  -3  415.61    8.11
  -3 -12   3  406.66    8.08
  -3 -12   3  429.83    8.60
   3  12  -2   61.75    2.75
  -3 -12   2   65.29    2.96
  -3 -12   2   62.65    2.85
   3  12  -1  136.19    4.11
  -3 -12   1  134.93    4.34
  -3 -12   1  131.55    4.25
   3  12   0    7.33    1.00
  -3 -12   0    5.56    0.98
  -3 -12   0    7.58    1.12
   3  12   1  471.80    8.47
  -3 -12  -1  490.69    9.22
  -3 -12  -1  489.26    8.87
   3  12   2    7.67    0.97
  -3 -12  -2    8.98    1.08
  -3 -12  -2    9.16    1.20
  -3 -12  -2    8.26    1.04
  -3 -12  -3   18.55    1.45
  -3 -12  -3   21.81    1.47
  -3 -12  -3   17.72    1.38
  -3 -12  -3   20.15    1.62
  -3 -12  -4  211.10    4.85
  -3 -12  -4  224.64    5.11
  -3 -12  -4  215.87    5.30
  -3 -12  -5   44.17    1.92
  -3 -12  -5   42.88    2.02
  -3 -12  -5   45.66    2.21
  -3 -12  -6   90.61    2.82
  -3 -12  -6   93.46    3.00
  -3 -12  -7  168.13    3.67
  -3 -12  -7  165.72    3.81
  -3 -12  -8   10.40    0.79
  -3 -13  11  125.07    2.92
  -3 -13  10    0.47    0.37
  -3 -13  10    1.21    0.46
  -3 -13   9    8.30    0.83
  -3 -13   9    7.84    0.90
   3  13  -8   77.25    2.55
  -3 -13   8   79.19    2.55
   3  13  -7    3.04    0.66
  -3 -13   7    3.14    0.70
  -3 -13   7    2.72    0.63
  -3 -13   6  200.26    4.88
   3  13  -6  214.28    4.89
  -3 -13   6  207.22    4.57
   3  13  -5   76.62    2.85
  -3 -13   5   77.67    3.07
  -3 -13   5   76.29    2.82
  -3 -13   4  114.35    3.78
   3  13  -4  118.31    3.65
  -3 -13   3   26.14    1.79
  -3 -13   3   25.99    1.68
   3  13  -3   29.35    1.78
  -3 -13   2  254.26    5.82
  -3 -13   2  266.96    6.03
   3  13  -2  274.04    5.84
  -3 -13   1  120.93    3.83
  -3 -13   1  128.71    3.89
   3  13  -1  128.75    3.74
  -3 -13   0   40.39    2.03
   3  13   0   42.68    2.02
  -3 -13   0   40.57    2.17
  -3 -13   0   42.33    2.10
  -3 -13  -1   61.50    2.44
  -3 -13  -1   59.09    2.48
   3  13   1   58.89    2.29
  -3 -13  -1   59.94    2.42
  -3 -13  -1   62.63    2.65
  -3 -13  -2   14.57    1.26
  -3 -13  -2   14.22    1.17
   3  13   2   12.66    1.00
  -3 -13  -3    1.53    0.50
  -3 -13  -3    5.18    0.79
  -3 -13  -4    0.31    0.39
  -3 -13  -4   -0.29    0.47
  -3 -13  -5   40.99    1.77
  -3 -13  -6    1.11    0.43
  -3 -14   9   18.63    1.03
   3  14  -8  136.50    3.03
  -3 -14   8  142.89    3.24
   3  14  -7   86.40    2.50
  -3 -14   7   89.67    2.56
   3  14  -6    0.76    0.43
   3  14  -5   17.03    1.21
   3  14  -4   -0.23    0.47
   3  14  -3    2.62    0.66
   3  14  -2    1.33    0.48
  -3 -14   1  101.11    2.93
   3  14  -1  108.63    3.02
   3  14   0    0.38    0.41
  -3 -14   0    0.70    0.45
   3  14   1    4.32    0.58
  -3 -14  -1    4.08    0.60
  -3 -14  -1    4.91    0.68
  -3 -14  -2   13.34    0.91
  -3 -14  -2   11.68    0.91
  -3 -14  -3   10.51    0.83
  -3 -14  -4    4.34    0.54
   3  15  -4   24.82    1.21
   3  15  -3   13.26    0.90
   3  15  -2    0.22    0.29
   4 -16  -4  105.70    2.65
  -4  16   3   76.31    2.31
  -4  16   2    2.09    0.52
   4 -16  -1  324.57    5.65
  -4  16   1  328.82    5.73
   4 -16   0   24.47    1.43
   4 -16   0   25.16    1.38
  -4  16   0   23.40    1.33
   4 -16   1   58.26    2.23
   4 -16   1   54.46    2.11
  -4  16  -1   57.05    2.05
   4 -16   2   19.20    1.31
  -4  16  -3    0.78    0.38
   4 -16   3    0.78    0.43
  -4  16  -4    0.82    0.39
   4 -16   4    0.84    0.48
  -4  16  -5  146.68    3.24
   4 -16   5  151.44    3.50
  -4  16  -6    0.36    0.31
   4 -16   6    0.20    0.34
   4 -15  -6    9.15    0.85
   4 -15  -6    9.84    0.84
   4 -15  -5    6.49    0.80
  -4  15   4   79.74    2.67
  -4  15   3    7.81    0.96
   4 -15  -2   33.83    1.79
   4 -15  -2   38.63    1.95
  -4  15   2   35.90    1.88
   4 -15  -1   41.27    2.04
   4 -15  -1   38.96    2.07
  -4  15   1   41.43    2.06
   4 -15   0    1.82    0.59
  -4  15   0    0.79    0.54
   4 -15   1   97.57    3.42
  -4  15  -1  102.38    3.17
   4 -15   2  348.12    7.05
  -4  15  -2  343.56    6.40
   4 -15   3    0.08    0.52
   4 -15   4  153.32    4.21
   4 -15   5   33.31    1.83
  -4  15  -6  215.29    4.62
   4 -15   6  218.68    4.79
  -4  15  -7   33.63    1.59
   4 -15   7   34.09    1.59
  -4  15  -8    0.90    0.37
   4 -15   8    0.19    0.29
  -4  15  -9    7.62    0.65
   4 -14  -8  164.42    3.38
  -4  14   8  170.46    3.50
   4 -14  -7    0.54    0.47
   4 -14  -7    0.26    0.39
  -4  14   7    0.47    0.38
   4 -14  -6   10.90    1.07
  -4  14   6   11.29    1.09
  -4  14   5   -0.14    0.53
   4 -14  -5    0.76    0.50
  -4  14   5    0.66    0.52
   4 -14  -4   57.60    2.47
  -4  14   4   65.34    2.70
  -4  14   4   59.69    2.65
   4 -14  -4   60.39    2.48
   4 -14  -3  227.75    5.34
   4 -14  -3  217.53    5.34
  -4  14   3  232.87    5.66
  -4  14   3  227.48    5.45
   4 -14  -2    3.18    0.72
  -4  14   2    3.16    0.86
  -4  14   2    2.77    0.78
   4 -14  -2    3.98    0.85
  -4  14   1  115.94    3.77
   4 -14  -1  109.96    3.86
  -4  14   0  100.22    3.44
   4 -14   0   96.88    3.63
  -4  14  -1  105.54    3.51
   4 -14   1  108.41    3.82
  -4  14  -2   70.14    2.75
   4 -14   2   72.36    3.11
  -4  14  -3    1.20    0.59
   4 -14   3    0.88    0.63
   4 -14   4   24.79    1.80
   4 -14   4   21.29    1.56
   4 -14   5  229.25    5.61
   4 -14   5  222.49    5.21
   4 -14   6    2.05    0.64
   4 -14   6    1.77    0.60
   4 -14   7  135.98    3.58
   4 -14   7  146.31    3.92
  -4  14  -7  132.75    3.75
  -4  14  -7  139.73    3.83
   4 -14   8   28.59    1.53
  -4  14  -8   27.58    1.53
  -4  14  -8   32.84    1.70
  -4  14  -9   35.80    1.53
  -4  14  -9   41.33    1.85
  -4  14 -10    0.76    0.36
  -4  13   9   99.21    2.68
   4 -13  -9  105.66    3.03
  -4  13   8   14.45    1.18
   4 -13  -8   13.66    1.11
   4 -13  -8   15.43    1.30
   4 -13  -7  215.32    4.99
  -4  13   7  209.10    5.00
   4 -13  -7  205.24    5.11
  -4  13   6  252.89    5.73
  -4  13   6  247.41    5.78
   4 -13  -5    2.74    0.71
  -4  13   5    2.49    0.77
   4 -13  -5    2.81    0.72
   4 -13  -5    3.93    0.90
  -4  13   4  298.86    6.88
   4 -13  -4  294.93    6.55
  -4  13   4  295.82    6.67
   4 -13  -4  303.99    6.59
  -4  13   3  251.11    6.24
   4 -13  -3  243.85    5.92
   4 -13  -3  233.07    5.93
   4 -13  -2   34.79    2.22
  -4  13   2   34.74    2.24
   4 -13  -1    0.77    0.63
  -4  13   1    1.17    0.68
   4 -13   0  257.72    6.45
  -4  13   0  244.95    6.30
   4 -13   1    1.78    0.72
  -4  13  -1    2.21    0.79
   4 -13   2  168.12    4.82
   4 -13   2  160.49    4.96
   4 -13   3    6.00    0.99
   4 -13   3    5.55    1.03
   4 -13   4  174.48    4.87
   4 -13   4  177.01    5.05
   4 -13   5   32.42    1.95
   4 -13   5   28.20    2.01
   4 -13   6   36.24    2.03
   4 -13   7   14.62    1.24
   4 -13   7   14.75    1.33
  -4  13  -7   13.17    1.29
   4 -13   8    1.22    0.50
  -4  13  -8    0.29    0.53
  -4  13  -8    1.52    0.57
   4 -13   8    0.71    0.45
  -4  13  -9   86.42    3.09
  -4  13  -9   88.71    2.94
  -4  13  -9   79.51    2.80
  -4  13 -10    0.91    0.48
  -4  13 -10    0.93    0.46
  -4  13 -10    0.60    0.40
  -4  13 -11   34.73    1.48
   4 -12 -11    2.57    0.53
  -4  12  10   50.18    1.90
   4 -12 -10   53.43    2.20
  -4  12   9  116.99    3.40
   4 -12  -9  120.11    3.70
   4 -12  -9  117.10    3.67
   4 -12  -8   20.93    1.50
  -4  12   8   23.16    1.61
   4 -12  -8   21.50    1.68
  -4  12   7   37.30    2.15
   4 -12  -7   38.96    2.17
   4 -12  -7   38.56    2.31
  -4  12   6  124.14    4.05
  -4  12   6  118.41    4.03
   4 -12  -6  115.60    3.77
   4 -12  -6  111.71    3.63
   4 -12  -5    4.42    0.86
  -4  12   5    4.64    0.98
   4 -12  -5    3.54    0.81
  -4  12   4    9.50    1.24
  -4  12   4    8.15    1.18
   4 -12  -4    7.68    1.07
  -4  12   3  402.67    8.39
  -4  12   3  391.04    8.08
   4 -12  -3  394.56    8.15
  -4  12   2  231.34    6.04
  -4  12   2  231.18    5.80
   4 -12  -2  225.06    5.88
  -4  12   1 1470.94   20.76
  -4  12   1 1472.76   20.29
   4 -12  -1 1466.97   20.67
   4 -12   0   77.64    3.31
  -4  12   0   81.92    3.42
  -4  12   0   78.93    3.18
   4 -12   1  228.08    5.96
  -4  12  -1  214.07    5.43
   4 -12   1  224.98    5.71
  -4  12  -1  218.54    5.80
  -4  12  -2    3.04    0.79
   4 -12   2    2.85    0.80
   4 -12   2    2.59    0.79
  -4  12  -2    2.54    0.72
   4 -12   3   46.48    2.47
  -4  12  -3   42.91    2.18
   4 -12   3   51.05    2.70
   4 -12   4    0.70    0.63
   4 -12   4    0.28    0.57
   4 -12   5  242.15    6.00
   4 -12   6    0.49    0.52
   4 -12   6    1.60    0.71
   4 -12   7   55.27    2.49
   4 -12   7   58.01    2.72
  -4  12  -8  166.71    4.70
   4 -12   8  169.78    4.33
   4 -12   8  163.63    4.51
  -4  12  -9   29.03    1.82
  -4  12  -9   29.51    1.90
  -4  12 -10  277.92    5.75
  -4  12 -10  265.98    5.21
  -4  12 -10  270.01    5.98
  -4  12 -11    0.43    0.36
  -4  12 -11   -0.06    0.39
  -4  12 -11    0.06    0.41
  -4  12 -11    0.14    0.35
  -4  12 -12   18.47    1.03
  -4  12 -12   17.81    0.99
   4 -11 -12   11.27    0.88
   4 -11 -11   91.87    2.91
  -4  11  11   83.23    2.48
  -4  11  10   60.09    2.40
   4 -11 -10   66.25    2.72
   4 -11 -10   65.94    2.75
  -4  11   9   33.87    1.95
   4 -11  -9   34.16    2.13
   4 -11  -8    9.33    1.10
   4 -11  -8   13.51    1.46
   4 -11  -7   14.00    1.33
  -4  11   7   17.15    1.55
  -4  11   6  302.18    6.96
  -4  11   6  316.27    7.13
   4 -11  -6  314.74    6.74
  -4  11   5  148.81    4.65
  -4  11   5  151.98    4.67
   4 -11  -5  149.06    4.55
   4 -11  -5  156.61    4.57
  -4  11   4   11.55    1.38
  -4  11   4   13.12    1.40
   4 -11  -4   13.36    1.41
   4 -11  -4   10.37    1.23
  -4  11   3    1.89    0.73
  -4  11   3   -0.09    0.65
  -4  11   2  123.85    4.17
  -4  11   2  121.25    3.99
  -4  11   1  333.31    7.07
  -4  11   1  343.32    7.40
  -4  11   0  676.47   11.23
  -4  11   0  693.40   11.72
   4 -11   0  702.88   11.51
  -4  11  -1  157.19    4.42
  -4  11  -1  161.27    4.77
   4 -11   1  162.12    4.67
  -4  11  -2  229.43    5.40
  -4  11  -2  228.73    5.80
   4 -11   2  231.13    5.68
  -4  11  -3   18.84    1.43
  -4  11  -3   21.22    1.68
   4 -11   3   22.51    1.68
   4 -11   4 1200.55   17.11
   4 -11   5   62.31    2.85
   4 -11   5   68.44    2.88
   4 -11   6    2.84    0.79
   4 -11   6    2.86    0.73
   4 -11   7  339.47    7.32
  -4  11  -8   17.22    1.54
  -4  11  -9  252.11    5.60
  -4  11  -9  258.23    6.38
  -4  11 -10    4.51    0.83
  -4  11 -10    4.93    0.95
  -4  11 -10    4.44    0.76
  -4  11 -10    4.07    0.83
  -4  11 -11  102.14    3.21
  -4  11 -11  102.24    3.44
  -4  11 -11   98.70    3.28
  -4  11 -11   99.04    3.06
  -4  11 -12   48.14    2.11
  -4  11 -12   49.18    2.01
  -4  11 -12   48.29    1.92
  -4  11 -13    1.45    0.36
  -4  11 -13    1.51    0.42
   4 -10 -13    1.89    0.39
   4 -10 -12   51.25    2.12
   4 -10 -12   49.71    1.88
   4 -10 -11    3.47    0.75
   4 -10 -11    4.93    0.85
  -4  10  11    5.40    0.78
   4 -10 -10    1.96    0.77
   4 -10 -10    3.87    0.87
  -4  10  10    2.65    0.66
  -4  10   9  117.16    3.88
   4 -10  -9  122.68    4.23
  -4  10   8   83.40    3.32
  -4  10   7   16.60    1.53
  -4  10   7   19.34    1.67
   4 -10  -7   17.43    1.54
  -4  10   6   25.69    1.88
  -4  10   6   22.54    1.77
   4 -10  -6   22.15    1.69
   4 -10  -6   25.24    1.84
  -4  10   5  194.06    5.24
  -4  10   5  196.65    5.32
   4 -10  -5  193.29    5.16
   4 -10  -5  183.18    5.15
  -4  10   4  192.98    5.19
   4 -10  -4  181.27    4.99
  -4  10   4  183.98    5.04
  -4  10   3  235.47    5.79
  -4  10   3  233.29    5.70
   4 -10  -3  235.89    5.74
  -4  10   2  139.63    4.27
  -4  10   2  136.81    4.10
  -4  10   1  228.25    5.65
  -4  10   1  229.27    5.45
  -4  10   0   56.63    2.62
   4 -10   0   58.98    2.69
   4 -10   0   53.44    2.49
  -4  10   0   55.08    2.44
  -4  10  -1  894.64   13.59
   4 -10   1  881.96   13.65
   4 -10   1  900.71   13.48
  -4  10  -1  892.80   13.11
  -4  10  -2  149.78    4.33
   4 -10   2  140.17    4.27
   4 -10   2  144.73    4.22
  -4  10  -2  145.72    3.98
  -4  10  -3    0.72    0.51
  -4  10  -3    1.69    0.61
   4 -10   3    0.08    0.54
   4 -10   3    0.78    0.60
   4 -10   4  361.93    7.57
   4 -10   4  397.71    7.59
   4 -10   5   64.53    2.83
   4 -10   5   71.04    2.86
   4 -10   6  251.95    5.78
  -4  10  -7   20.33    1.54
   4 -10   7   18.59    1.58
   4 -10   7   20.08    1.50
  -4  10  -8   92.90    3.52
  -4  10  -8   88.26    3.27
  -4  10  -9    0.27    0.59
  -4  10  -9    0.21    0.58
  -4  10  -9    0.48    0.57
  -4  10 -10  249.43    6.24
  -4  10 -10  238.75    5.63
  -4  10 -10  251.73    6.33
  -4  10 -11   -0.15    0.52
  -4  10 -11    0.28    0.50
  -4  10 -11    1.32    0.61
  -4  10 -11   -0.08    0.58
  -4  10 -12  199.46    4.59
  -4  10 -12  202.81    5.01
  -4  10 -12  191.85    4.75
  -4  10 -13   14.19    1.07
  -4  10 -13   14.97    1.08
  -4  10 -14    0.18    0.31
  -4  10 -14   -0.04    0.32
   4  -9 -14    0.56    0.29
   4  -9 -13  100.36    2.87
   4  -9 -13   98.93    2.84
  -4   9  13   95.16    2.63
   4  -9 -12   38.50    1.94
   4  -9 -12   40.59    2.05
  -4   9  12   37.78    1.80
   4  -9 -12   34.48    1.91
   4  -9 -11    0.77    0.55
  -4   9  11   -0.07    0.45
   4  -9 -11    0.34    0.54
   4  -9 -10  169.16    5.02
  -4   9  10  168.69    4.66
   4  -9 -10  160.66    4.88
  -4   9   9   64.37    2.91
  -4   9   8   13.06    1.33
   4  -9  -8   13.19    1.31
   4  -9  -8   12.85    1.35
   4  -9  -7    1.15    0.58
   4  -9  -7    2.07    0.71
  -4   9   7    2.18    0.73
  -4   9   7    1.70    0.71
  -4   9   6  251.87    6.05
   4  -9  -6  244.74    5.64
   4  -9  -6  249.95    5.91
   4  -9  -6  249.56    6.02
  -4   9   6  256.73    6.12
  -4   9   5  271.48    6.31
   4  -9  -5  285.81    6.26
   4  -9  -5  279.43    6.08
   4  -9  -5  278.63    6.36
  -4   9   5  273.54    6.31
  -4   9   4   89.55    3.24
   4  -9  -4   89.10    3.14
   4  -9  -4   83.06    3.14
  -4   9   4   90.22    3.31
  -4   9   3   22.68    1.61
   4  -9  -3   21.65    1.58
   4  -9  -3   22.26    1.60
  -4   9   3   21.68    1.58
  -4   9   2  601.61   10.04
  -4   9   2  598.71    9.85
   4  -9  -2  601.01    9.89
   4  -9  -2  617.68   10.00
  -4   9   1  449.89    8.06
   4  -9  -1  431.43    7.86
  -4   9   1  433.87    7.84
   4  -9  -1  441.45    7.97
  -4   9   0   87.00    3.05
   4  -9   0   90.87    3.04
   4  -9   0   88.39    3.05
  -4   9   0   87.58    2.94
  -4   9  -1   79.79    2.89
  -4   9  -1   76.99    2.69
   4  -9   1   76.21    2.81
  -4   9  -2   38.88    1.99
   4  -9   2   33.28    1.90
  -4   9  -2   35.81    1.80
   4  -9   2   37.02    1.95
  -4   9  -3  257.22    5.70
   4  -9   3  268.98    5.74
  -4   9  -3  265.57    5.33
   4  -9   3  263.86    5.83
   4  -9   4    0.37    0.40
   4  -9   4    0.57    0.51
   4  -9   5    7.12    0.93
  -4   9  -5    6.01    0.85
   4  -9   5    7.22    0.93
   4  -9   6    5.11    0.81
  -4   9  -6    5.25    0.84
  -4   9  -6    7.58    0.98
  -4   9  -7  293.30    6.38
  -4   9  -8    7.82    1.05
  -4   9  -8    7.89    1.11
  -4   9  -8    6.32    0.99
  -4   9  -9   83.60    3.33
  -4   9  -9   94.24    3.42
  -4   9  -9   95.81    3.60
  -4   9  -9   92.26    3.83
  -4   9 -10    5.65    1.04
  -4   9 -10    7.26    1.04
  -4   9 -10    6.24    0.99
  -4   9 -10    5.35    0.94
  -4   9 -10    4.77    1.00
  -4   9 -11  155.99    4.87
  -4   9 -11  163.52    4.55
  -4   9 -11  169.50    4.58
  -4   9 -11  153.28    4.77
  -4   9 -12    2.64    0.75
  -4   9 -12    4.11    0.77
  -4   9 -12    2.96    0.78
  -4   9 -13    7.24    0.96
  -4   9 -13    6.43    0.87
  -4   9 -13    7.08    0.86
  -4   9 -14   13.17    0.97
  -4   9 -14   14.67    1.02
  -4   9 -15   11.23    0.75
   4  -8 -15    0.30    0.27
   4  -8 -14    3.27    0.61
   4  -8 -13    4.24    0.70
   4  -8 -13    5.72    0.86
  -4   8  13    3.73    0.69
   4  -8 -12   97.77    3.38
  -4   8  12   96.27    3.14
   4  -8 -12   95.85    3.37
   4  -8 -11    5.26    0.95
   4  -8 -11    4.77    0.93
  -4   8  11    5.96    0.91
   4  -8 -10   58.08    2.88
  -4   8  10   62.47    2.80
   4  -8  -9   17.12    1.50
   4  -8  -9   19.55    1.49
  -4   8   9   17.93    1.55
   4  -8  -8  188.98    5.12
  -4   8   8  190.71    5.15
   4  -8  -8  182.99    4.82
   4  -8  -7  240.49    5.51
   4  -8  -7  260.02    5.83
  -4   8   7  258.75    6.07
  -4   8   7  259.38    6.13
   4  -8  -7  263.44    6.11
   4  -8  -6   36.22    1.93
   4  -8  -6   39.15    2.06
   4  -8  -6   41.11    2.22
  -4   8   6   42.27    2.26
  -4   8   6   37.97    2.11
   4  -8  -5    5.45    0.89
  -4   8   5    6.53    0.93
   4  -8  -5    8.05    0.96
   4  -8  -5    5.14    0.83
  -4   8   5    3.74    0.82
   4  -8  -4   59.20    2.41
   4  -8  -4   60.16    2.46
  -4   8   4   62.78    2.57
  -4   8   4   63.08    2.58
   4  -8  -3  198.70    4.63
   4  -8  -3  188.29    4.57
  -4   8   3  196.90    4.70
  -4   8   3  197.32    4.72
   4  -8  -2   10.68    1.07
  -4   8   2   12.87    1.13
   4  -8  -1   55.23    2.27
   4  -8  -1   59.39    2.34
  -4   8   1   55.86    2.24
   4  -8   0   65.07    2.45
  -4   8   0   67.86    2.41
   4  -8   0   62.50    2.41
  -4   8  -1  206.42    4.43
   4  -8   1  208.68    4.68
  -4   8  -1  194.87    4.52
  -4   8  -2  327.64    5.88
   4  -8   2  337.25    6.26
   4  -8   3    4.45    0.70
   4  -8   3    5.93    0.81
  -4   8  -4  179.21    4.15
   4  -8   4  182.35    4.40
   4  -8   4  185.16    4.36
  -4   8  -5   72.41    2.78
   4  -8   5   77.49    2.68
  -4   8  -5   74.26    2.67
   4  -8   5   73.96    2.67
  -4   8  -6  144.66    4.09
   4  -8   6  149.51    3.92
  -4   8  -6  146.23    4.23
  -4   8  -6  152.12    4.15
  -4   8  -7    0.78    0.56
  -4   8  -7    0.59    0.59
  -4   8  -7    0.42    0.49
  -4   8  -8  166.86    4.79
  -4   8  -8  162.06    4.81
  -4   8  -8  173.32    4.74
  -4   8  -9   36.47    2.16
  -4   8  -9   35.07    2.37
  -4   8  -9   31.35    2.07
  -4   8  -9   30.91    2.07
  -4   8  -9   34.75    2.34
  -4   8 -10  169.13    5.03
  -4   8 -10  182.37    5.46
  -4   8 -10  178.99    5.01
  -4   8 -10  175.63    4.92
  -4   8 -11   74.56    3.36
  -4   8 -11   67.93    3.02
  -4   8 -11   68.59    3.21
  -4   8 -12    4.91    0.97
  -4   8 -12    5.66    0.92
  -4   8 -13   48.75    2.30
  -4   8 -13   41.67    2.05
  -4   8 -14   32.09    1.71
  -4   8 -14   31.60    1.58
  -4   8 -14   33.91    1.69
  -4   8 -15    1.42    0.39
  -4   8 -15    1.76    0.45
   4  -7 -15  108.54    2.90
   4  -7 -14    5.28    0.81
  -4   7  13  254.78    5.31
   4  -7 -13  255.59    5.54
  -4   7  13  259.76    5.66
   4  -7 -12   55.24    2.57
   4  -7 -12   54.91    2.51
   4  -7 -12   61.55    2.73
   4  -7 -11   26.17    1.76
   4  -7 -11   26.01    1.88
  -4   7  11   24.67    1.74
   4  -7 -10   55.22    2.58
  -4   7  10   56.75    2.68
   4  -7 -10   52.77    2.71
  -4   7   9   17.15    1.49
   4  -7  -9   16.04    1.32
   4  -7  -9   13.59    1.31
   4  -7  -8  286.04    6.12
   4  -7  -8  280.75    5.88
   4  -7  -8  280.12    6.35
   4  -7  -8  287.60    6.18
  -4   7   8  291.51    6.47
  -4   7   7    6.52    0.93
  -4   7   7    8.05    1.06
   4  -7  -7    5.79    0.93
   4  -7  -7    5.59    0.82
   4  -7  -7    6.56    0.85
   4  -7  -7    6.42    0.87
   4  -7  -6   24.55    1.66
  -4   7   6   21.79    1.59
   4  -7  -6   20.30    1.46
   4  -7  -6   20.81    1.41
  -4   7   6   19.53    1.50
   4  -7  -5  174.14    4.49
  -4   7   5  166.85    4.34
  -4   7   5  169.65    4.41
   4  -7  -5  177.93    4.32
   4  -7  -5  173.08    4.20
  -4   7   4   20.17    1.41
   4  -7  -4   21.35    1.37
  -4   7   3   32.55    1.68
  -4   7   3   34.65    1.74
   4  -7  -3   33.11    1.69
  -4   7   2  100.53    2.96
  -4   7   2   99.88    2.96
   4  -7  -2  101.89    2.94
   4  -7  -2   99.12    2.92
  -4   7   1  103.90    2.91
   4  -7  -1  103.29    2.90
   4  -7  -1  102.05    2.94
   4  -7  -1   98.52    2.94
  -4   7   0  419.33    7.01
   4  -7   0  444.91    7.18
   4  -7   0  423.61    6.98
   4  -7   0  436.79    7.22
  -4   7  -1  863.03   11.81
   4  -7   1  863.38   11.96
   4  -7   1  871.24   11.93
   4  -7   1  850.40   11.66
   4  -7   2  593.87    8.82
  -4   7  -2  612.09    9.02
   4  -7   2  629.34    9.20
  -4   7  -2  603.72    8.71
  -4   7  -2  594.95    8.50
  -4   7  -3  678.77    9.75
  -4   7  -3  683.63    9.92
   4  -7   3  695.64   10.06
   4  -7   4  107.71    3.05
   4  -7   4  104.75    2.98
  -4   7  -5  187.32    4.38
   4  -7   5  184.38    4.16
  -4   7  -6    5.42    0.78
  -4   7  -6    6.21    0.87
  -4   7  -6    6.10    0.91
  -4   7  -7   41.85    2.29
  -4   7  -7   48.69    2.31
  -4   7  -7   46.81    2.21
  -4   7  -7   47.43    2.36
  -4   7  -8    2.29    0.71
  -4   7  -8    3.35    0.81
  -4   7  -8    2.45    0.65
  -4   7  -8    2.37    0.71
  -4   7  -9  278.84    6.40
  -4   7  -9  256.83    5.96
  -4   7  -9  277.48    6.67
  -4   7  -9  275.31    6.44
  -4   7  -9  277.93    6.99
  -4   7  -9  271.26    6.90
  -4   7 -10   73.14    3.08
  -4   7 -10   75.22    3.44
  -4   7 -10   74.60    3.46
  -4   7 -10   74.41    3.15
  -4   7 -10   70.96    3.27
  -4   7 -11    2.53    0.78
  -4   7 -11    3.06    0.86
  -4   7 -11    3.17    0.96
  -4   7 -11    2.53    0.73
  -4   7 -12   31.69    2.15
  -4   7 -12   28.41    1.88
  -4   7 -12   29.83    2.08
  -4   7 -13   25.94    1.67
  -4   7 -13   28.73    1.91
  -4   7 -14  138.44    3.59
  -4   7 -14  131.90    3.77
  -4   7 -14  131.74    3.69
  -4   7 -15   65.58    2.04
  -4   7 -15   67.97    2.16
  -4   7 -15   64.91    2.19
   4  -6 -16   11.38    0.85
   4  -6 -15   32.00    1.69
  -4   6  14   87.93    2.89
   4  -6 -14   94.42    3.11
  -4   6  13    8.88    1.09
   4  -6 -13    8.95    1.11
  -4   6  13    7.78    0.94
   4  -6 -12   10.18    1.18
  -4   6  12    9.82    1.14
  -4   6  11  357.22    7.34
   4  -6 -11  341.54    7.36
   4  -6 -11  342.73    7.37
   4  -6 -11  345.57    7.36
   4  -6 -10  685.68   11.59
  -4   6  10  723.90   11.70
   4  -6 -10  705.29   11.84
   4  -6  -9   48.46    2.25
   4  -6  -9   48.68    2.43
   4  -6  -9   47.16    2.38
  -4   6   9   49.88    2.43
  -4   6   8    1.92    0.65
   4  -6  -8    6.00    0.80
   4  -6  -8    6.07    0.83
   4  -6  -8    4.42    0.82
   4  -6  -8    1.90    0.61
   4  -6  -8    1.39    0.50
   4  -6  -7  351.98    6.94
  -4   6   7  356.02    6.95
   4  -6  -7  358.12    7.10
   4  -6  -7  362.81    6.62
   4  -6  -6  365.92    6.97
  -4   6   6  352.57    6.85
   4  -6  -6  354.80    6.46
  -4   6   6  349.60    6.70
   4  -6  -5  108.82    3.30
  -4   6   5  104.96    3.21
   4  -6  -5  104.34    3.03
   4  -6  -4  290.77    5.74
  -4   6   4  299.94    5.62
  -4   6   4  289.76    5.70
   4  -6  -4  289.88    5.51
  -4   6   3    1.07    0.43
   4  -6  -3    0.46    0.42
   4  -6  -2  395.20    6.50
  -4   6   2  384.06    6.49
  -4   6   2  386.42    6.41
   4  -6  -1  327.63    5.68
  -4   6   1  319.62    5.60
  -4   6   1  324.09    5.54
   4  -6   0 1330.79   16.17
  -4   6   0 1320.84   16.17
  -4   6   0 1323.30   16.14
  -4   6  -1   17.02    0.94
  -4   6  -1   17.41    1.05
  -4   6  -1   18.02    1.07
   4  -6   1   20.86    1.14
   4  -6   1   21.83    1.20
  -4   6  -2  231.30    4.30
  -4   6  -2  228.16    4.22
  -4   6  -2  222.73    4.10
   4  -6   2  224.53    4.37
   4  -6   2  227.10    4.19
  -4   6  -3   35.40    1.54
  -4   6  -3   37.06    1.51
  -4   6  -4 1796.13   21.50
  -4   6  -4 1773.67   21.11
   4  -6   4 1755.17   21.14
   4  -6   4 1713.32   21.06
  -4   6  -5    3.76    0.68
  -4   6  -5    2.03    0.54
  -4   6  -6  337.04    6.44
  -4   6  -6  329.02    6.40
  -4   6  -6  329.26    6.34
  -4   6  -6  337.23    6.63
  -4   6  -7   23.70    1.57
  -4   6  -7   27.64    1.79
  -4   6  -7   22.19    1.65
  -4   6  -7   25.09    1.59
  -4   6  -8   17.09    1.38
  -4   6  -8   16.79    1.53
  -4   6  -8   18.03    1.51
  -4   6  -8   17.03    1.41
  -4   6  -8   19.09    1.53
  -4   6  -8   19.34    1.68
  -4   6  -9  421.12    8.96
  -4   6  -9  430.33    8.42
  -4   6  -9  418.74    8.80
  -4   6  -9  414.03    8.07
  -4   6  -9  427.70    8.26
  -4   6  -9  409.06    8.54
  -4   6 -10   98.04    3.99
  -4   6 -10  102.65    3.71
  -4   6 -10  100.53    3.98
  -4   6 -10   98.99    3.58
  -4   6 -10  100.19    3.67
  -4   6 -10   97.26    3.87
  -4   6 -11   47.85    2.50
  -4   6 -11   51.66    2.61
  -4   6 -11   51.60    2.78
  -4   6 -11   51.66    2.87
  -4   6 -12   60.20    2.99
  -4   6 -12   66.56    3.13
  -4   6 -13   48.92    2.35
  -4   6 -13   47.95    2.25
  -4   6 -13   46.22    2.45
  -4   6 -14   18.23    1.32
  -4   6 -14   19.53    1.46
  -4   6 -14   17.28    1.40
  -4   6 -15  159.61    3.52
  -4   6 -15  161.58    3.76
  -4   6 -15  167.88    3.88
   4  -5 -16    3.97    0.59
   4  -5 -16    4.45    0.64
   4  -5 -15    0.36    0.43
   4  -5 -14   98.82    3.41
  -4   5  14   95.73    3.20
  -4   5  14   90.09    2.92
  -4   5  13    0.26    0.47
   4  -5 -13    0.26    0.55
  -4   5  12   52.88    2.54
   4  -5 -12   52.79    2.65
  -4   5  11   31.50    1.96
   4  -5 -11   31.22    2.07
  -4   5  10  745.53   11.89
   4  -5 -10  727.68   11.89
   4  -5 -10  752.44   11.34
  -4   5   9  214.80    5.20
   4  -5  -9  209.09    5.28
   4  -5  -9  204.13    5.20
   4  -5  -8  137.09    4.06
   4  -5  -8  139.08    3.87
  -4   5   8  144.10    4.02
   4  -5  -7  218.44    5.05
   4  -5  -7  228.71    5.23
  -4   5   7  237.25    5.13
   4  -5  -6    0.78    0.46
  -4   5   6    0.97    0.51
  -4   5   5    7.41    0.81
   4  -5  -5    7.90    0.88
  -4   5   4   81.07    2.45
   4  -5  -4   79.08    2.56
  -4   5   3  498.51    7.48
  -4   5   3  480.42    7.59
  -4   5   2    5.00    0.60
  -4   5   2    5.43    0.68
  -4   5   1  838.85   10.96
  -4   5   1  849.84   11.12
   4  -5   0  640.88    9.05
   4  -5   0  662.60    9.05
  -4   5   0  670.95    8.85
  -4   5   0  655.11    8.56
  -4   5   0  650.74    8.91
   4  -5   1 2637.83   30.18
   4  -5   1 2652.36   29.92
   4  -5   1 2597.82   30.11
  -4   5  -1 2700.68   29.88
  -4   5  -1 2657.93   29.91
  -4   5  -1 2684.62   29.93
   4  -5   2  658.22    8.98
   4  -5   2  657.86    8.68
   4  -5   2  663.55    8.94
  -4   5  -2  645.67    8.70
  -4   5  -2  653.18    8.97
  -4   5  -2  655.81    8.64
   4  -5   3  884.60   11.43
   4  -5   3  895.50   11.51
  -4   5  -3  899.41   11.81
  -4   5  -4    5.43    0.70
  -4   5  -4    4.62    0.62
  -4   5  -4    3.96    0.62
   4  -5   4    3.62    0.50
  -4   5  -5  707.17   10.69
  -4   5  -5  678.65    9.93
  -4   5  -5  704.46   10.39
  -4   5  -5  708.33   10.35
  -4   5  -6  136.60    3.78
  -4   5  -6  151.48    3.90
  -4   5  -6  150.46    3.92
  -4   5  -6  145.38    3.96
  -4   5  -7   95.14    3.18
  -4   5  -7   92.41    3.17
  -4   5  -7   94.15    3.26
  -4   5  -7   95.95    3.15
  -4   5  -7   98.62    3.45
  -4   5  -8  114.35    3.70
  -4   5  -8  111.43    3.95
  -4   5  -8  105.87    3.53
  -4   5  -8  112.48    3.62
  -4   5  -8  107.29    3.46
  -4   5  -8  112.55    4.01
  -4   5  -8  107.45    3.78
  -4   5  -9  299.94    6.67
  -4   5  -9  299.26    6.62
  -4   5  -9  317.75    7.36
  -4   5  -9  315.69    7.19
  -4   5  -9  312.80    6.82
  -4   5  -9  306.29    7.19
  -4   5 -10  590.40   10.64
  -4   5 -10  614.31   10.68
  -4   5 -10  621.61   11.28
  -4   5 -10  632.80   11.52
  -4   5 -10  609.86   10.67
  -4   5 -10  628.86   11.42
  -4   5 -11    3.37    0.91
  -4   5 -11    3.28    0.79
  -4   5 -11    2.81    0.87
  -4   5 -11    3.57    0.84
  -4   5 -11    3.40    0.91
  -4   5 -12   36.90    2.18
  -4   5 -12   40.29    2.27
  -4   5 -13  108.31    3.55
  -4   5 -13  106.16    3.57
  -4   5 -14  205.94    5.09
  -4   5 -14  197.75    4.99
  -4   5 -14  196.83    4.65
  -4   5 -14  205.32    4.68
  -4   5 -15    4.95    0.71
  -4   5 -16   33.86    1.36
   4  -4 -17   13.74    0.84
   4  -4 -16    0.47    0.42
   4  -4 -16    0.99    0.52
   4  -4 -15   53.95    2.39
  -4   4  14    0.66    0.42
  -4   4  14   -0.31    0.59
   4  -4 -14    0.08    0.53
   4  -4 -13  110.69    3.94
  -4   4  13  112.77    3.66
  -4   4  12    1.72    0.69
   4  -4 -12    3.39    0.87
  -4   4  11  175.41    4.79
   4  -4 -10  136.59    4.30
  -4   4  10  141.52    4.14
   4  -4  -9  541.27    9.51
  -4   4   9  544.98    9.19
   4  -4  -9  529.03    8.99
  -4   4   8  342.25    6.54
   4  -4  -8  333.33    6.49
   4  -4  -8  338.47    6.72
   4  -4  -7   33.26    1.74
   4  -4  -7   40.12    1.95
   4  -4  -6  296.87    5.79
  -4   4   6  295.98    5.56
  -4   4   5   42.00    1.74
  -4   4   5   36.18    1.73
  -4   4   4  675.52    9.80
  -4   4   4  699.91    9.58
  -4   4   3 1375.38   16.59
   4  -4  -3 1355.72   16.97
  -4   4   3 1367.99   16.88
  -4   4   2  676.11    9.25
  -4   4   2  670.90    8.97
  -4   4   1  704.64    8.63
  -4   4   1  711.72    8.99
  -4   4   1  715.77    9.51
  -4   4   1  716.16    9.28
  -4   4   0  711.10    8.99
  -4   4   0  724.92    9.16
  -4   4   0  713.21    9.37
  -4   4   0  714.02    9.22
  -4   4  -1   31.87    1.28
  -4   4  -1   31.39    1.12
  -4   4  -1   30.69    1.22
   4  -4   1   28.57    1.19
  -4   4  -1   29.97    1.18
  -4   4  -2 1249.42   15.33
  -4   4  -2 1220.90   14.65
   4  -4   2 1241.45   14.95
  -4   4  -2 1235.95   14.56
   4  -4   2 1268.07   14.68
  -4   4  -2 1263.90   15.26
  -4   4  -2 1273.42   14.85
  -4   4  -3  387.36    6.34
   4  -4   3  392.28    5.75
  -4   4  -3  394.24    6.39
  -4   4  -3  392.18    6.26
  -4   4  -3  392.14    5.77
  -4   4  -3  389.61    6.25
  -4   4  -4  115.64    3.07
  -4   4  -4  120.11    3.06
  -4   4  -4  118.60    3.09
  -4   4  -4  115.84    3.09
  -4   4  -4  122.65    2.74
  -4   4  -4  117.33    2.99
  -4   4  -4  122.47    3.15
  -4   4  -5   10.51    1.04
  -4   4  -5    9.79    1.00
  -4   4  -5    9.79    0.87
  -4   4  -5    8.66    0.75
  -4   4  -5    9.37    0.91
  -4   4  -5   11.30    0.98
  -4   4  -6  225.39    4.86
  -4   4  -6  217.43    4.50
  -4   4  -6  225.52    5.15
  -4   4  -6  214.51    4.92
  -4   4  -6  221.74    4.72
  -4   4  -6  217.21    4.85
  -4   4  -7   84.77    2.94
  -4   4  -7   88.63    2.81
  -4   4  -7   80.81    3.13
  -4   4  -7   90.04    3.09
  -4   4  -7   84.37    2.81
  -4   4  -7   82.92    2.97
  -4   4  -7   87.15    2.98
  -4   4  -8  245.67    5.71
  -4   4  -8  248.87    5.64
  -4   4  -8  240.67    5.88
  -4   4  -8  246.28    5.41
  -4   4  -8  238.92    5.37
  -4   4  -8  240.14    6.02
  -4   4  -8  241.92    5.95
  -4   4  -8  242.79    5.71
  -4   4  -8  243.68    5.35
  -4   4  -8  249.37    5.53
  -4   4  -9   27.71    2.01
  -4   4  -9   26.38    1.72
  -4   4  -9   26.53    1.75
  -4   4  -9   26.52    1.94
  -4   4  -9   24.39    1.90
  -4   4  -9   25.81    1.80
  -4   4  -9   26.12    1.82
  -4   4  -9   26.55    1.81
  -4   4 -10   50.90    2.77
  -4   4 -10   53.51    2.92
  -4   4 -10   50.99    2.51
  -4   4 -10   47.34    2.74
  -4   4 -10   54.63    2.71
  -4   4 -10   50.19    2.57
  -4   4 -11   10.37    1.35
  -4   4 -11    8.86    1.33
  -4   4 -11   10.84    1.25
  -4   4 -11   11.90    1.47
  -4   4 -11   12.20    1.27
  -4   4 -11   10.61    1.30
  -4   4 -11   10.61    1.26
  -4   4 -12  157.56    4.64
  -4   4 -12  159.62    4.76
  -4   4 -12  159.00    5.05
  -4   4 -13   52.02    2.52
  -4   4 -13   54.25    2.48
  -4   4 -14    0.40    0.54
  -4   4 -14    0.71    0.61
  -4   4 -14    0.06    0.44
  -4   4 -14   -0.28    0.54
  -4   4 -15   18.10    1.31
   4  -3 -17   21.69    1.17
   4  -3 -17   24.09    1.16
   4  -3 -16   20.86    1.38
   4  -3 -15    1.54    0.59
  -4   3  15    1.53    0.50
   4  -3 -14   20.59    1.66
  -4   3  14   21.37    1.61
  -4   3  13    4.82    0.84
   4  -3 -13    4.79    0.98
  -4   3  13    3.26    0.91
  -4   3  12  478.98    8.86
   4  -3 -12  484.70    9.41
  -4   3  12  493.15    9.48
  -4   3  11   51.26    2.48
   4  -3 -10  406.28    8.10
   4  -3  -9   12.02    1.09
   4  -3  -8 2281.60   27.60
   4  -3  -7 3579.66   40.12
   4  -3  -7 3489.26   40.87
   4  -3  -6    6.29    0.72
   4  -3  -6    5.95    0.78
   4  -3  -6    6.09    0.78
   4  -3  -5  261.14    4.68
   4  -3  -5  258.10    4.97
   4  -3  -4 1056.47   13.76
   4  -3  -4 1076.17   13.39
   4  -3  -3  354.88    5.81
   4  -3  -3  359.90    5.55
   4  -3  -2  103.83    2.36
  -4   3   2  106.09    2.12
  -4   3   2  101.44    2.30
  -4   3   2   95.26    1.87
  -4   3   2  102.43    2.48
   4  -3  -2  104.76    2.52
   4  -3  -1  451.19    6.50
  -4   3   1  481.97    6.41
  -4   3   1  470.64    6.13
  -4   3   1  470.21    6.49
  -4   3   1  473.93    6.39
  -4   3   1  473.25    6.70
  -4   3   1  465.12    6.22
  -4   3   0  663.67    8.69
  -4   3   0  678.43    8.90
  -4   3   0  681.11    8.62
  -4   3   0  676.84    8.79
  -4   3   0  701.43    8.50
  -4   3   0  674.98    8.83
  -4   3  -1  398.78    5.98
  -4   3  -1  400.19    5.29
  -4   3  -1  390.11    5.85
  -4   3  -1  397.62    5.78
  -4   3  -1  385.49    5.86
  -4   3  -2  194.79    3.67
   4  -3   2  194.66    3.33
  -4   3  -2  196.02    3.86
  -4   3  -2  190.74    3.74
  -4   3  -2  191.47    3.71
  -4   3  -2  194.91    3.52
  -4   3  -3 1758.17   21.03
  -4   3  -3 1746.22   20.87
   4  -3   3 1767.98   19.87
  -4   3  -3 1744.22   21.00
  -4   3  -3 1747.00   20.84
  -4   3  -3 1749.36   20.90
  -4   3  -3 1716.62   20.51
  -4   3  -3 1777.10   20.87
  -4   3  -3 1748.31   20.46
  -4   3  -3 1779.60   21.06
  -4   3  -4    1.86    0.52
  -4   3  -4    2.16    0.50
  -4   3  -4    2.14    0.54
  -4   3  -4    2.34    0.54
  -4   3  -4    3.45    0.50
  -4   3  -4    2.98    0.57
  -4   3  -4    2.12    0.75
  -4   3  -4    1.93    0.43
  -4   3  -4    2.57    0.54
  -4   3  -4    1.38    0.41
  -4   3  -5  628.15    9.34
  -4   3  -5  609.06    9.29
  -4   3  -5  606.35    9.19
  -4   3  -5  613.94    9.27
  -4   3  -5  620.65    9.29
  -4   3  -5  598.02    8.74
  -4   3  -5  610.50    8.78
  -4   3  -5  612.38    9.50
  -4   3  -5  614.90    9.12
  -4   3  -5  623.74    8.85
  -4   3  -5  611.99    8.68
  -4   3  -6  331.44    5.97
  -4   3  -6  333.18    5.98
  -4   3  -6  317.87    6.07
  -4   3  -6  337.48    6.30
  -4   3  -6  332.23    6.49
  -4   3  -6  330.98    6.58
  -4   3  -6  338.49    6.27
  -4   3  -6  329.13    6.47
  -4   3  -7  823.25   12.72
  -4   3  -7  836.50   12.10
  -4   3  -7  847.36   12.35
  -4   3  -7  849.26   12.56
  -4   3  -7  828.94   12.31
  -4   3  -7  856.25   12.30
  -4   3  -7  850.82   12.52
  -4   3  -7  818.95   12.44
  -4   3  -8  300.98    6.29
  -4   3  -8  297.36    6.44
  -4   3  -8  300.36    6.76
  -4   3  -8  303.67    6.66
  -4   3  -8  290.78    6.14
  -4   3  -8  305.97    6.41
  -4   3  -8  298.85    6.66
  -4   3  -8  285.06    6.13
  -4   3  -8  291.25    6.17
  -4   3  -9   23.45    1.71
  -4   3  -9   24.39    1.80
  -4   3  -9   24.52    1.90
  -4   3  -9   27.91    1.98
  -4   3  -9   22.85    1.61
  -4   3  -9   25.04    1.92
  -4   3  -9   25.04    1.72
  -4   3  -9   23.56    1.67
  -4   3 -10  552.49   10.27
  -4   3 -10  562.75   10.00
  -4   3 -10  565.59   10.73
  -4   3 -10  569.75   10.56
  -4   3 -10  548.46    9.70
  -4   3 -10  567.53   10.69
  -4   3 -10  564.66   10.08
  -4   3 -11  123.59    4.27
  -4   3 -11  126.40    4.14
  -4   3 -11  125.62    4.45
  -4   3 -11  133.89    4.63
  -4   3 -12    2.30    0.71
  -4   3 -12    1.98    0.77
  -4   3 -12    2.00    0.81
  -4   3 -12    2.84    0.83
  -4   3 -13    2.66    0.73
  -4   3 -13    1.91    0.72
  -4   3 -13    3.27    0.88
  -4   3 -13    2.49    0.78
  -4   3 -14   46.07    2.34
  -4   3 -14   50.66    2.45
  -4   3 -14   52.92    2.38
  -4   3 -15   17.19    1.26
  -4   3 -15   15.27    1.16
   4  -2 -17  156.41    3.51
   4  -2 -16    0.58    0.55
  -4   2  15  134.85    3.62
  -4   2  15  145.73    3.98
   4  -2 -15  145.02    4.26
  -4   2  14   99.60    3.55
   4  -2 -14   92.55    3.54
  -4   2  13  166.32    4.59
  -4   2  13  159.03    4.85
   4  -2 -13  170.67    5.02
  -4   2  12   46.73    2.58
   4  -2 -12   49.34    2.60
  -4   2  11  102.87    3.79
   4  -2 -11  103.92    3.75
   4  -2 -10   17.82    1.51
   4  -2 -10   17.58    1.34
   4  -2  -9   48.45    2.01
   4  -2  -9   49.21    2.20
   4  -2  -8   63.80    2.26
   4  -2  -8   87.58    2.81
   4  -2  -7  755.03   10.48
   4  -2  -7  743.70   11.01
   4  -2  -6  558.85    8.10
   4  -2  -6  537.70    8.46
   4  -2  -6  545.52    8.43
   4  -2  -5  724.21    9.96
   4  -2  -5  751.13   10.31
   4  -2  -4   19.44    1.05
   4  -2  -4   16.40    1.05
   4  -2  -4   18.12    1.10
   4  -2  -3    0.71    0.34
   4  -2  -3    0.76    0.38
   4  -2  -2   60.91    1.81
   4  -2  -2   63.77    1.78
  -4   2   1   92.65    2.11
[truncated: 328,577 more chars]
